# Supplementary material for: OsbHLH064, an IVb bHLH Transcription Factor, Regulates Iron Homeostasis and Enhances Grain Fe Accumulation in Rice
Source: Plant Biotechnol J. 2026 Feb 23;24(6):3754–76. doi: 10.1111/pbi.70593 (PMC13205751; doi:10.1111/pbi.70593)
Supplement: Supplementary file 2 — Table S1: Differentially expressed genes (DEGs) identified from RNA‐seq analysis in this study [file PBI-24-3754-s004.xlsx]

## Sheet: summary
Table S1. Differentially expressed genes (DEGs) identified from RNA-seq analysis in this study.
a. DEGs identified in wild-type roots under iron-deficient versus iron-sufficient conditions
b. DEGs identified in osbhlh064-1 roots under iron-deficient versus iron-sufficient conditions
c. DEGs between osbhlh064-1 and wild-type roots under iron-sufficient conditions
d. DEGs between osbhlh064-1 and wild-type roots under iron-deficient conditions
e. Overlap of DEGs in osbhlh064-1 and osbhlh061 mutants under Fe-sufficient conditions.
The DEGs between osbhlh061 and wild-type roots under iron-sufficient conditions were from Wang et al. 2022b

## Sheet: a
Table S1a. DEGs identified in wild-type roots under iron-deficient versus iron-sufficient conditions
Locus	FDR	log2FC	regulated	NR_annotation
LOC_Os02g28220	2.99323e-21	11.7843	up	putative quercetin 3-O-glucoside-6''-O-malonyltransferase [Oryza sativa Japonica Group]
LOC_Os06g42280	1.28749e-20	11.5915	up	Transposase family protein [Oryza sativa Japonica Group]
LOC_Os12g23170	1.13279e-17	10.8217	up	beta-glucosidase 38 [Oryza sativa Japonica Group]
LOC_Os09g07180	2.04693e-17	10.6811	up	unknown protein [Oryza sativa Japonica Group]
LOC_Os09g07240	3.372e-16	10.3688	up	hypothetical protein [Oryza sativa Japonica Group]
LOC_Os11g26340	2.23077e-13	9.52808	up	uncharacterized protein LOC4350443 [Oryza sativa Japonica Group]
LOC_Os12g18400	2.09502e-13	9.50678	up	retrotransposon protein, putative, unclassified [Oryza sativa Japonica Group]
LOC_Os11g24280	5.52034e-13	9.43496	up	retrotransposon protein, putative, unclassified [Oryza sativa Japonica Group]
LOC_Os12g03830	4.33918e-34	9.26669	up	hypothetical protein OsJ_35131 [Oryza sativa Japonica Group]
LOC_Os09g07190	6.53098e-12	9.06644	up	putative reverse transcriptase [Oryza sativa Japonica Group]
LOC_Os07g04980	3.14393e-11	8.83841	up	hypothetical protein OsI_24864 [Oryza sativa Indica Group]
LOC_Os05g13490	3.33073e-11	8.80345	up	unknown protein [Oryza sativa Japonica Group]
NewGene_4865	2.6879e-43	8.70204	up	retrotransposon protein, putative, Ty3-gypsy sub-class [Oryza sativa Japonica Group]
LOC_Os05g31670	8.98667e-13	8.60134	up	membrane protein PM19L [Oryza sativa Japonica Group]
LOC_Os02g36220	6.15259e-10	8.55673	up	ent-pimara-8(14),15-diene synthase isoform X1 [Oryza sativa Japonica Group]
LOC_Os12g13360	4.28219e-10	8.47916	up	Cullin-1, putative [Oryza sativa Japonica Group]
LOC_Os12g18410	8.91085e-73	8.4502	up	unnamed protein product, partial [Oryza sativa Japonica Group]
LOC_Os01g56530	1.29938e-13	8.30852	up	LOB domain-containing protein 20 [Oryza sativa Japonica Group]
LOC_Os05g25550	2.0632e-25	8.13253	up	ATPase 2, plasma membrane-type isoform X1 [Oryza sativa Japonica Group]
LOC_Os01g11670	7.28337e-09	8.04706	up	hypothetical protein OsJ_00872 [Oryza sativa Japonica Group]
LOC_Os03g32490	0	7.91061	up	protein CONSERVED IN THE GREEN LINEAGE AND DIATOMS 27, chloroplastic [Oryza sativa Japonica Group]
LOC_Os02g02660	1.61484e-08	7.86538	up	hypothetical protein OsJ_05139 [Oryza sativa Japonica Group]
LOC_Os05g28210	1.16088e-10	7.69126	up	hypothetical protein E2562_018437 [Oryza meyeriana var. granulata]
LOC_Os09g07230	5.45914e-05	7.40343	up	putative copia-type pol polyprotein [Oryza sativa Japonica Group]
LOC_Os09g04370	2.02564e-135	7.17978	up	hypothetical protein [Oryza sativa Japonica Group]
LOC_Os01g65110	3.30583e-40	7.10904	up	protein NRT1/ PTR FAMILY 5.10-like [Oryza sativa Japonica Group]
LOC_Os01g31050	3.33752e-09	6.94856	up	Os01g0444100 [Oryza sativa Japonica Group]
LOC_Os03g46454	1.25953e-23	6.9079	up	putative metal transporter (with alternative splicing) [Oryza sativa Japonica Group]
LOC_Os01g09540	1.48792e-11	6.80737	up	stem 28 kDa glycoprotein [Oryza sativa Japonica Group]
LOC_Os10g07310	8.79503e-08	6.59662	up	Putative retroelement [Oryza sativa Japonica Group]
LOC_Os03g18250	1.58218e-47	6.52258	up	hypothetical protein LOC_Os03g18250 [Oryza sativa Japonica Group]
LOC_Os09g07200	2.55797e-30	6.40026	up	far-red impaired response protein-like [Oryza sativa Japonica Group]
LOC_Os03g51530	4.43845e-68	6.37535	up	uncharacterized protein LOC4333962 [Oryza sativa Japonica Group]
LOC_Os01g45914	4.58178e-281	6.36416	up	unknown [Oryza sativa Indica Group]
LOC_Os07g25030	3.95369e-07	6.28172	up	putative polyprotein [Oryza sativa Japonica Group]
LOC_Os10g30410	1.36141e-106	6.23489	up	ent-isokaurene C2/C3-hydroxylase-like [Oryza sativa Japonica Group]
LOC_Os08g44300	5.79695e-113	6.15136	up	hypothetical protein GQ55_6G287500 [Panicum hallii var. hallii]
LOC_Os07g01680	8.68039e-07	6.14669	up	dirigent protein 21 [Oryza sativa Japonica Group]
LOC_Os01g58670	1.44949e-17	6.11089	up	hypothetical protein OsJ_03773 [Oryza sativa Japonica Group]
LOC_Os02g43390	1.48187e-06	6.04626	up	H0502G05.12 [Oryza sativa]
LOC_Os07g04990	8.14768e-12	5.9884	up	uncharacterized oxidoreductase At1g06690, chloroplastic [Oryza sativa Japonica Group]
LOC_Os12g32400	5.63539e-156	5.9704	up	Helix-loop-helix DNA-binding domain containing protein [Oryza sativa Japonica Group]
LOC_Os03g61290	1.55798e-24	5.89955	up	cation/H(+) antiporter 19 [Oryza sativa Japonica Group]
LOC_Os02g54870	1.92694e-124	5.85452	up	transcription factor IBH1-like 1 [Oryza sativa Japonica Group]
LOC_Os11g15624	5.38559e-159	5.83449	up	hypothetical protein DAI22_11g096600 [Oryza sativa Japonica Group]
LOC_Os02g49920	4.62421e-78	5.72568	up	hypothetical protein EE612_013480, partial [Oryza sativa]
LOC_Os02g43410	6.91751e-288	5.70615	up	iron-phytosiderophore transporter YSL15 [Oryza sativa Japonica Group]
NewGene_2055	3.54912e-10	5.67062	up	hypothetical protein DAI22_03g403600 [Oryza sativa Japonica Group]
NewGene_6111	8.00042e-07	5.47347	up	hypothetical protein OsJ_33753 [Oryza sativa Japonica Group]
LOC_Os06g03670	2.16087e-52	5.46506	up	dehydration-responsive element-binding protein 1C [Oryza sativa Japonica Group]
LOC_Os12g13350	5.8683e-222	5.40539	up	retrotransposon protein, putative, Ty1-copia subclass, expressed [Oryza sativa Japonica Group]
LOC_Os07g05000	4.10254e-18	5.39313	up	uncharacterized oxidoreductase At1g06690, chloroplastic [Oryza sativa Japonica Group]
LOC_Os09g04380	2.98251e-36	5.39092	up	retrotransposon protein, putative, Ty1-copia subclass [Oryza sativa Japonica Group]
LOC_Os05g31280	8.03586e-19	5.38218	up	protein GAST1 [Oryza sativa Japonica Group]
LOC_Os02g53880	1.44419e-21	5.32756	up	hypothetical protein EE612_014028 [Oryza sativa]
LOC_Os01g31010	5.41629e-39	5.30059	up	OSJNBb0093G06.11 [Oryza sativa Japonica Group]
LOC_Os03g58300	0.000167824	5.26213	up	indole-3-glycerol phosphate lyase, chloroplastic [Oryza sativa Japonica Group]
LOC_Os03g46470	4.56739e-22	5.24898	up	fe(2+) transport protein 1 [Oryza sativa Japonica Group]
LOC_Os09g04360	9.26351e-76	5.2392	up	hypothetical protein [Oryza sativa Japonica Group]
LOC_Os12g13340	2.19077e-210	5.21187	up	uncharacterized protein LOC9266774 [Oryza sativa Japonica Group]
LOC_Os03g19420	1.79255e-11	5.21021	up	nicotianamine synthase 2 [Oryza sativa Japonica Group]
LOC_Os06g28260	2.38661e-08	5.18259	up	hypothetical protein OsJ_21349 [Oryza sativa Japonica Group]
LOC_Os01g72370	7.05312e-47	5.16045	up	protein IRON-RELATED TRANSCRIPTION FACTOR 2 isoform X1 [Oryza sativa Japonica Group]
LOC_Os03g19427	2.04787e-11	5.10073	up	Nicotianamine synthase 1, putative, expressed [Oryza sativa Japonica Group]
LOC_Os02g43370	1.35766e-138	4.99115	up	metal-nicotianamine transporter YSL2 isoform X2 [Oryza sativa Japonica Group]
LOC_Os02g43380	1.46289e-38	4.90607	up	hypothetical protein [Oryza sativa Japonica Group]
LOC_Os07g15460	1.4981e-121	4.8962	up	metal transporter Nramp1 isoform X4 [Oryza sativa Japonica Group]
LOC_Os01g53550	9.27424e-07	4.83741	up	hypothetical protein DAI22_01g316800 [Oryza sativa Japonica Group]
LOC_Os01g31020	1.18586e-50	4.76769	up	retrotransposon protein, putative, Ty3-gypsy sub-class [Oryza sativa Japonica Group]
LOC_Os12g12580	8.08158e-143	4.75712	up	2-alkenal reductase (NADP(+)-dependent) [Oryza sativa Japonica Group]
LOC_Os07g31290	1.78218e-55	4.74319	up	hypothetical protein DAI22_07g149200 [Oryza sativa Japonica Group]
LOC_Os11g24260	5.69295e-09	4.73521	up	hypothetical protein LOC_Os11g24260 [Oryza sativa Japonica Group]
LOC_Os05g03900	1.3926e-71	4.68163	up	hypothetical protein EE612_026881 [Oryza sativa]
LOC_Os09g35030	7.62457e-50	4.65492	up	RecName: Full=Dehydration-responsive element-binding protein 1A; Short=Protein DREB1A; AltName: Full=Protein C-repeat-binding factor 3; Short=rCBF3 [Oryza sativa Indica Group]
LOC_Os07g01214	5.01296e-53	4.53159	up	hypothetical protein DAI22_07g001500 [Oryza sativa Japonica Group]
LOC_Os11g07240	8.69233e-62	4.51011	up	hypothetical protein LOC_Os11g07240 [Oryza sativa Japonica Group]
LOC_Os01g03190	0.000199243	4.45302	up	E3 ubiquitin-protein ligase SINA-like 10 [Oryza sativa Japonica Group]
LOC_Os09g07220	0.0236875	4.38685	up	putative copia-type pol polyprotein [Oryza sativa Japonica Group]
LOC_Os08g36920	4.63182e-27	4.37112	up	hypothetical protein OsI_29573 [Oryza sativa Indica Group]
LOC_Os03g54000	1.95538e-112	4.32033	up	oligopeptide transporter 3 [Oryza sativa Japonica Group]
LOC_Os02g20360	2.0455e-20	4.24889	up	nicotianamine aminotransferase [Oryza sativa Japonica Group]
LOC_Os12g38270	2.27719e-20	4.24703	up	metallothionein-like protein 4A [Oryza sativa Japonica Group]
LOC_Os12g40770	6.31702e-08	4.23714	up	ankyrin-1 isoform X1 [Oryza sativa Japonica Group]
LOC_Os09g20220	1.04963e-19	4.18613	up	hypothetical protein EE612_047349, partial [Oryza sativa]
LOC_Os01g46720	0	4.12546	up	probable plastid-lipid-associated protein 14, chloroplastic [Oryza sativa Japonica Group]
LOC_Os09g21370	8.55812e-107	4.12402	up	ervatamin-C [Oryza sativa Japonica Group]
LOC_Os03g13390	1.00799e-94	4.09107	up	deoxymugineic acid synthase 1-like [Oryza sativa Japonica Group]
LOC_Os11g29370	1.53507e-139	4.05055	up	probable bifunctional methylthioribulose-1-phosphate dehydratase/enolase-phosphatase E1 [Oryza sativa Japonica Group]
LOC_Os03g53900	6.77438e-80	4.02382	up	universal stress protein A-like protein isoform X1 [Oryza sativa Japonica Group]
LOC_Os01g22910	3.83573e-16	4.02289	up	hypothetical protein DAI22_01g155200 [Oryza sativa Japonica Group]
LOC_Os12g38040	9.51438e-96	3.94751	up	Zinc knuckle family protein, expressed [Oryza sativa Japonica Group]
LOC_Os11g47970	0.00821235	3.91023	up	RuBisCO activase small isoform precursor [Oryza sativa Japonica Group]
LOC_Os09g28050	1.25835e-195	3.89102	up	uncharacterized protein LOC4347242 [Oryza sativa Japonica Group]
LOC_Os09g27820	7.72135e-24	3.86353	up	1-aminocyclopropane-1-carboxylate oxidase 1 [Oryza sativa Japonica Group]
LOC_Os12g07400	7.63838e-41	3.83972	up	hypothetical protein LOC_Os12g07400 [Oryza sativa Japonica Group]
LOC_Os11g15180	9.35347e-12	3.83463	up	SAM dependent carboxyl methyltransferase [Oryza sativa Japonica Group]
LOC_Os02g51970	5.40461e-19	3.79549	up	protein EXORDIUM [Oryza sativa Japonica Group]
LOC_Os01g56450	7.26031e-51	3.7878	up	protein LURP-one-related 5 [Oryza sativa Japonica Group]
LOC_Os01g56240	3.15234e-10	3.69874	up	auxin-responsive protein SAUR71 [Oryza sativa Japonica Group]
LOC_Os07g25210	5.65113e-08	3.68853	up	H0502B11.9 [Oryza sativa]
LOC_Os11g04020	1.02692e-12	3.68428	up	protein ZINC INDUCED FACILITATOR-LIKE 1 [Oryza sativa Japonica Group]
LOC_Os05g04740	1.23733e-65	3.67513	up	transcription factor APG isoform X1 [Oryza sativa Japonica Group]
LOC_Os02g48390	5.94384e-145	3.67238	up	ribose-phosphate pyrophosphokinase 4 [Oryza sativa Japonica Group]
LOC_Os01g31040	6.10853e-18	3.6585	up	OSJNBb0093G06.11 [Oryza sativa Japonica Group]
LOC_Os01g64310	6.08992e-62	3.61718	up	NAC domain-containing protein 90 isoform X2 [Oryza sativa Japonica Group]
LOC_Os01g21380	6.64362e-11	3.56611	up	Os01g0316100 [Oryza sativa Japonica Group]
LOC_Os02g45450	2.01123e-49	3.52263	up	dehydration-responsive element-binding protein 1G [Oryza sativa Japonica Group]
LOC_Os12g06010	3.62127e-07	3.51648	up	uncharacterized protein LOC4351546 [Oryza sativa Japonica Group]
LOC_Os04g57870	7.44845e-242	3.51339	up	uncharacterized protein LOC4337385 isoform X1 [Oryza sativa Japonica Group]
LOC_Os08g10020	0.018687	3.51213	up	hypothetical protein DAI22_08g064000 [Oryza sativa Japonica Group]
LOC_Os08g44810	6.08998e-63	3.51056	up	malate dehydrogenase [NADP], chloroplastic [Oryza sativa Japonica Group]
LOC_Os04g57410	9.66502e-97	3.48833	up	methylthioribose kinase 2 [Oryza sativa Japonica Group]
LOC_Os11g11050	2.77453e-193	3.47068	up	Initiation factor 2 subunit family protein, expressed [Oryza sativa Japonica Group]
LOC_Os08g31090	6.42918e-36	3.42064	up	uncharacterized protein LOC4345515 [Oryza sativa Japonica Group]
LOC_Os02g33060	2.05288e-10	3.41281	up	uncharacterized protein LOC4329558 [Oryza sativa Japonica Group]
LOC_Os10g34020	3.03913e-07	3.40234	up	unknown [Zea mays]
LOC_Os03g51740	3.99293e-29	3.39144	up	1-aminocyclopropane-1-carboxylate synthase 1 [Oryza sativa Japonica Group]
LOC_Os12g32850	9.26077e-06	3.3903	up	4-hydroxyphenylacetaldehyde oxime monooxygenase [Oryza sativa Japonica Group]
LOC_Os09g04339	9.30399e-46	3.38598	up	uncharacterized protein LOC4346446 [Oryza sativa Japonica Group]
LOC_Os09g34250	1.17981e-92	3.3469	up	UDP-glucosyltransferase UGT13248 [Oryza sativa Japonica Group]
NewGene_1275	2.24565e-16	3.34182	up	hypothetical protein EE612_013883 [Oryza sativa]
LOC_Os10g18870	7.50984e-06	3.3378	up	dirigent protein 4 [Oryza sativa Japonica Group]
LOC_Os03g32499	2.25213e-176	3.33021	up	uncharacterized protein LOC4333210 isoform X1 [Oryza sativa Japonica Group]
LOC_Os03g17480	5.19836e-15	3.32397	up	protein IN2-1 homolog A [Oryza sativa Japonica Group]
LOC_Os04g57400	5.6062e-111	3.31825	up	hypothetical protein OG_BBa0063K01.20 [Oryza glaberrima]
LOC_Os01g43950	4.89867e-26	3.3139	up	transcription factor PAR2 [Oryza sativa Japonica Group]
LOC_Os07g04970	1.66993e-64	3.22731	up	uncharacterized acetyltransferase At3g50280 [Oryza sativa Japonica Group]
LOC_Os04g20330	8.46313e-07	3.22212	up	UDP-glycosyltransferase 92A1 isoform X1 [Oryza sativa Japonica Group]
LOC_Os06g38830	5.58786e-08	3.21984	up	hypothetical protein OsJ_21798 [Oryza sativa Japonica Group]
LOC_Os07g05940	1.51413e-23	3.21792	up	LOW QUALITY PROTEIN: 9-cis-epoxycarotenoid dioxygenase NCED4, chloroplastic-like [Oryza sativa Japonica Group]
LOC_Os11g45990	3.85282e-35	3.21119	up	uncharacterized protein LOC4351146 [Oryza sativa Japonica Group]
LOC_Os11g05390	6.61412e-110	3.18694	up	Major Facilitator Superfamily, putative [Oryza sativa Japonica Group]
LOC_Os08g13050	7.4787e-11	3.1637	up	hypothetical protein [Oryza sativa Japonica Group]
LOC_Os12g18560	1.38806e-10	3.1426	up	pectinesterase inhibitor 28-like [Oryza sativa Japonica Group]
LOC_Os06g29180	5.89781e-83	3.1371	up	formate dehydrogenase 1, mitochondrial [Oryza sativa Japonica Group]
LOC_Os03g63970	1.58107e-33	3.13694	up	gibberellin 20 oxidase 1-like [Oryza sativa Japonica Group]
LOC_Os06g42020	2.12456e-40	3.13244	up	probable glucomannan 4-beta-mannosyltransferase 9 [Oryza sativa Japonica Group]
LOC_Os04g31290	2.28746e-90	3.09877	up	transcription factor FER-LIKE IRON DEFICIENCY-INDUCED TRANSCRIPTION FACTOR [Oryza sativa Japonica Group]
LOC_Os02g08230	5.12307e-26	3.0681	up	protein ECERIFERUM 3 [Oryza sativa Japonica Group]
LOC_Os09g17630	2.14677e-47	3.06369	up	probable LRR receptor-like serine/threonine-protein kinase At1g07650 isoform X1 [Oryza sativa Japonica Group]
LOC_Os04g24140	1.6081e-83	3.06068	up	probable ribose-5-phosphate isomerase 1 [Oryza sativa Japonica Group]
LOC_Os01g42320	1.00729e-24	3.05842	up	nucleoid DNA-binding protein cnd41-like [Oryza sativa Japonica Group]
LOC_Os01g08440	0.00150828	3.03808	up	hypothetical protein DAI22_01g056700 [Oryza sativa Japonica Group]
LOC_Os01g65100	1.35146e-89	3.0234	up	OSJNBb0008G24.11 [Oryza sativa Japonica Group]
LOC_Os02g12730	4.76742e-64	3.00376	up	beta-galactosidase 4 [Oryza sativa Japonica Group]
LOC_Os03g26210	7.83148e-91	2.99707	up	hypothetical protein DAI22_03g197400 [Oryza sativa Japonica Group]
LOC_Os01g41420	6.08366e-20	2.99476	up	amino acid transporter-like [Oryza sativa Japonica Group]
LOC_Os02g37260	2.07954e-11	2.98449	up	hypothetical protein EE612_012060 [Oryza sativa]
LOC_Os10g31540	4.8659e-35	2.97139	up	putative glycine-rich cell wall structural protein 1 [Oryza sativa Japonica Group]
LOC_Os11g37190	3.98337e-08	2.96516	up	EPIDERMAL PATTERNING FACTOR-like protein 4 [Oryza sativa Japonica Group]
LOC_Os11g29420	3.13546e-31	2.95478	up	uncharacterized protein LOC107277424 [Oryza sativa Japonica Group]
LOC_Os03g06620	4.01979e-117	2.93974	up	RecName: Full=1,2-dihydroxy-3-keto-5-methylthiopentene dioxygenase 2; AltName: Full=Acireductone dioxygenase (Fe(2+)-requiring) 2; Short=ARD 2; Short=Fe-ARD 2; AltName: Full=Submergence-induced protein 2A [Oryza sativa Indica Group]
LOC_Os02g37480	6.30563e-110	2.92881	up	hypothetical protein EE612_012086 [Oryza sativa]
LOC_Os04g48350	1.95735e-13	2.91035	up	hypothetical protein EJB05_54929, partial [Eragrostis curvula]
LOC_Os10g20350	1.21433e-09	2.88986	up	protein DETOXIFICATION 16 [Oryza sativa Japonica Group]
LOC_Os01g66100	8.64668e-29	2.88599	up	gibberellin 20 oxidase 2 [Oryza sativa Japonica Group]
LOC_Os01g58270	1.14878e-17	2.87196	up	putative subtilisin-like serine protease [Oryza sativa Japonica Group]
LOC_Os01g50100	3.39467e-53	2.84259	up	ABC transporter B family member 11 isoform X2 [Oryza sativa Japonica Group]
LOC_Os01g17050	7.40469e-23	2.83635	up	hypothetical protein DAI22_01g125900 [Oryza sativa Japonica Group]
LOC_Os01g42280	1.34087e-08	2.83605	up	pentatricopeptide repeat-containing protein At5g55740, chloroplastic [Oryza sativa Japonica Group]
LOC_Os07g07450	5.72334e-29	2.81631	up	NADPH-dependent aldehyde reductase-like protein, chloroplastic [Oryza sativa Japonica Group]
NewGene_4306	1.17681e-53	2.80205	up	ACT domain-containing protein ACR8 [Oryza sativa Japonica Group]
LOC_Os09g04384	4.55121e-71	2.78684	up	Os09g0130300, partial [Oryza sativa Japonica Group]
LOC_Os11g15250	2.36495e-08	2.7844	up	expressed protein [Oryza sativa Japonica Group]
LOC_Os06g02220	3.28838e-122	2.78332	up	5'-methylthioadenosine/S-adenosylhomocysteine nucleosidase 2 [Oryza sativa Japonica Group]
LOC_Os01g01560	1.3887e-20	2.77872	up	Os07g0274200 [Oryza sativa Japonica Group]
LOC_Os05g46370	7.26801e-41	2.77071	up	transcription factor LATE FLOWERING [Oryza sativa Japonica Group]
LOC_Os01g09220	1.05849e-37	2.77031	up	protein ANTAGONIST OF LIKE HETEROCHROMATIN PROTEIN 1 [Oryza sativa Japonica Group]
LOC_Os07g48980	8.47536e-77	2.76335	up	nicotianamine synthase 3 [Oryza sativa Japonica Group]
LOC_Os04g35660	9.21427e-07	2.74849	up	NAC domain-containing protein 104 [Oryza sativa Japonica Group]
LOC_Os02g52670	3.63251e-07	2.74396	up	ethylene-responsive transcription factor ERF109 [Oryza sativa Japonica Group]
LOC_Os06g04510	1.82769e-60	2.74125	up	enolase 1 [Oryza sativa Japonica Group]
LOC_Os01g60810	2.66762e-19	2.7406	up	transcription repressor OFP2 [Oryza sativa Japonica Group]
LOC_Os10g39700	4.88101e-36	2.73561	up	hypothetical protein DAI22_10g178200 [Oryza sativa Japonica Group]
LOC_Os09g28630	2.75269e-06	2.72878	up	hypothetical protein D1007_58660 [Hordeum vulgare]
LOC_Os06g43370	2.01549e-06	2.72597	up	premnaspirodiene oxygenase [Oryza sativa Japonica Group]
LOC_Os06g11660	3.15185e-123	2.67497	up	protein EXORDIUM [Oryza sativa Japonica Group]
LOC_Os10g35490	3.26476e-32	2.673	up	uncharacterized protein LOC4349014 isoform X2 [Oryza sativa Japonica Group]
LOC_Os01g41140	1.44745e-08	2.66921	up	uncharacterized protein LOC4326386 [Oryza sativa Japonica Group]
LOC_Os07g42994	3.43284e-27	2.66838	up	hypothetical protein OsJ_25172 [Oryza sativa Japonica Group]
LOC_Os05g47780	2.95355e-104	2.66428	up	zinc finger protein BRUTUS isoform X1 [Oryza sativa Japonica Group]
LOC_Os02g46100	5.44095e-35	2.65794	up	RING-H2 finger protein ATL80 [Oryza sativa Japonica Group]
LOC_Os12g39860	7.49391e-91	2.6554	up	adenine phosphoribosyltransferase 1 [Oryza sativa Japonica Group]
LOC_Os02g54560	7.7227e-10	2.64477	up	pathogenesis-related protein PRB1-3 [Oryza sativa Japonica Group]
LOC_Os11g07020	0.011631	2.61191	up	fructose-bisphosphate aldolase, chloroplastic [Oryza sativa Japonica Group]
NewGene_4086	0.000390659	2.59999	up	putative resistance complex protein I2C-1 [Oryza sativa Japonica Group]
LOC_Os02g51070	6.93576e-37	2.5915	up	soluble starch synthase 2-2, chloroplastic/amyloplastic [Oryza sativa Japonica Group]
LOC_Os02g37290	2.6209e-27	2.5852	up	heavy metal-associated isoprenylated plant protein 47 [Oryza sativa Japonica Group]
LOC_Os05g40384	1.24398e-71	2.58023	up	cytochrome P450 714D1 [Oryza sativa Japonica Group]
LOC_Os01g45110	8.16143e-25	2.55677	up	anthocyanin 3'-O-beta-glucosyltransferase [Oryza sativa Japonica Group]
LOC_Os05g47790	1.57999e-55	2.55533	up	uncharacterized protein LOC4339531 [Oryza sativa Japonica Group]
LOC_Os01g14410	8.63428e-09	2.55291	up	high molecular mass early light-inducible protein HV58, chloroplastic [Oryza sativa Japonica Group]
LOC_Os01g72810	1.2738e-17	2.54549	up	EP1-like glycoprotein 2 [Oryza sativa Japonica Group]
LOC_Os09g29120	6.07364e-05	2.5389	up	hypothetical protein OsI_31692 [Oryza sativa Indica Group]
LOC_Os12g19381	0.0245012	2.53212	up	ribulose-1,5-bisphosphate carboxylase/oxygenase small subunit [Oryza punctata]
LOC_Os10g38740	2.09911e-42	2.50981	up	probable glutathione S-transferase GSTU6 [Oryza sativa Japonica Group]
LOC_Os04g44740	1.24338e-07	2.50897	up	uncharacterized protein At4g19900 [Oryza sativa Japonica Group]
LOC_Os09g38510	3.86874e-29	2.49924	up	probable purine permease 5 isoform X1 [Oryza sativa Japonica Group]
LOC_Os01g49470	3.30312e-151	2.49787	up	zinc finger protein BRUTUS [Oryza sativa Japonica Group]
NewGene_4959	1.50127e-05	2.481	up	hypothetical protein DAI22_03g421500 [Oryza sativa Japonica Group]
LOC_Os02g52010	1.39405e-80	2.47905	up	protein EXORDIUM [Oryza sativa Japonica Group]
LOC_Os01g57050	6.27197e-06	2.47165	up	uncharacterized protein LOC9270584 [Oryza sativa Japonica Group]
LOC_Os03g52680	8.23126e-55	2.47151	up	uncharacterized protein LOC4334034 [Oryza sativa Japonica Group]
LOC_Os01g12680	1.97826e-06	2.46437	up	hypothetical protein DAI22_01g089000 [Oryza sativa Japonica Group]
LOC_Os01g48010	5.89401e-15	2.46155	up	hypothetical protein OsI_03210 [Oryza sativa Indica Group]
LOC_Os09g13440	3.0486e-10	2.45888	up	uncharacterized protein LOC4346670 isoform X1 [Oryza sativa Japonica Group]
LOC_Os01g44970	1.45171e-40	2.43848	up	polygalacturonase At1g48100 isoform X1 [Oryza sativa Japonica Group]
LOC_Os04g54240	1.72381e-05	2.42216	up	OSJNBa0043L09.23 [Oryza sativa Japonica Group]
LOC_Os07g40240	2.2756e-23	2.42015	up	snakin-1 [Oryza sativa Japonica Group]
LOC_Os02g50280	2.44657e-17	2.41608	up	pentatricopeptide repeat-containing protein At2g13600 [Oryza sativa Japonica Group]
LOC_Os01g49830	5.33032e-43	2.41359	up	AP2/ERF and B3 domain-containing protein Os01g0693400 [Oryza sativa Japonica Group]
LOC_Os04g23550	3.10071e-18	2.40953	up	hypothetical protein EE612_022967 [Oryza sativa]
LOC_Os12g38051	2.79474e-75	2.40128	up	metallothionein-like protein 4B [Oryza sativa Japonica Group]
LOC_Os12g40470	4.18596e-05	2.39729	up	DC1 domain-containing protein, putative, expressed [Oryza sativa Japonica Group]
LOC_Os01g70850	1.86248e-44	2.39531	up	esterase PIR7B [Oryza sativa Japonica Group]
LOC_Os01g04440	1.86057e-25	2.38604	up	hypothetical protein OsJ_00286 [Oryza sativa Japonica Group]
LOC_Os03g10210	1.75134e-46	2.37911	up	homeobox-leucine zipper protein HOX12 [Oryza sativa Japonica Group]
LOC_Os01g22010	6.19766e-59	2.37176	up	S-adenosylmethionine synthase 2 [Oryza sativa Japonica Group]
LOC_Os03g08310	2.3026e-16	2.35746	up	protein TIFY 11a [Oryza sativa Japonica Group]
LOC_Os08g16030	6.21649e-15	2.35683	up	Os08g0260400, partial [Oryza sativa Japonica Group]
LOC_Os03g10478	7.31147e-58	2.35055	up	uncharacterized protein LOC9269764 [Oryza sativa Japonica Group]
LOC_Os01g20730	5.75144e-05	2.33889	up	hypothetical protein EE612_002071 [Oryza sativa]
LOC_Os08g31950	7.33788e-06	2.33695	up	transcription factor IBH1-like [Oryza sativa Japonica Group]
LOC_Os03g29540	5.47238e-54	2.33147	up	hypothetical protein OsI_11996 [Oryza sativa Indica Group]
LOC_Os02g05040	7.52226e-43	2.32095	up	uncharacterized protein LOC4328275 isoform X1 [Oryza sativa Japonica Group]
LOC_Os04g28410	9.44354e-07	2.31866	up	sarcoplasmic reticulum histidine-rich calcium-binding protein [Oryza sativa Japonica Group]
LOC_Os03g15320	2.8894e-30	2.31648	up	aldehyde oxidase GLOX [Oryza sativa Japonica Group]
LOC_Os05g40060	4.31591e-10	2.31538	up	probable WRKY transcription factor 70 [Oryza sativa Japonica Group]
LOC_Os03g10440	2.25737e-42	2.30841	up	uncharacterized protein LOC9271490 [Oryza sativa Japonica Group]
LOC_Os07g13770	1.08389e-06	2.29828	up	DIMBOA UDP-glucosyltransferase BX9 [Oryza sativa Japonica Group]
LOC_Os04g55800	1.20722e-07	2.28807	up	probable sulfate transporter 3.3 [Oryza sativa Japonica Group]
LOC_Os01g53350	4.38281e-37	2.27933	up	anthocyanidin 5,3-O-glucosyltransferase [Oryza sativa Japonica Group]
LOC_Os07g44440	4.11923e-36	2.27615	up	1-Cys peroxiredoxin B [Oryza sativa Japonica Group]
LOC_Os09g20390	1.98451e-59	2.27469	up	probable trehalose-phosphate phosphatase 7 [Oryza sativa Japonica Group]
LOC_Os03g61910	1.04617e-16	2.27176	up	retrotransposon protein, putative, Ty1-copia subclass, expressed [Oryza sativa Japonica Group]
LOC_Os08g44230	6.87275e-58	2.26962	up	probable protein S-acyltransferase 19 isoform X1 [Oryza sativa Japonica Group]
LOC_Os08g44940	2.06928e-14	2.26581	up	LOB domain-containing protein CRL1-like [Oryza sativa Japonica Group]
LOC_Os06g41600	3.59561e-09	2.26253	up	hypothetical protein OsJ_21999 [Oryza sativa Japonica Group]
LOC_Os03g21710	1.20299e-23	2.26222	up	probable WRKY transcription factor 53 isoform X1 [Oryza sativa Japonica Group]
LOC_Os04g49550	8.30026e-08	2.25247	up	probable E3 ubiquitin-protein ligase ATL44 [Oryza sativa Japonica Group]
LOC_Os01g11810	8.31728e-36	2.23562	up	protein trichome birefringence-like 41 isoform X2 [Oryza sativa Japonica Group]
LOC_Os10g31620	3.63436e-11	2.2285	up	glycine-rich cell wall structural protein 1.8-like [Oryza sativa Japonica Group]
LOC_Os09g37060	3.92596e-14	2.22778	up	serine/threonine protein phosphatase 2A 57 kDa regulatory subunit B' alpha isoform [Oryza sativa Japonica Group]
LOC_Os07g04820	2.42895e-19	2.22211	up	G-type lectin S-receptor-like serine/threonine-protein kinase SD2-5 [Oryza sativa Japonica Group]
LOC_Os02g35940	4.34016e-12	2.22003	up	tuliposide A-converting enzyme 2, chloroplastic [Oryza sativa Japonica Group]
LOC_Os02g26430	7.08965e-05	2.21657	up	WRKY transcription factor WRKY51-like [Oryza sativa Japonica Group]
LOC_Os02g45420	2.8646e-27	2.19949	up	ethylene-responsive transcription factor ERF027 [Oryza sativa Japonica Group]
LOC_Os12g18450	8.35923e-09	2.19752	up	Os12g0282400, partial [Oryza sativa Japonica Group]
LOC_Os03g10740	1.14632e-07	2.19469	up	uncharacterized protein LOC4331988 [Oryza sativa Japonica Group]
LOC_Os08g31830	8.68972e-57	2.18837	up	mitochondrial pyruvate carrier 1 [Oryza sativa Japonica Group]
LOC_Os11g01050	0.000343728	2.17822	up	exocyst complex component EXO70B1 [Oryza sativa Japonica Group]
LOC_Os01g09870	3.86018e-07	2.17018	up	uncharacterized protein LOC107278163 [Oryza sativa Japonica Group]
LOC_Os02g30100	7.96829e-06	2.16942	up	isoflavone 2'-hydroxylase [Oryza sativa Japonica Group]
LOC_Os04g51460	1.57931e-14	2.16143	up	xyloglucan endotransglucosylase/hydrolase protein 24 [Oryza sativa Japonica Group]
LOC_Os02g52210	2.7182e-38	2.15942	up	RING-H2 finger protein ATL29 [Oryza sativa Japonica Group]
LOC_Os12g03270	1.17375e-37	2.15586	up	hypothetical protein DAI22_12g019400 [Oryza sativa Japonica Group]
LOC_Os04g34530	1.32333e-05	2.153	up	WAT1-related protein At1g68170 [Oryza sativa Japonica Group]
LOC_Os09g34230	0.000253942	2.15058	up	UDP-glycosyltransferase 79-like [Oryza sativa Japonica Group]
LOC_Os07g47100	1.13782e-31	2.14401	up	Os07g0666900, partial [Oryza sativa Japonica Group]
LOC_Os07g34070	9.66547e-42	2.14333	up	WAT1-related protein At5g64700 [Oryza sativa Japonica Group]
LOC_Os04g20540	0.000252332	2.13945	up	hypothetical protein OsJ_14091 [Oryza sativa Japonica Group]
LOC_Os03g50490	1.74378e-08	2.13654	up	glutamine synthetase cytosolic isozyme 1-3 [Oryza sativa Japonica Group]
LOC_Os05g08860	4.93343e-06	2.12648	up	uncharacterized protein LOC4337987 [Oryza sativa Japonica Group]
LOC_Os01g65670	5.89706e-66	2.12598	up	amino acid permease 5 isoform X2 [Oryza sativa Japonica Group]
LOC_Os03g05700	7.57309e-07	2.12381	up	uncharacterized protein LOC4331642 [Oryza sativa Japonica Group]
LOC_Os02g52000	4.09565e-53	2.11727	up	protein EXORDIUM [Oryza sativa Japonica Group]
LOC_Os05g48040	3.75935e-33	2.11158	up	protein DETOXIFICATION 14 [Oryza sativa Japonica Group]
LOC_Os09g27750	1.02889e-08	2.10895	up	1-aminocyclopropane-1-carboxylate oxidase 1 [Oryza sativa Japonica Group]
LOC_Os04g44130	1.61803e-20	2.10609	up	defensin-like protein CAL1 [Oryza sativa Japonica Group]
LOC_Os03g18260	3.00034e-06	2.10528	up	hypothetical protein LOC_Os03g18260 [Oryza sativa Japonica Group]
LOC_Os02g33680	7.32962e-23	2.09608	up	U-box domain-containing protein 27 [Oryza sativa Japonica Group]
LOC_Os03g10100	0.0108322	2.09203	up	polyol transporter 5 [Oryza sativa Japonica Group]
LOC_Os11g05400	4.76059e-39	2.09076	up	hypothetical protein DAI22_11g034600 [Oryza sativa Japonica Group]
LOC_Os12g05990	2.89935e-05	2.08303	up	NAC domain-containing protein 90 [Oryza sativa Japonica Group]
LOC_Os04g51520	1.74475e-24	2.07775	up	xyloglucan endotransglycosylase/hydrolase protein 8-like [Oryza sativa Japonica Group]
LOC_Os11g27370	0.000103145	2.0644	up	hypothetical protein DAI22_11g127800 [Oryza sativa Japonica Group]
LOC_Os02g44720	4.56986e-10	2.06375	up	uncharacterized protein LOC4330256 [Oryza sativa Japonica Group]
LOC_Os12g41510	1.60733e-16	2.0605	up	Os12g0608700 [Oryza sativa Japonica Group]
LOC_Os10g41780	2.31643e-85	2.0602	up	chlorophyllide a oxygenase, chloroplastic [Oryza sativa Japonica Group]
LOC_Os02g36940	2.00218e-76	2.05112	up	cell number regulator 2 [Oryza sativa Japonica Group]
LOC_Os09g26900	3.36567e-30	2.05057	up	hypothetical protein OsJ_29521 [Oryza sativa Japonica Group]
LOC_Os01g31370	2.32957e-14	2.05035	up	uncharacterized protein LOC4324540 [Oryza sativa Japonica Group]
LOC_Os08g36220	7.60443e-08	2.03466	up	Os08g0465000 [Oryza sativa Japonica Group]
LOC_Os12g27020	2.38069e-05	2.02279	up	hypothetical protein LOC_Os12g27020 [Oryza sativa Japonica Group]
LOC_Os10g37760	5.60728e-16	2.01947	up	Rhomboid family protein, expressed [Oryza sativa Japonica Group]
LOC_Os07g37454	5.18825e-07	2.01038	up	hypothetical protein OsI_26477 [Oryza sativa Indica Group]
LOC_Os06g39370	2.74578e-36	2.00777	up	F-box/kelch-repeat protein At1g80440 [Oryza sativa Japonica Group]
LOC_Os02g37300	3.31506e-21	1.99959	up	heavy metal-associated isoprenylated plant protein 47 [Oryza sativa Japonica Group]
LOC_Os07g36630	2.86145e-14	1.99388	up	probable mixed-linked glucan synthase 8 isoform X1 [Oryza sativa Japonica Group]
LOC_Os01g12640	5.63213e-08	1.99378	up	probable membrane-associated kinase regulator 2 isoform X1 [Oryza sativa Japonica Group]
LOC_Os02g45780	4.16688e-26	1.98851	up	E3 ubiquitin-protein ligase RHA1B [Oryza sativa Japonica Group]
LOC_Os09g28210	8.70899e-22	1.98493	up	transcription factor HEC2 [Oryza sativa Japonica Group]
LOC_Os08g04460	6.15283e-41	1.98336	up	hypothetical protein E2562_010164 [Oryza meyeriana var. granulata]
LOC_Os07g31430	5.12878e-07	1.97308	up	protein EXORDIUM-like 5 [Oryza sativa Japonica Group]
LOC_Os06g50240	2.53956e-16	1.97196	up	thaumatin-like protein 1 [Oryza sativa Japonica Group]
LOC_Os06g47480	8.21861e-07	1.96939	up	hypothetical protein OsI_24252 [Oryza sativa Indica Group]
LOC_Os07g35680	2.38863e-10	1.96933	up	cysteine-rich receptor-like protein kinase 10 [Oryza sativa Japonica Group]
LOC_Os04g47620	1.38366e-23	1.96775	up	hypothetical protein EE612_024938 [Oryza sativa]
LOC_Os08g10500	7.62797e-25	1.96153	up	cysteine-rich and transmembrane domain-containing protein WIH2 [Oryza sativa Japonica Group]
LOC_Os06g10930	1.57471e-29	1.9592	up	fucosyltransferase 2 [Oryza sativa Japonica Group]
LOC_Os12g08090	1.56235e-26	1.95363	up	amino acid permease 3 [Oryza sativa Japonica Group]
LOC_Os05g08900	7.65923e-30	1.95349	up	uncharacterized protein LOC9271957 [Oryza sativa Japonica Group]
LOC_Os08g41440	2.65279e-27	1.9524	up	hypothetical protein ZEAMMB73_Zm00001d052053, partial [Zea mays]
LOC_Os03g55610	6.72554e-15	1.95072	up	dof zinc finger protein 4-like [Oryza sativa Japonica Group]
LOC_Os12g14540	0.000199836	1.95025	up	expressed protein [Oryza sativa Japonica Group]
LOC_Os09g38110	3.42516e-08	1.95015	up	probable E3 ubiquitin-protein ligase ATL44 [Oryza sativa Japonica Group]
LOC_Os03g02830	1.02642e-05	1.94897	up	ALA-interacting subunit 5 [Oryza sativa Japonica Group]
LOC_Os01g71700	4.34611e-05	1.94608	up	amino-acid permease BAT1 homolog [Oryza sativa Japonica Group]
LOC_Os12g38020	7.85404e-05	1.94468	up	retrotransposon protein, putative, unclassified [Oryza sativa Japonica Group]
LOC_Os01g53920	4.48381e-16	1.94286	up	receptor-like protein kinase HSL1 [Oryza sativa Japonica Group]
LOC_Os11g22960	1.48668e-07	1.94283	up	uncharacterized protein LOC4350369 isoform X2 [Oryza sativa Japonica Group]
LOC_Os01g21034	2.3031e-11	1.94244	up	unnamed protein product, partial [Digitaria exilis]
LOC_Os11g14380	2.84189e-21	1.94243	up	disease resistance protein RGA5-like [Oryza sativa Japonica Group]
LOC_Os05g20020	5.7008e-24	1.93052	up	polygalacturonase At1g48100 [Oryza sativa Japonica Group]
LOC_Os10g07340	6.14368e-39	1.92965	up	uncharacterized protein LOC4348155 [Oryza sativa Japonica Group]
LOC_Os10g32930	2.54383e-06	1.92873	up	uncharacterized protein LOC4348847 [Oryza sativa Japonica Group]
LOC_Os07g34570	2.46448e-32	1.92834	up	unknown [Zea mays]
LOC_Os12g03240	2.65905e-06	1.92777	up	hypothetical protein LOC_Os12g03240 [Oryza sativa Japonica Group]
LOC_Os06g33390	8.35614e-05	1.9255	up	uncharacterized protein LOC9272382 [Oryza sativa Japonica Group]
LOC_Os01g12210	4.37372e-15	1.92549	up	aluminum-activated malate transporter 9 [Oryza sativa Japonica Group]
LOC_Os05g33400	3.10494e-31	1.92361	up	basic 7S globulin [Oryza sativa Japonica Group]
LOC_Os02g50374	3.75008e-12	1.9219	up	hypothetical protein OsI_08855 [Oryza sativa Indica Group]
LOC_Os06g10780	3.55535e-06	1.91827	up	putative DRE binding factor 2 [Oryza sativa Japonica Group]
LOC_Os07g07540	7.32115e-06	1.91742	up	protein MET1, chloroplastic [Oryza sativa Japonica Group]
LOC_Os05g50580	7.79394e-24	1.913	up	serine carboxypeptidase-like 50 [Oryza sativa Japonica Group]
LOC_Os04g40100	1.77298e-06	1.91158	up	BTB/POZ domain-containing protein At1g67900 [Oryza sativa Japonica Group]
LOC_Os05g38660	3.39226e-06	1.90949	up	uncharacterized protein LOC4339023 [Oryza sativa Japonica Group]
LOC_Os03g43880	2.77098e-05	1.90862	up	patatin-like protein 3 [Oryza sativa Japonica Group]
LOC_Os03g05910	4.68767e-25	1.90848	up	uncharacterized protein LOC4331658 [Oryza sativa Japonica Group]
LOC_Os11g07090	1.29461e-16	1.90604	up	hypothetical protein LOC_Os11g07090 [Oryza sativa Japonica Group]
LOC_Os02g15500	0.000202203	1.90518	up	putative UPF0481 protein At3g02645 [Oryza sativa Japonica Group]
LOC_Os02g12230	1.17346e-08	1.90491	up	hypothetical protein [Oryza sativa Japonica Group]
LOC_Os08g01670	1.76051e-13	1.90134	up	pectinesterase inhibitor 28 [Oryza sativa Japonica Group]
LOC_Os04g54300	3.38853e-06	1.89634	up	uncharacterized protein LOC4337133 [Oryza sativa Japonica Group]
LOC_Os08g31860	2.69698e-05	1.89176	up	uncharacterized protein LOC4345562 [Oryza sativa Japonica Group]
LOC_Os12g02020	0.000187654	1.88449	up	uncharacterized protein LOC4351296 isoform X1 [Oryza sativa Japonica Group]
LOC_Os05g12400	0.00254094	1.87552	up	RecName: Full=BURP domain-containing protein 1; Short=OsBURP01; Flags: Precursor [Oryza sativa Japonica Group]
LOC_Os09g07290	0.000443811	1.87465	up	GDSL esterase/lipase At2g42990 [Oryza sativa Japonica Group]
LOC_Os01g07150	2.12236e-09	1.87327	up	Os03g0441101, partial [Oryza sativa Japonica Group]
LOC_Os02g40530	0.00030207	1.87234	up	transcription factor MYB57 [Oryza sativa Japonica Group]
LOC_Os02g47950	0.00585268	1.86864	up	uncharacterized protein LOC4330483 [Oryza sativa Japonica Group]
LOC_Os05g45440	0.00324527	1.86181	up	uncharacterized protein LOC4339412 [Oryza sativa Japonica Group]
LOC_Os06g01250	2.84922e-07	1.85987	up	cytochrome P450 93G2-like [Oryza sativa Japonica Group]
LOC_Os04g45860	4.69138e-36	1.85409	up	Os04g0542200, partial [Oryza sativa Japonica Group]
LOC_Os09g04430	7.08961e-05	1.85201	up	hypothetical protein [Oryza sativa Japonica Group]
LOC_Os12g05440	1.77449e-10	1.85131	up	Os12g0150200, partial [Oryza sativa Japonica Group]
LOC_Os03g18170	0.00542915	1.85043	up	Protein kinase domain containing protein, expressed [Oryza sativa Japonica Group]
LOC_Os09g31120	1.93313e-34	1.84888	up	pirin-like protein [Oryza sativa Japonica Group]
LOC_Os03g19670	3.90852e-12	1.84839	up	GDSL esterase/lipase At4g16230 isoform X1 [Oryza sativa Japonica Group]
LOC_Os04g49690	4.85754e-19	1.84435	up	receptor-like protein kinase FERONIA [Oryza sativa Japonica Group]
LOC_Os08g31890	0.00062874	1.84345	up	hypothetical protein [Oryza sativa Japonica Group]
LOC_Os03g17800	2.54333e-25	1.84214	up	Os03g0287100 [Oryza sativa Japonica Group]
LOC_Os03g13180	2.56343e-08	1.84105	up	peroxidase A2 [Oryza sativa Japonica Group]
LOC_Os01g67820	1.84262e-13	1.8409	up	exocyst complex component EXO70A1 [Oryza sativa Japonica Group]
LOC_Os12g04690	1.2395e-10	1.83922	up	Os12g0141000 [Oryza sativa Japonica Group]
LOC_Os10g36360	0.000152174	1.83833	up	hypothetical protein [Oryza sativa Japonica Group]
LOC_Os06g14420	3.48901e-14	1.83695	up	nudix hydrolase 21, chloroplastic [Oryza sativa Japonica Group]
LOC_Os12g16010	4.7454e-26	1.83582	up	oxidoreductase, short chain dehydrogenase/reductase family protein, expressed [Oryza sativa Japonica Group]
LOC_Os11g05380	1.11948e-10	1.83444	up	fatty acid omega-hydroxylase [Spatholobus suberectus]
LOC_Os04g46970	0.000593483	1.83385	up	Os04g0556400, partial [Oryza sativa Japonica Group]
LOC_Os10g31630	4.83028e-10	1.83124	up	expressed protein [Oryza sativa Japonica Group]
LOC_Os01g54570	5.48032e-06	1.82985	up	transcription repressor OFP3 [Oryza sativa Japonica Group]
LOC_Os03g08940	6.64936e-12	1.82977	up	Unknown protein [Oryza sativa Japonica Group]
LOC_Os12g27025	0.00101909	1.82457	up	hypothetical protein OsJ_36003 [Oryza sativa Japonica Group]
LOC_Os08g35580	0.000705055	1.82451	up	hypothetical protein OsJ_27561 [Oryza sativa Japonica Group]
LOC_Os07g07440	1.90395e-07	1.82405	up	hypothetical protein EE612_037389 [Oryza sativa]
LOC_Os12g03230	1.08213e-14	1.82174	up	MatE family protein, expressed [Oryza sativa Japonica Group]
LOC_Os08g05970	1.19507e-06	1.82061	up	uncharacterized protein LOC9266120 [Oryza sativa Japonica Group]
LOC_Os03g62060	1.94283e-28	1.81528	up	IAA-amino acid hydrolase ILR1-like 3 [Oryza sativa Japonica Group]
LOC_Os05g36310	1.60448e-05	1.81242	up	hypothetical protein OsJ_18685 [Oryza sativa Japonica Group]
LOC_Os10g07380	3.49108e-06	1.81014	up	expressed protein [Oryza sativa Japonica Group]
LOC_Os04g57200	6.50331e-28	1.80877	up	heavy metal-associated isoprenylated plant protein 39 [Oryza sativa Japonica Group]
LOC_Os01g14660	1.6164e-14	1.80672	up	Os03g0428700, partial [Oryza sativa Japonica Group]
LOC_Os02g26740	1.34423e-36	1.80423	up	hypothetical protein OsI_07150 [Oryza sativa Indica Group]
LOC_Os03g09170	1.28787e-17	1.80256	up	ethylene-responsive transcription factor RAP2-13 [Oryza sativa Japonica Group]
LOC_Os01g01740	5.00584e-18	1.80182	up	serine/threonine-protein kinase HT1 [Oryza sativa Japonica Group]
LOC_Os04g46980	1.44745e-08	1.80151	up	cis-zeatin O-glucosyltransferase 1 [Oryza sativa Japonica Group]
LOC_Os03g04060	8.64914e-18	1.80117	up	chitinase 11 [Oryza sativa Japonica Group]
LOC_Os12g28710	0.000152582	1.79221	up	Cell Division Protein AAA ATPase family, putative, expressed [Oryza sativa Japonica Group]
LOC_Os07g04930	4.33146e-18	1.78877	up	protein PELPK1 [Oryza sativa Japonica Group]
LOC_Os11g36719	6.99101e-46	1.78692	up	putative linoleate 9S-lipoxygenase 3 [Oryza sativa Japonica Group]
LOC_Os06g05000	8.97862e-05	1.78632	up	early nodulin-93 [Oryza sativa Japonica Group]
LOC_Os07g38230	1.91989e-11	1.78412	up	chaperonin-like RbcX protein 2, chloroplastic [Oryza sativa Japonica Group]
LOC_Os01g28790	3.33909e-36	1.78249	up	uncharacterized protein LOC4325431 [Oryza sativa Japonica Group]
LOC_Os06g43810	9.22864e-14	1.7818	up	uncharacterized protein LOC4341658 [Oryza sativa Japonica Group]
LOC_Os12g08130	1.07441e-39	1.78177	up	amino acid permease 3 [Oryza sativa Japonica Group]
LOC_Os01g28690	7.92186e-07	1.77836	up	nuclear pore complex protein NUP98A [Oryza sativa Japonica Group]
LOC_Os08g39430	0.00111405	1.77697	up	thylakoid lumenal 19 kDa protein, chloroplastic [Oryza sativa Japonica Group]
LOC_Os07g31070	0.00408608	1.7751	up	putative ankyrin repeat protein family [Oryza sativa Japonica Group]
LOC_Os05g49620	4.84075e-07	1.7737	up	probable WRKY transcription factor 41 [Oryza sativa Japonica Group]
LOC_Os06g04250	1.03616e-08	1.77277	up	protein EXORDIUM-like 3 [Oryza sativa Japonica Group]
LOC_Os02g38386	3.20475e-06	1.76507	up	hypothetical protein DAI22_02g232400 [Oryza sativa Japonica Group]
LOC_Os01g01650	0.000794082	1.76016	up	isoflavone reductase homolog IRL [Oryza sativa Japonica Group]
LOC_Os07g25070	0.0010311	1.75921	up	hypothetical protein [Oryza sativa Japonica Group]
LOC_Os01g41430	1.43424e-08	1.75892	up	scopoletin glucosyltransferase [Oryza sativa Japonica Group]
LOC_Os09g39850	5.75432e-06	1.7589	up	ethylene-responsive transcription factor 1B [Oryza sativa Japonica Group]
LOC_Os03g05750	2.97451e-26	1.7574	up	heavy metal-associated isoprenylated plant protein 6 [Oryza sativa Japonica Group]
LOC_Os12g28750	0.000605631	1.75233	up	hypothetical protein SEVIR_3G332600v2 [Setaria viridis]
LOC_Os03g06680	1.28561e-19	1.75209	up	uncharacterized protein LOC4331713 [Oryza sativa Japonica Group]
NewGene_173	0.00473356	1.75158	up	GDSL esterase/lipase At1g71250 [Oryza sativa Japonica Group]
LOC_Os03g28270	0.000943439	1.74761	up	putative disease resistance protein [Oryza sativa Japonica Group]
LOC_Os05g38890	2.1411e-08	1.74672	up	OSJNBb0026E15.6 [Oryza sativa Japonica Group]
LOC_Os09g04730	2.25612e-62	1.74645	up	tropinone reductase-like 3 [Oryza sativa Japonica Group]
LOC_Os03g63060	8.0581e-20	1.73954	up	CRIB domain-containing protein RIC4 [Oryza sativa Japonica Group]
LOC_Os02g54730	8.0889e-36	1.73839	up	amino acid transporter AVT1A [Oryza sativa Japonica Group]
LOC_Os10g40720	1.82659e-56	1.73639	up	expansin-B3 [Oryza sativa Japonica Group]
LOC_Os09g31031	2.89157e-06	1.73598	up	uncharacterized protein LOC4347411 [Oryza sativa Japonica Group]
LOC_Os08g30100	1.13166e-17	1.7355	up	DIBOA-glucoside dioxygenase BX6 [Oryza sativa Japonica Group]
LOC_Os06g12660	1.76554e-15	1.73312	up	Os06g0233000 [Oryza sativa Japonica Group]
LOC_Os01g45060	0.00337113	1.73074	up	polygalacturonase PG1-like [Oryza sativa Japonica Group]
LOC_Os10g38340	2.27266e-19	1.72769	up	probable glutathione S-transferase GSTU6 [Oryza sativa Japonica Group]
LOC_Os03g08930	1.15177e-14	1.72722	up	transcription factor bHLH96 [Oryza sativa Japonica Group]
LOC_Os09g27050	1.98281e-58	1.72716	up	probable GTP diphosphokinase RSH3, chloroplastic [Oryza sativa Japonica Group]
LOC_Os01g48640	0.00317405	1.72543	up	uncharacterized protein LOC4325270 [Oryza sativa Japonica Group]
LOC_Os05g31970	1.16808e-05	1.72435	up	uncharacterized protein LOC4338655 [Oryza sativa Japonica Group]
LOC_Os02g03120	8.14058e-29	1.72349	up	RecName: Full=Endoglucanase 4; AltName: Full=Endo-1,4-beta glucanase 4; AltName: Full=OsCel9F; AltName: Full=OsGLU14; Flags: Precursor [Oryza sativa Japonica Group]
LOC_Os12g41570	2.15535e-10	1.71893	up	hypothetical protein LOC_Os12g41570 [Oryza sativa Japonica Group]
LOC_Os11g10990	0.00124447	1.71821	up	hypothetical protein EE612_054229, partial [Oryza sativa]
LOC_Os09g36600	6.95461e-31	1.71366	up	protein NUCLEAR FUSION DEFECTIVE 4 [Oryza sativa Japonica Group]
LOC_Os08g33190	1.60184e-25	1.71285	up	hypothetical protein [Oryza sativa Japonica Group]
LOC_Os01g56690	1.31946e-05	1.70784	up	hypothetical protein [Oryza sativa Japonica Group]
LOC_Os11g30910	7.65607e-09	1.70602	up	cytosolic sulfotransferase 10 [Oryza sativa Japonica Group]
LOC_Os02g52040	8.35655e-14	1.70285	up	protein EXORDIUM [Oryza sativa Japonica Group]
LOC_Os03g44636	3.912e-07	1.7017	up	Zinc finger, C3HC4 type family protein, expressed [Oryza sativa Japonica Group]
LOC_Os08g04300	1.30279e-10	1.70054	up	uncharacterized protein LOC4344622 [Oryza sativa Japonica Group]
LOC_Os10g37120	0.000155019	1.69885	up	cytochrome P450 89A2 [Oryza sativa Japonica Group]
LOC_Os12g24580	1.50055e-28	1.6978	up	uncharacterized protein LOC9272205 [Oryza sativa Japonica Group]
LOC_Os01g13480	0.00179482	1.69165	up	uncharacterized protein LOC4327783 [Oryza sativa Japonica Group]
LOC_Os08g05960	1.64797e-23	1.689	up	pathogen-induced defense-responsive protein [Oryza sativa Indica Group]
LOC_Os02g32950	7.66025e-13	1.68405	up	protein SELF-PRUNING [Oryza sativa Japonica Group]
LOC_Os07g07530	0.000182514	1.68241	up	hypothetical protein EE612_037398 [Oryza sativa]
LOC_Os02g14990	8.74592e-06	1.68101	up	RING-H2 finger protein ATL74 [Oryza sativa Japonica Group]
LOC_Os08g36860	4.04068e-12	1.68031	up	abscisic acid 8'-hydroxylase 2 [Oryza sativa Japonica Group]
LOC_Os06g06290	1.59406e-41	1.67829	up	GDSL esterase/lipase At5g45910 [Oryza sativa Japonica Group]
LOC_Os01g15990	0.00040245	1.67664	up	protein PHYTOCHROME KINASE SUBSTRATE 4 [Oryza sativa Japonica Group]
LOC_Os02g49850	2.84417e-32	1.67661	up	basic blue protein [Oryza sativa Japonica Group]
LOC_Os05g06140	1.31141e-15	1.67604	up	Os05g0153300 [Oryza sativa Japonica Group]
LOC_Os01g46760	4.04675e-12	1.67045	up	probable protein phosphatase 2C 8 [Oryza sativa Japonica Group]
LOC_Os12g02720	1.42324e-19	1.66862	up	protein LURP-one-related 8 [Oryza sativa Japonica Group]
LOC_Os02g36830	0.0247112	1.66831	up	7-deoxyloganetin glucosyltransferase [Oryza sativa Japonica Group]
LOC_Os08g44870	2.04878e-20	1.66788	up	protein DETOXIFICATION 34 [Oryza sativa Japonica Group]
LOC_Os06g04240	1.10572e-09	1.66473	up	unknown [Oryza sativa Japonica Group]
LOC_Os01g53730	6.64561e-15	1.66275	up	uncharacterized protein LOC4327202 [Oryza sativa Japonica Group]
LOC_Os05g41760	1.05468e-07	1.66097	up	ethylene-responsive transcription factor 12 [Oryza sativa Japonica Group]
LOC_Os07g12890	1.55456e-10	1.6608	up	--
LOC_Os04g35730	0.000676278	1.65968	up	hypothetical protein DAI22_04g137700 [Oryza sativa Japonica Group]
LOC_Os05g47940	5.16255e-20	1.65542	up	uncharacterized protein LOC9268587 [Oryza sativa Japonica Group]
LOC_Os04g35864	4.15438e-07	1.65427	up	Os04g0439300, partial [Oryza sativa Japonica Group]
LOC_Os02g54890	2.14328e-20	1.65138	up	UDP-glucuronate 4-epimerase 1 [Oryza sativa Japonica Group]
ChrSy.fgenesh.gene.86	0.00642295	1.65073	up	probable pterin-4-alpha-carbinolamine dehydratase, chloroplastic [Oryza sativa Japonica Group]
LOC_Os06g11610	3.95186e-14	1.64988	up	26.2 kDa heat shock protein, mitochondrial [Oryza sativa Japonica Group]
LOC_Os09g28150	6.56536e-05	1.64401	up	hypothetical protein EE612_048258 [Oryza sativa]
LOC_Os04g36610	6.29826e-07	1.64329	up	RecName: Full=Endoglucanase 11; AltName: Full=Endo-1,4-beta glucanase 11; AltName: Full=OsGLU4; Flags: Precursor [Oryza sativa Japonica Group]
LOC_Os11g47809	6.47464e-47	1.64182	up	metallothionein-like protein 1A [Oryza sativa Japonica Group]
LOC_Os03g51980	2.85538e-32	1.64182	up	uncharacterized protein LOC4333991 [Oryza sativa Japonica Group]
LOC_Os06g27590	8.03358e-06	1.63775	up	hypothetical protein [Oryza sativa Japonica Group]
LOC_Os12g06080	1.07305e-13	1.63411	up	B3 domain-containing protein Os11g0156000-like [Oryza sativa Japonica Group]
LOC_Os02g39910	1.22559e-13	1.63207	up	BTB/POZ domain-containing protein At4g30940 [Oryza sativa Japonica Group]
LOC_Os08g43430	9.78286e-14	1.6309	up	probable carboxylesterase 8 [Oryza sativa Japonica Group]
LOC_Os03g32100	0.000101996	1.62929	up	U-box domain-containing protein 4-like [Oryza sativa Japonica Group]
LOC_Os09g07130	0.0207682	1.62594	up	retrotransposon protein, putative, Ty3-gypsy sub-class [Oryza sativa Japonica Group]
LOC_Os03g58350	7.64514e-06	1.62495	up	auxin-responsive protein IAA14 [Oryza sativa Japonica Group]
LOC_Os01g12690	0.0053261	1.62483	up	uncharacterized protein LOC4326746 [Oryza sativa Japonica Group]
LOC_Os03g15340	8.66962e-20	1.62345	up	chemocyanin [Oryza sativa Japonica Group]
LOC_Os09g38850	0.00061019	1.6231	up	wall-associated receptor kinase 2 [Oryza sativa Japonica Group]
LOC_Os09g04310	2.93374e-35	1.62305	up	uncharacterized protein LOC107278761 [Oryza sativa Japonica Group]
LOC_Os12g02240	1.34373e-14	1.61988	up	hypothetical protein OsI_37213 [Oryza sativa Indica Group]
LOC_Os01g63210	1.40233e-08	1.61926	up	heme-binding-like protein At3g10130, chloroplastic [Oryza sativa Japonica Group]
LOC_Os08g07690	5.69534e-20	1.61848	up	uncharacterized protein LOC4344780 [Oryza sativa Japonica Group]
NewGene_3006	8.32403e-28	1.61843	up	hypothetical protein DAI22_05g139900 [Oryza sativa Japonica Group]
LOC_Os11g31060	0.00294862	1.61773	up	uncharacterized protein LOC4350568, partial [Oryza sativa Japonica Group]
LOC_Os08g43654	0.00991665	1.61669	up	protein DETOXIFICATION 33 [Oryza sativa Japonica Group]
LOC_Os01g22980	0.000213352	1.61536	up	serine carboxypeptidase-like 26 isoform X1 [Oryza sativa Japonica Group]
LOC_Os03g16610	3.06844e-07	1.61214	up	laccase-10 [Oryza sativa Japonica Group]
LOC_Os03g09880	4.39844e-11	1.61167	up	cytochrome b561 and DOMON domain-containing protein At5g35735 [Oryza sativa Japonica Group]
LOC_Os02g15860	1.50602e-11	1.60759	up	uncharacterized protein LOC4328929 [Oryza sativa Japonica Group]
LOC_Os03g51470	9.85048e-07	1.60668	up	uncharacterized protein LOC4333957 [Oryza sativa Japonica Group]
LOC_Os02g37330	1.20718e-17	1.60551	up	heavy metal-associated isoprenylated plant protein 47 [Oryza sativa Japonica Group]
LOC_Os01g41900	1.45247e-29	1.60009	up	transcription factor KUA1 [Oryza sativa Japonica Group]
LOC_Os08g19670	1.87335e-07	1.59863	up	uncharacterized protein LOC4345192 [Oryza sativa Japonica Group]
LOC_Os04g43560	1.34386e-27	1.59819	up	protein CUP-SHAPED COTYLEDON 1 [Oryza sativa Japonica Group]
LOC_Os03g10050	4.15891e-05	1.59816	up	probable serine acetyltransferase 4 [Oryza sativa Japonica Group]
LOC_Os12g39170	4.52195e-06	1.59751	up	serine carboxypeptidase-like 3 isoform X3 [Oryza sativa Japonica Group]
LOC_Os02g37320	9.19465e-19	1.59746	up	hypothetical protein OsJ_07296 [Oryza sativa Japonica Group]
LOC_Os02g44710	7.90537e-08	1.59669	up	uncharacterized protein LOC4330255 [Oryza sativa Japonica Group]
LOC_Os10g37710	5.90563e-16	1.59411	up	hypothetical protein DAI22_10g162300 [Oryza sativa Japonica Group]
LOC_Os06g50650	4.96318e-11	1.59372	up	basic blue protein [Oryza sativa Japonica Group]
LOC_Os02g08170	7.1961e-05	1.59244	up	Os02g0178300 [Oryza sativa Japonica Group]
LOC_Os02g38392	2.33145e-16	1.59201	up	hypothetical protein DAI22_02g232400 [Oryza sativa Japonica Group]
LOC_Os09g27040	1.04142e-07	1.59129	up	protein GAMETE EXPRESSED 1 [Oryza sativa Japonica Group]
LOC_Os04g12580	2.03322e-09	1.58976	up	Os04g0202500 [Oryza sativa Japonica Group]
LOC_Os04g38026	4.52966e-10	1.58909	up	sugar transport protein MST1-like [Oryza sativa Japonica Group]
LOC_Os06g50420	4.11033e-17	1.58558	up	putative blue copper-binding protein [Oryza sativa Japonica Group]
LOC_Os01g55000	6.0524e-05	1.58407	up	uncharacterized protein LOC4327015 [Oryza sativa Japonica Group]
LOC_Os10g31500	2.02836e-10	1.57463	up	putative glycine-rich cell wall structural protein 1 [Oryza sativa Japonica Group]
LOC_Os10g33990	4.82453e-18	1.57236	up	hypothetical protein [Oryza sativa Japonica Group]
LOC_Os03g08790	1.49486e-11	1.57119	up	aspartyl protease 25 [Oryza sativa Japonica Group]
LOC_Os03g19370	1.49862e-06	1.57015	up	ocs element-binding factor 1 [Oryza sativa Japonica Group]
LOC_Os04g35880	6.73557e-16	1.56702	up	hypothetical protein OsJ_14910 [Oryza sativa Japonica Group]
LOC_Os12g34796	1.04003e-06	1.56457	up	Os12g0532500 [Oryza sativa Japonica Group]
LOC_Os06g05700	6.19598e-38	1.56401	up	cysteine synthase-like [Oryza sativa Japonica Group]
LOC_Os01g67810	3.76606e-09	1.56086	up	exocyst complex component EXO70H1 [Oryza sativa Japonica Group]
LOC_Os04g53620	1.45574e-28	1.55687	up	Os04g0628100 [Oryza sativa Japonica Group]
LOC_Os01g04330	8.07333e-12	1.55395	up	probable calcium-binding protein CML16 [Oryza sativa Japonica Group]
LOC_Os09g29100	4.29109e-11	1.55375	up	cyclin-D4-1 [Oryza sativa Japonica Group]
LOC_Os05g04210	0.00441358	1.5517	up	hypothetical protein OsJ_17012 [Oryza sativa Japonica Group]
LOC_Os06g35650	5.11149e-17	1.55005	up	berberine bridge enzyme-like 28 [Oryza sativa Japonica Group]
LOC_Os06g24190	9.51784e-10	1.54647	up	uncharacterized protein LOC4340978 [Oryza sativa Japonica Group]
LOC_Os04g38410	0.00497041	1.54286	up	chlorophyll a-b binding protein CP24, chloroplastic [Oryza sativa Japonica Group]
LOC_Os09g28280	5.81874e-10	1.54234	up	tuliposide A-converting enzyme b1, amyloplastic [Oryza sativa Japonica Group]
LOC_Os07g33620	1.74053e-06	1.53808	up	cytochrome P450 716B1 [Oryza sativa Japonica Group]
LOC_Os09g21120	9.31872e-10	1.535	up	U-box domain-containing protein 19 [Oryza sativa Japonica Group]
LOC_Os02g50390	0.00259796	1.52378	up	hypothetical protein OsJ_08307 [Oryza sativa Japonica Group]
LOC_Os12g43580	5.36236e-30	1.52348	up	uncharacterized protein LOC4352864 [Oryza sativa Japonica Group]
LOC_Os09g02270	5.16255e-20	1.52234	up	cyclase-like protein 4 [Oryza sativa Japonica Group]
NewGene_3906	3.58997e-08	1.51942	up	Os11g0183200, partial [Oryza sativa Japonica Group]
LOC_Os11g28470	3.96638e-06	1.51833	up	uncharacterized protein LOC9269597 [Oryza sativa Japonica Group]
LOC_Os12g41550	7.58473e-07	1.51584	up	expressed protein [Oryza sativa Japonica Group]
LOC_Os05g51390	1.03882e-11	1.51322	up	probable cytokinin riboside 5'-monophosphate phosphoribohydrolase LOGL8 [Oryza sativa Japonica Group]
LOC_Os03g60570	1.75919e-05	1.51138	up	zinc finger protein ZAT12 [Oryza sativa Japonica Group]
LOC_Os01g54950	4.96024e-05	1.51026	up	hypothetical protein OsJ_03483 [Oryza sativa Japonica Group]
LOC_Os09g23570	5.81874e-10	1.50997	up	putative receptor kinase [Oryza sativa Japonica Group]
LOC_Os04g56470	1.01819e-12	1.50742	up	probable amino acid permease 7 [Oryza sativa Japonica Group]
LOC_Os06g50070	0.002107	1.50657	up	uncharacterized protein LOC4342064 [Oryza sativa Japonica Group]
LOC_Os08g29200	1.07327e-11	1.50603	up	BURP domain-containing protein 12 [Oryza sativa Japonica Group]
LOC_Os03g57080	1.99955e-09	1.50128	up	patatin-like protein 3 isoform X2 [Oryza sativa Japonica Group]
LOC_Os12g05394	8.03686e-06	1.50126	up	serine/threonine-protein kinase D6PKL2 [Oryza sativa Japonica Group]
LOC_Os04g41960	3.91387e-15	1.49918	up	2-alkenal reductase (NADP(+)-dependent) [Oryza sativa Japonica Group]
LOC_Os01g53160	0.000130632	1.49461	up	uncharacterized protein LOC4324153 [Oryza sativa Japonica Group]
LOC_Os05g03120	2.35007e-13	1.49385	up	interactor of constitutive active ROPs 2, chloroplastic [Oryza sativa Japonica Group]
LOC_Os01g37630	1.18051e-10	1.49263	up	hypothetical protein EE612_002516 [Oryza sativa]
LOC_Os11g03484	1.06083e-06	1.49216	up	hypothetical protein DAI22_11g015700 [Oryza sativa Japonica Group]
LOC_Os04g27060	6.08992e-08	1.49175	up	probable aldo-keto reductase 3 [Oryza sativa Japonica Group]
LOC_Os01g43490	5.30529e-05	1.48973	up	polygalacturonase [Oryza sativa Japonica Group]
LOC_Os03g06440	3.06377e-14	1.48932	up	probable RNA helicase SDE3 [Oryza sativa Japonica Group]
LOC_Os01g62260	7.17546e-10	1.48894	up	osmotin-like protein [Oryza sativa Japonica Group]
LOC_Os01g56810	3.37536e-18	1.48892	up	cytokinin dehydrogenase 5 isoform X1 [Oryza sativa Japonica Group]
LOC_Os11g02750	7.35866e-13	1.48812	up	protein LURP-one-related 8 [Oryza sativa Japonica Group]
LOC_Os01g61550	6.09474e-07	1.48593	up	ammonium transporter 2 member 2 [Oryza sativa Japonica Group]
LOC_Os03g05440	1.09108e-07	1.48536	up	UPF0496 protein 3 isoform X2 [Oryza sativa Japonica Group]
LOC_Os09g07460	9.28585e-25	1.48322	up	nitrile-specifier protein 5 [Oryza sativa Japonica Group]
LOC_Os01g48020	2.44742e-08	1.48166	up	putative receptor protein kinase ZmPK1 [Oryza sativa Japonica Group]
LOC_Os07g49510	0.00728918	1.48047	up	uncharacterized protein LOC4344402 isoform X2 [Oryza sativa Japonica Group]
LOC_Os11g03530	1.70994e-27	1.4779	up	ELMO domain-containing protein C [Oryza sativa Japonica Group]
LOC_Os06g29110	0.0101358	1.47647	up	MLO protein homolog 1 isoform X3 [Oryza sativa Japonica Group]
LOC_Os12g42280	1.49117e-15	1.47451	up	9-cis-epoxycarotenoid dioxygenase NCED5, chloroplastic-like [Oryza sativa Japonica Group]
LOC_Os01g62870	7.00617e-14	1.4739	up	aldo-keto reductase family 4 member C10 [Oryza sativa Japonica Group]
LOC_Os05g32710	3.09553e-12	1.47286	up	isoamylase 2, chloroplastic-like [Oryza sativa Japonica Group]
LOC_Os07g44410	7.78749e-23	1.47114	up	uncharacterized protein LOC4344044 [Oryza sativa Japonica Group]
LOC_Os03g45720	3.76056e-12	1.47049	up	hypothetical protein [Oryza sativa Japonica Group]
LOC_Os11g12300	8.3647e-10	1.46833	up	NBS-LRR type resistance protein - barley (fragment) [Oryza sativa Japonica Group]
LOC_Os05g46480	0.000620541	1.46745	up	late embryogenesis abundant protein 19 [Oryza sativa Japonica Group]
LOC_Os01g74040	4.28176e-08	1.46697	up	probable E3 ubiquitin-protein ligase RHC2A [Oryza sativa Japonica Group]
LOC_Os07g24820	1.47159e-08	1.46677	up	hypothetical protein DAI22_07g123633 [Oryza sativa Japonica Group]
LOC_Os12g05860	2.46342e-12	1.46534	up	germin-like protein 12-2 [Oryza sativa Japonica Group]
LOC_Os01g38140	0.000373553	1.46472	up	Os01g0561900 [Oryza sativa Japonica Group]
LOC_Os03g15680	0.00396351	1.46394	up	nodulation-signaling pathway 2 protein [Oryza sativa Japonica Group]
LOC_Os02g12420	2.20314e-06	1.46374	up	hypothetical protein EE612_009764, partial [Oryza sativa]
LOC_Os11g12040	8.02181e-08	1.46089	up	Os11g0227700 [Oryza sativa Japonica Group]
LOC_Os11g04830	2.16891e-32	1.46015	up	uncharacterized protein LOC4349752 [Oryza sativa Japonica Group]
LOC_Os05g02070	6.82117e-15	1.45987	up	--
LOC_Os05g12150	4.42609e-05	1.45928	up	endoglucanase 15 [Oryza sativa Japonica Group]
LOC_Os03g14810	0.0225114	1.45821	up	protein RADIALIS-like 3 [Oryza sativa Japonica Group]
LOC_Os06g51180	8.43428e-07	1.45657	up	hypothetical protein OsJ_22724 [Oryza sativa Japonica Group]
LOC_Os01g74480	0.000547386	1.45117	up	11S globulin seed storage protein 2 [Oryza sativa Japonica Group]
LOC_Os01g19190	0.00122919	1.45033	up	retrotransposon protein, putative, unclassified [Oryza sativa Japonica Group]
LOC_Os04g47930	6.40177e-10	1.44888	up	aluminum-activated malate transporter 10 [Oryza sativa Japonica Group]
LOC_Os05g45350	4.36843e-21	1.44641	up	chaperone protein dnaJ C76, chloroplastic isoform X1 [Oryza sativa Japonica Group]
LOC_Os02g13370	7.26973e-13	1.44615	up	hypothetical protein DAI22_02g096800 [Oryza sativa Japonica Group]
LOC_Os04g45900	7.43254e-40	1.44506	up	hypothetical protein OsJ_15639 [Oryza sativa Japonica Group]
LOC_Os09g11200	0.0278051	1.43931	up	hypothetical protein OsJ_28680 [Oryza sativa Japonica Group]
LOC_Os06g48160	0.0029989	1.43866	up	xyloglucan endotransglucosylase/hydrolase protein 22 [Oryza sativa Japonica Group]
LOC_Os02g33720	0.000851147	1.43598	up	putative RING-H2 zinc finger protein [Oryza sativa Japonica Group]
LOC_Os08g44270	9.36989e-22	1.43503	up	KDEL-tailed cysteine endopeptidase CEP1 [Oryza sativa Japonica Group]
LOC_Os09g27450	4.42867e-07	1.43352	up	homeobox-leucine zipper protein HOX11 [Oryza sativa Japonica Group]
LOC_Os08g11450	1.82241e-07	1.43295	up	Os08g0214900, partial [Oryza sativa Japonica Group]
LOC_Os12g05870	1.91044e-12	1.43269	up	putative germin-like protein 12-3 [Oryza sativa Japonica Group]
LOC_Os08g02320	0.000627972	1.4322	up	hypothetical protein OsI_27600 [Oryza sativa Indica Group]
LOC_Os03g08490	5.17035e-17	1.42838	up	ethylene-responsive transcription factor ERF073 [Oryza sativa Japonica Group]
LOC_Os11g25060	0.00057156	1.42831	up	leucoanthocyanidin dioxygenase-like protein [Oryza sativa Japonica Group]
LOC_Os12g41110	2.00497e-16	1.42785	up	--
LOC_Os04g48290	3.61417e-13	1.42746	up	protein DETOXIFICATION 49 [Oryza sativa Japonica Group]
LOC_Os07g01660	9.56205e-15	1.42729	up	dirigent protein 1 [Oryza sativa Japonica Group]
LOC_Os03g46060	2.01098e-16	1.42711	up	protein P21 [Oryza sativa Japonica Group]
LOC_Os06g38930	8.77302e-15	1.42685	up	receptor kinase-like protein Xa21 [Oryza sativa Japonica Group]
LOC_Os08g36480	3.00499e-10	1.42683	up	nitrate reductase [NADH] 1 [Oryza sativa Japonica Group]
LOC_Os03g04390	0.0180176	1.42624	up	pentatricopeptide repeat-containing protein At4g35130, chloroplastic [Oryza sativa Japonica Group]
LOC_Os02g54880	5.01355e-12	1.4246	up	PREDICTED: cytochrome c oxidase subunit 6b-2-like [Oryza brachyantha]
LOC_Os06g34620	0.00330258	1.42349	up	RING-H2 finger protein ATL39 [Oryza sativa Japonica Group]
LOC_Os04g56400	5.68833e-31	1.42187	up	glutamine synthetase, chloroplastic [Oryza sativa Japonica Group]
LOC_Os06g10530	1.89016e-05	1.42131	up	uncharacterized protein LOC4340441 [Oryza sativa Japonica Group]
LOC_Os10g08280	0.000276987	1.4189	up	uncharacterized protein LOC4348166 [Oryza sativa Japonica Group]
LOC_Os12g36350	0.00160038	1.41817	up	hypothetical protein LOC_Os12g36350 [Oryza sativa Japonica Group]
LOC_Os02g45160	2.30039e-08	1.41652	up	aluminum-activated malate transporter 10 [Oryza sativa Japonica Group]
LOC_Os03g37840	8.53744e-12	1.41451	up	probable potassium transporter 16 [Oryza sativa Japonica Group]
LOC_Os01g43700	4.45282e-20	1.41297	up	cytochrome P450 72A13 isoform X1 [Oryza sativa Japonica Group]
LOC_Os08g34580	3.62186e-14	1.41135	up	probable alpha,alpha-trehalose-phosphate synthase [UDP-forming] 9 [Oryza sativa Japonica Group]
LOC_Os01g55320	0.00164225	1.41113	up	heavy metal-associated isoprenylated plant protein 28 [Oryza sativa Japonica Group]
LOC_Os09g23620	8.66703e-11	1.41016	up	transcription factor MYB20 [Oryza sativa Japonica Group]
LOC_Os02g52990	0.000433173	1.40923	up	auxin-responsive protein SAUR32 [Oryza sativa Japonica Group]
NewGene_1107	0.00464179	1.40892	up	hypothetical protein OsJ_31993 [Oryza sativa Japonica Group]
LOC_Os03g54910	1.15547e-06	1.40735	up	PLASMODESMATA CALLOSE-BINDING PROTEIN 2 [Oryza sativa Japonica Group]
LOC_Os03g01300	1.72124e-08	1.40725	up	cortical cell-delineating protein [Oryza sativa Japonica Group]
LOC_Os02g55380	2.66831e-06	1.40617	up	ethylene-responsive transcription factor ERF003 [Oryza sativa Japonica Group]
LOC_Os02g43250	0.000404361	1.40589	up	probable inactive leucine-rich repeat receptor kinase XIAO [Oryza sativa Japonica Group]
LOC_Os04g44840	4.05029e-19	1.40504	up	probable beta-D-xylosidase 6 [Oryza sativa Japonica Group]
LOC_Os09g29160	4.05375e-06	1.40297	up	uncharacterized protein LOC4347316 [Oryza sativa Japonica Group]
LOC_Os09g21810	1.26743e-07	1.40268	up	Os09g0387000 [Oryza sativa Japonica Group]
LOC_Os07g37400	7.40986e-08	1.40211	up	F-box protein At4g05010 [Oryza sativa Japonica Group]
LOC_Os03g18910	6.35611e-21	1.39985	up	COBRA-like protein 7 [Oryza sativa Japonica Group]
LOC_Os04g48416	2.2926e-06	1.39963	up	subtilisin-like protease SBT1.3 [Oryza sativa Japonica Group]
LOC_Os07g25060	2.03322e-09	1.39894	up	uncharacterized protein LOC107275265 [Oryza sativa Japonica Group]
LOC_Os08g41290	1.32744e-11	1.39804	up	auxin-induced in root cultures protein 12 [Oryza sativa Japonica Group]
LOC_Os03g38800	0.000456732	1.39748	up	AAA-ATPase At3g50940 [Oryza sativa Japonica Group]
LOC_Os03g60509	1.40611e-24	1.39735	up	expressed protein [Oryza sativa Japonica Group]
LOC_Os02g42190	0.00419386	1.3963	up	putative wall-associated kinase 4 [Oryza sativa Japonica Group]
LOC_Os12g13730	0.00129601	1.39573	up	expressed protein [Oryza sativa Japonica Group]
LOC_Os06g49640	1.16338e-18	1.39469	up	uncharacterized protein LOC4342030 [Oryza sativa Japonica Group]
LOC_Os07g18750	2.9124e-23	1.39461	up	putative lipid-transfer protein DIR1 [Oryza sativa Japonica Group]
LOC_Os11g04380	0.000534595	1.3946	up	probable sugar phosphate/phosphate translocator At4g32390 [Oryza sativa Japonica Group]
LOC_Os06g49760	4.24272e-18	1.39285	up	21 kDa protein [Oryza sativa Japonica Group]
LOC_Os04g37650	7.12383e-18	1.39192	up	probable fucosyltransferase 7 [Oryza sativa Japonica Group]
LOC_Os09g36280	0.000164487	1.39143	up	hypothetical protein EE612_049142, partial [Oryza sativa]
LOC_Os12g01730	4.95636e-05	1.38985	up	laccase-23 [Oryza sativa Japonica Group]
LOC_Os02g37850	0.00672614	1.38804	up	hypothetical protein [Oryza sativa Japonica Group]
LOC_Os04g33885	2.96972e-07	1.38744	up	hypothetical protein OsJ_14753 [Oryza sativa Japonica Group]
LOC_Os06g12180	5.72492e-13	1.38697	up	salt stress-induced protein [Oryza sativa Japonica Group]
LOC_Os04g46630	5.84102e-10	1.38471	up	expansin-B15 [Oryza sativa Japonica Group]
LOC_Os03g52720	1.65624e-18	1.38321	up	magnesium-dependent phosphatase 1 [Oryza sativa Japonica Group]
LOC_Os03g60810	1.40144e-07	1.38294	up	L-type lectin-domain containing receptor kinase IV.1 [Oryza sativa Japonica Group]
LOC_Os01g50400	0.000133538	1.38102	up	mitogen-activated protein kinase kinase kinase 18 [Oryza sativa Japonica Group]
LOC_Os03g25760	7.79413e-12	1.37875	up	IQ domain-containing protein IQM2 [Oryza sativa Japonica Group]
LOC_Os01g11760	0.000171805	1.37865	up	putative esterase [Oryza sativa Japonica Group]
LOC_Os08g07040	0.000886301	1.37713	up	pentatricopeptide (PPR) repeat-containing protein-like [Oryza sativa Japonica Group]
LOC_Os09g36820	0.000351443	1.37661	up	protein MCM10 homolog [Oryza sativa Japonica Group]
LOC_Os02g46940	0.00339799	1.37539	up	probable transcription factor KAN2 isoform X2 [Oryza sativa Japonica Group]
LOC_Os01g57710	0.000109872	1.37509	up	hypothetical protein DAI22_01g352400 [Oryza sativa Japonica Group]
LOC_Os06g10610	0.00251197	1.37189	up	uncharacterized protein LOC9267282 [Oryza sativa Japonica Group]
LOC_Os06g07300	3.196e-11	1.36968	up	putative GOS9 [Oryza sativa Japonica Group]
LOC_Os05g35010	1.10952e-11	1.36737	up	cytochrome P450 71A1 [Oryza sativa Japonica Group]
LOC_Os02g51910	1.27498e-07	1.36691	up	7-deoxyloganetin glucosyltransferase [Oryza sativa Japonica Group]
LOC_Os01g49210	0.00978388	1.36655	up	Os01g0686000, partial [Oryza sativa Japonica Group]
LOC_Os07g32620	1.06757e-08	1.36644	up	predicted protein, partial [Hordeum vulgare subsp. vulgare]
LOC_Os03g55240	2.36259e-10	1.36548	up	putative cytochrome P450 [Oryza sativa Japonica Group]
LOC_Os01g22954	1.49909e-09	1.36526	up	serine carboxypeptidase-like 26 isoform X1 [Oryza sativa Japonica Group]
LOC_Os04g35100	6.04116e-11	1.36454	up	PI-PLC X domain-containing protein At5g67130 [Oryza sativa Japonica Group]
LOC_Os04g58820	0.0337255	1.36389	up	transcription repressor OFP13 [Oryza sativa Japonica Group]
LOC_Os03g19780	0.00130348	1.36247	up	transcription factor bHLH148 [Oryza sativa Japonica Group]
LOC_Os06g44310	5.31848e-11	1.36136	up	tetraspanin-8 [Oryza sativa Japonica Group]
LOC_Os04g49748	0.000547167	1.36127	up	probable purine permease 11 [Oryza sativa Japonica Group]
LOC_Os08g36410	2.07954e-11	1.36125	up	putative clathrin assembly protein At1g25240 [Oryza sativa Japonica Group]
LOC_Os08g37660	2.25885e-16	1.36013	up	mavicyanin [Oryza sativa Japonica Group]
LOC_Os01g50080	0.000152582	1.35876	up	hypothetical protein DAI22_01g289900 [Oryza sativa Japonica Group]
LOC_Os06g49970	5.22586e-14	1.35807	up	alpha-amylase isozyme 2A [Oryza sativa Japonica Group]
LOC_Os05g11970	0.0427258	1.35789	up	GDSL esterase/lipase At5g45910 [Oryza sativa Japonica Group]
LOC_Os03g04310	1.58409e-17	1.35703	up	transcription factor bHLH93 [Oryza sativa Japonica Group]
LOC_Os05g32970	3.66444e-21	1.35655	up	hypothetical protein OsI_19870 [Oryza sativa Indica Group]
LOC_Os08g14000	0.00137053	1.35607	up	endo-1,3;1,4-beta-D-glucanase [Oryza sativa Japonica Group]
LOC_Os03g56220	3.17853e-15	1.35576	up	uncharacterized protein LOC4334268 [Oryza sativa Japonica Group]
LOC_Os01g11550	2.4493e-06	1.3547	up	transcription factor PCF5 [Oryza sativa Japonica Group]
LOC_Os06g43000	9.02933e-10	1.35458	up	RPM1-interacting protein 4 [Oryza sativa Japonica Group]
LOC_Os02g58720	0.0159485	1.35442	up	peroxidase 64 isoform X2 [Oryza sativa Japonica Group]
LOC_Os01g61510	1.50316e-12	1.35377	up	ammonium transporter 2 member 3 [Oryza sativa Japonica Group]
LOC_Os08g02070	1.42837e-36	1.35327	up	MADS-box transcription factor 26 [Oryza sativa Japonica Group]
LOC_Os03g21040	2.3437e-23	1.35267	up	ricin B-like lectin R40C1 [Oryza sativa Japonica Group]
LOC_Os08g30210	0.00402156	1.35011	up	DIBOA-glucoside dioxygenase BX6 [Oryza sativa Japonica Group]
LOC_Os09g24924	1.00088e-21	1.34953	up	sugar transport protein 7 [Oryza sativa Japonica Group]
LOC_Os01g66820	0.00366086	1.34787	up	probably inactive leucine-rich repeat receptor-like protein kinase At5g48380 isoform X1 [Oryza sativa Japonica Group]
LOC_Os01g63810	1.51927e-08	1.34629	up	uncharacterized protein LOC4324752 [Oryza sativa Japonica Group]
LOC_Os09g12290	7.45022e-31	1.34608	up	bifunctional aspartokinase/homoserine dehydrogenase 2, chloroplastic [Oryza sativa Japonica Group]
LOC_Os12g39830	2.27212e-11	1.3451	up	cyclin-D5-2 [Oryza sativa Japonica Group]
LOC_Os03g55350	2.55366e-14	1.34493	up	subtilisin-like protease SBT1.7 [Oryza sativa Japonica Group]
LOC_Os01g43750	0.00485012	1.34481	up	cytochrome P450 72A15 [Oryza sativa Japonica Group]
LOC_Os01g13390	0.0254148	1.34403	up	uncharacterized protein LOC4327776 [Oryza sativa Japonica Group]
LOC_Os02g13520	1.95485e-13	1.34273	up	auxin-responsive protein IAA7 [Oryza sativa Japonica Group]
LOC_Os03g11950	2.34529e-07	1.3422	up	uncharacterized protein LOC4332081 [Oryza sativa Japonica Group]
LOC_Os07g40220	0.00223791	1.34192	up	uncharacterized protein LOC4343779 isoform X1 [Oryza sativa Japonica Group]
LOC_Os03g31730	4.95599e-19	1.34054	up	expressed protein [Oryza sativa Japonica Group]
LOC_Os06g10410	5.95816e-12	1.33992	up	mechanosensitive ion channel protein 10 [Oryza sativa Japonica Group]
LOC_Os01g48620	0.00106171	1.33945	up	uncharacterized protein LOC4325269 [Oryza sativa Japonica Group]
LOC_Os07g44850	0.000280431	1.33924	up	probable carboxylesterase 18 [Oryza sativa Japonica Group]
LOC_Os06g13760	4.32627e-05	1.33797	up	probable galacturonosyltransferase-like 9 [Oryza sativa Japonica Group]
LOC_Os12g32814	0.00327741	1.33494	up	ABC transporter G family member 50 isoform X3 [Oryza sativa Japonica Group]
LOC_Os02g31840	2.02135e-05	1.33431	up	uncharacterized protein LOC4329481 [Oryza sativa Japonica Group]
LOC_Os03g11110	5.20271e-11	1.33417	up	probable protein S-acyltransferase 22 [Oryza sativa Japonica Group]
LOC_Os07g03120	0.0302399	1.3331	up	uncharacterized protein LOC9271184 [Oryza sativa Japonica Group]
LOC_Os11g48050	2.35753e-05	1.33189	up	Os11g0707900, partial [Oryza sativa Japonica Group]
LOC_Os12g42190	4.12122e-05	1.3315	up	transcription factor PCF8 [Oryza sativa Japonica Group]
LOC_Os03g15370	0.00385096	1.3304	up	Os03g0259500, partial [Oryza sativa Japonica Group]
LOC_Os11g01850	1.3304e-05	1.33028	up	uncharacterized protein LOC4349573 [Oryza sativa Japonica Group]
LOC_Os02g15704	0.0142833	1.32936	up	hypothetical protein DAI22_02g112100 [Oryza sativa Japonica Group]
LOC_Os12g42010	9.01782e-05	1.32735	up	Lipase family protein [Oryza sativa Japonica Group]
LOC_Os06g46180	0.0263662	1.32658	up	retrotransposon protein, putative, Ty3-gypsy subclass [Oryza sativa Japonica Group]
LOC_Os02g50050	7.32927e-05	1.32639	up	uncharacterized protein At3g17950 [Oryza sativa Japonica Group]
LOC_Os01g59410	0.00482695	1.3263	up	circumsporozoite protein [Oryza sativa Japonica Group]
LOC_Os07g02880	0.0160027	1.32525	up	uncharacterized protein LOC4342274 [Oryza sativa Japonica Group]
LOC_Os02g43770	4.14092e-06	1.32439	up	nitrate regulatory gene2 protein [Oryza sativa Japonica Group]
LOC_Os01g52100	1.29876e-11	1.32385	up	uncharacterized protein LOC4324694 [Oryza sativa Japonica Group]
LOC_Os03g17580	2.18785e-05	1.32304	up	50S ribosomal protein L10, chloroplastic [Oryza sativa Japonica Group]
LOC_Os08g01710	5.74908e-18	1.32239	up	hypothetical protein OsI_27543 [Oryza sativa Indica Group]
LOC_Os01g16146	5.46275e-26	1.32113	up	uncharacterized protein LOC4324375 isoform X4 [Oryza sativa Japonica Group]
LOC_Os09g07450	5.246e-16	1.31881	up	probable 2-oxoglutarate-dependent dioxygenase At3g50210 isoform X2 [Oryza sativa Japonica Group]
LOC_Os01g66610	3.17241e-06	1.31835	up	G-type lectin S-receptor-like serine/threonine-protein kinase At2g19130 [Oryza sativa Japonica Group]
LOC_Os08g36500	9.42042e-11	1.31829	up	nitrate reductase [NADH] 1-like [Oryza sativa Japonica Group]
LOC_Os02g35300	0.0160457	1.3177	up	hypothetical protein DAI22_02g209400 [Oryza sativa Japonica Group]
LOC_Os10g42030	0.00262803	1.31503	up	hypothetical protein [Oryza sativa Japonica Group]
LOC_Os09g26420	2.0405e-34	1.3137	up	ethylene-responsive transcription factor 1-like [Oryza sativa Japonica Group]
LOC_Os05g44900	1.12913e-13	1.31333	up	hypothetical protein EE612_030707, partial [Oryza sativa]
LOC_Os11g02730	3.08041e-06	1.31212	up	Os11g0120000, partial [Oryza sativa Japonica Group]
LOC_Os01g43550	5.45511e-11	1.31166	up	WRKY transcription factor 22 [Oryza sativa Japonica Group]
LOC_Os02g52150	4.69993e-09	1.31137	up	24.1 kDa heat shock protein, mitochondrial isoform X1 [Oryza sativa Japonica Group]
LOC_Os02g49440	1.27083e-20	1.3104	up	dof zinc finger protein 4 [Oryza sativa Japonica Group]
LOC_Os05g03770	2.4873e-08	1.31034	up	uncharacterized protein LOC4337693 [Oryza sativa Japonica Group]
LOC_Os04g51990	2.13299e-05	1.30974	up	putrescine hydroxycinnamoyltransferase 1-like [Oryza sativa Japonica Group]
LOC_Os07g23570	1.7644e-06	1.30877	up	cytochrome P450 709B1 [Oryza sativa Japonica Group]
LOC_Os05g41800	0.0165965	1.30721	up	uncharacterized protein LOC9268339 [Oryza sativa Japonica Group]
LOC_Os10g31710	2.53374e-08	1.30701	up	putative glycine-rich cell wall structural protein 1 [Oryza sativa Japonica Group]
LOC_Os02g37280	0.000798503	1.30665	up	hypothetical protein DAI22_02g224100 [Oryza sativa Japonica Group]
LOC_Os03g55310	0.00102066	1.30652	up	upstream activation factor subunit UAF30 [Oryza sativa Japonica Group]
LOC_Os01g50370	1.35408e-12	1.30516	up	mitogen-activated protein kinase kinase kinase 17 [Oryza sativa Japonica Group]
LOC_Os01g12110	1.12767e-08	1.30474	up	uncharacterized protein LOC4324647 isoform X1 [Oryza sativa Japonica Group]
LOC_Os06g08500	0.0473823	1.30379	up	transcription factor bHLH66 [Oryza sativa Japonica Group]
LOC_Os10g32940	0.00100581	1.30154	up	uncharacterized protein LOC4348848 [Oryza sativa Japonica Group]
LOC_Os10g35500	4.78141e-13	1.30116	up	Os10g0498100 [Oryza sativa Japonica Group]
LOC_Os06g37750	4.47192e-24	1.30038	up	putative receptor protein kinase ZmPK1 [Oryza sativa Japonica Group]
LOC_Os03g60620	5.78191e-09	1.30004	up	heat shock cognate 70 kDa protein 2 [Oryza sativa Japonica Group]
LOC_Os12g01550	0.000636207	1.29995	up	LOB domain-containing protein 12 [Oryza sativa Japonica Group]
LOC_Os10g38489	1.52407e-14	1.29901	up	uncharacterized protein LOC4349190 [Oryza sativa Japonica Group]
LOC_Os02g13360	2.48891e-10	1.29771	up	endoribonuclease YBEY, chloroplastic [Oryza sativa Japonica Group]
NewGene_3552	0.0240399	1.29708	up	ent-kaurene oxidase-like protein 1 isoform X2 [Oryza sativa Japonica Group]
LOC_Os02g19640	9.37034e-05	1.29464	up	protein IQ-DOMAIN 1 isoform X2 [Oryza sativa Japonica Group]
LOC_Os04g01950	0.00239056	1.29381	up	uncharacterized protein LOC4334926 [Oryza sativa Japonica Group]
LOC_Os03g30420	1.06995e-06	1.29325	up	cytochrome P450 78A5 [Oryza sativa Japonica Group]
LOC_Os04g59380	7.42483e-07	1.29042	up	hypothetical protein EE612_026419, partial [Oryza sativa]
LOC_Os06g10160	1.18506e-11	1.29016	up	serine/threonine-protein kinase RIPK [Oryza sativa Japonica Group]
LOC_Os07g24830	0.00351956	1.28939	up	uncharacterized protein LOC4343053 [Oryza sativa Japonica Group]
LOC_Os06g11130	5.9463e-22	1.2876	up	2-hydroxyisoflavanone dehydratase [Oryza sativa Japonica Group]
LOC_Os04g33530	1.39249e-10	1.28649	up	purple acid phosphatase 22 [Oryza sativa Japonica Group]
LOC_Os02g10350	0.0103827	1.28609	up	MLO-like protein 13 [Oryza sativa Japonica Group]
LOC_Os02g02800	9.987e-09	1.28582	up	methyltransferase-like protein 23 isoform X2 [Oryza sativa Japonica Group]
LOC_Os08g29660	2.25023e-13	1.28395	up	probable WRKY transcription factor 54 [Oryza sativa Japonica Group]
LOC_Os01g01120	0.000367385	1.28311	up	probable bifunctional methylthioribulose-1-phosphate dehydratase/enolase-phosphatase E1 [Oryza sativa Japonica Group]
LOC_Os02g12070	0.00189435	1.28216	up	hypothetical protein OsJ_05868 [Oryza sativa Japonica Group]
LOC_Os05g50260	3.31677e-08	1.28058	up	polygalacturonase At1g48100 [Oryza sativa Japonica Group]
LOC_Os05g46340	1.50977e-08	1.28055	up	uncharacterized protein LOC4339469 [Oryza sativa Japonica Group]
LOC_Os06g04990	0.00746423	1.28021	up	early nodulin-93 [Oryza sativa Japonica Group]
LOC_Os12g38120	4.38927e-06	1.28002	up	osmotin-like protein [Oryza sativa Japonica Group]
LOC_Os02g33590	0.00130221	1.27913	up	E3 ubiquitin-protein ligase PUB23 [Oryza sativa Japonica Group]
LOC_Os01g18110	0.000115962	1.27871	up	Os01g0283600 [Oryza sativa Japonica Group]
LOC_Os03g29850	1.02015e-21	1.27579	up	zinc transporter 2 [Oryza sativa Japonica Group]
LOC_Os09g37330	4.87703e-12	1.27431	up	auxin-responsive protein SAUR36 [Oryza sativa Japonica Group]
LOC_Os07g42610	4.38017e-06	1.27392	up	hypothetical protein OsJ_25141 [Oryza sativa Japonica Group]
LOC_Os07g33610	1.62833e-24	1.27389	up	taxane 10-beta-hydroxylase [Oryza sativa Japonica Group]
LOC_Os10g10170	2.92757e-05	1.27338	up	pentatricopeptide repeat-containing protein MRL1, chloroplastic isoform X1 [Oryza sativa Japonica Group]
LOC_Os03g40540	1.20976e-21	1.27298	up	cytochrome P450 85A1 [Oryza sativa Japonica Group]
LOC_Os11g04710	0.000933288	1.27276	up	cytochrome P450 90A3 [Oryza sativa Japonica Group]
LOC_Os12g05890	0.00164094	1.27011	up	protein FAF-like, chloroplastic [Oryza sativa Japonica Group]
LOC_Os08g43760	0.000177755	1.26955	up	uncharacterized protein LOC107277740 [Oryza sativa Japonica Group]
LOC_Os02g04130	8.02181e-08	1.26702	up	uncharacterized protein LOC4328218 [Oryza sativa Japonica Group]
LOC_Os07g44140	3.53709e-17	1.26358	up	cytochrome P450 709B2 [Oryza sativa Japonica Group]
LOC_Os07g34850	7.69788e-14	1.26335	up	aspartic proteinase nepenthesin-1 [Oryza sativa Japonica Group]
LOC_Os01g72150	1.69255e-16	1.26294	up	probable glutathione S-transferase [Oryza sativa Japonica Group]
LOC_Os02g33110	1.67738e-30	1.2612	up	beta-fructofuranosidase, insoluble isoenzyme 1 [Oryza sativa Japonica Group]
LOC_Os04g34970	0.01805	1.26099	up	dehydration-responsive element-binding protein 1C-like [Oryza sativa Japonica Group]
LOC_Os01g58150	2.7177e-10	1.25985	up	hypothetical protein OsJ_03739 [Oryza sativa Japonica Group]
LOC_Os07g17210	0.0121673	1.25958	up	hypothetical protein OsJ_23815 [Oryza sativa Japonica Group]
LOC_Os06g20040	3.60346e-16	1.2589	up	aspartyl protease family protein At5g10770 [Oryza sativa Japonica Group]
LOC_Os02g19980	0.0211688	1.2571	up	hypothetical protein [Oryza sativa Japonica Group]
LOC_Os01g15540	5.81831e-10	1.25706	up	hypothetical protein OsJ_01175 [Oryza sativa Japonica Group]
LOC_Os10g34910	6.738e-11	1.25538	up	hypothetical protein EE612_052027, partial [Oryza sativa]
LOC_Os04g33900	0.0300241	1.25519	up	copper transporter 6 [Oryza sativa Japonica Group]
LOC_Os05g25920	1.29906e-05	1.25492	up	uncharacterized protein LOC4338424 [Oryza sativa Japonica Group]
LOC_Os12g08920	0.0403215	1.25474	up	peroxidase 43 [Oryza sativa Japonica Group]
LOC_Os11g31190	3.46174e-08	1.2546	up	RecName: Full=Bidirectional sugar transporter SWEET14; Short=OsSWEET14 [Oryza sativa Indica Group]
LOC_Os06g43030	0.00411766	1.25404	up	serine/threonine-protein kinase HT1 [Oryza sativa Japonica Group]
LOC_Os01g63240	1.26247e-06	1.25372	up	reticulon-like protein B12 [Oryza sativa Japonica Group]
LOC_Os11g40410	1.74475e-24	1.25335	up	uncharacterized protein LOC9270662 isoform X2 [Oryza sativa Japonica Group]
LOC_Os06g45540	0.0241162	1.25302	up	uncharacterized protein LOC4341780 [Oryza sativa Japonica Group]
LOC_Os06g49690	0.00955967	1.25077	up	uncharacterized protein LOC4342035 [Oryza sativa Japonica Group]
LOC_Os03g13840	1.07174e-23	1.2506	up	protein EARLY-RESPONSIVE TO DEHYDRATION 7, chloroplastic [Oryza sativa Japonica Group]
LOC_Os01g29870	6.34055e-05	1.25001	up	Os01g0393400 [Oryza sativa Japonica Group]
LOC_Os06g37590	7.85404e-05	1.24999	up	1-aminocyclopropane-1-carboxylate oxidase 1 [Oryza sativa Japonica Group]
LOC_Os03g53860	1.70807e-30	1.24997	up	uncharacterized protein LOC4334116 isoform X2 [Oryza sativa Japonica Group]
LOC_Os06g43090	2.77003e-07	1.24963	up	transcription factor MYB77 [Oryza sativa Japonica Group]
LOC_Os12g16080	1.24177e-05	1.24811	up	uncharacterized protein LOC4351919 [Oryza sativa Japonica Group]
LOC_Os06g08460	0.00144555	1.24772	up	exocyst complex component EXO70A1 [Oryza sativa Japonica Group]
LOC_Os03g30830	8.749e-09	1.24757	up	PLASMODESMATA CALLOSE-BINDING PROTEIN 3 [Oryza sativa Japonica Group]
LOC_Os04g51160	1.53134e-06	1.24598	up	ubiquinol oxidase 1b, mitochondrial-like [Oryza sativa Japonica Group]
LOC_Os01g40070	1.26008e-13	1.24485	up	hypothetical protein EE612_003725 [Oryza sativa]
LOC_Os01g51870	2.9875e-07	1.24429	up	hypothetical protein OsI_03515 [Oryza sativa Indica Group]
LOC_Os11g02470	0.00436112	1.24394	up	probable WRKY transcription factor 70 [Oryza sativa Japonica Group]
LOC_Os06g28480	0.0415977	1.24173	up	probable LRR receptor-like serine/threonine-protein kinase At1g34110 [Oryza sativa Japonica Group]
LOC_Os06g09340	0.000180327	1.24121	up	pectinesterase [Oryza sativa Japonica Group]
LOC_Os05g08890	0.0104904	1.24082	up	hypothetical protein [Oryza sativa Japonica Group]
LOC_Os01g53910	2.12853e-10	1.23867	up	probable 3-hydroxyisobutyrate dehydrogenase-like 1, mitochondrial [Oryza sativa Japonica Group]
LOC_Os06g45950	0.00780935	1.23681	up	auxin-responsive protein SAUR71 [Oryza sativa Japonica Group]
LOC_Os04g54130	2.12042e-06	1.23617	up	receptor-like serine/threonine-protein kinase SD1-8 [Oryza sativa Japonica Group]
LOC_Os03g08330	5.7291e-09	1.23604	up	protein TIFY 11b [Oryza sativa Japonica Group]
LOC_Os04g33760	6.29896e-07	1.23479	up	uncharacterized protein LOC4335793 [Oryza sativa Japonica Group]
LOC_Os07g43970	1.16222e-05	1.23379	up	IQ domain-containing protein IQM2 [Oryza sativa Japonica Group]
LOC_Os03g15220	0.000795851	1.2297	up	uncharacterized protein LOC4332300 [Oryza sativa Japonica Group]
LOC_Os01g37090	0.000181068	1.22921	up	uncharacterized protein LOC4325845 isoform X2 [Oryza sativa Japonica Group]
LOC_Os07g49110	1.03882e-11	1.22813	up	uncharacterized protein LOC4344370 [Oryza sativa Japonica Group]
NewGene_4648	6.72277e-05	1.2278	up	hypothetical protein DAI22_08g163800 [Oryza sativa Japonica Group]
LOC_Os04g44240	3.41524e-17	1.22737	up	UDP-glycosyltransferase 73C7 [Oryza sativa Japonica Group]
LOC_Os04g54210	0.00011534	1.22722	up	uncharacterized protein LOC4337127 [Oryza sativa Japonica Group]
LOC_Os05g27780	1.48046e-20	1.22679	up	protein EARLY RESPONSIVE TO DEHYDRATION 15 [Oryza sativa Japonica Group]
LOC_Os08g34010	0.000364478	1.22668	up	zinc-finger homeodomain protein 10 isoform X1 [Oryza sativa Japonica Group]
LOC_Os02g44990	3.83713e-17	1.22593	up	uncharacterized protein LOC4330275 [Oryza sativa Japonica Group]
LOC_Os07g49000	0.0256784	1.22501	up	uncharacterized protein LOC4344362 isoform X1 [Oryza sativa Japonica Group]
LOC_Os05g08750	5.02647e-05	1.22489	up	cyanidin 3-O-rutinoside 5-O-glucosyltransferase [Oryza sativa Japonica Group]
LOC_Os04g55240	6.19731e-05	1.22475	up	hypothetical protein EE612_025902 [Oryza sativa]
LOC_Os06g39270	9.5435e-05	1.2246	up	cyanidin 3-O-rutinoside 5-O-glucosyltransferase [Oryza sativa Japonica Group]
LOC_Os08g28170	7.11368e-12	1.22379	up	nucleobase-ascorbate transporter 2 isoform X2 [Oryza sativa Japonica Group]
LOC_Os07g46380	1.28509e-14	1.22345	up	hypothetical protein OsJ_25426 [Oryza sativa Japonica Group]
LOC_Os04g03980	1.53037e-10	1.22203	up	probable indole-3-pyruvate monooxygenase YUCCA5 [Oryza sativa Japonica Group]
LOC_Os10g34000	0.0168592	1.22168	up	aquaporin PIP2.4, putative [Oryza sativa Japonica Group]
LOC_Os05g39840	0.000103145	1.22133	up	WEB family protein At2g38370 [Oryza sativa Japonica Group]
LOC_Os01g40860	9.7088e-21	1.22097	up	aldehyde dehydrogenase family 2 member C4 [Oryza sativa Japonica Group]
LOC_Os03g61800	3.79343e-13	1.21977	up	probable polygalacturonase isoform X1 [Oryza sativa Japonica Group]
LOC_Os05g32170	4.88197e-12	1.21952	up	serine/threonine-protein kinase-like protein At3g51990 [Oryza sativa Japonica Group]
LOC_Os07g01620	1.4688e-05	1.21737	up	dirigent protein 1 [Oryza sativa Japonica Group]
LOC_Os04g27980	0.00157462	1.21571	up	acidic endochitinase [Oryza sativa Japonica Group]
LOC_Os05g27680	0.0186388	1.21549	up	uncharacterized protein LOC9271488 isoform X2 [Oryza sativa Japonica Group]
LOC_Os06g36030	0.000104036	1.21499	up	mitogen-activated protein kinase kinase kinase 1 [Oryza sativa Japonica Group]
LOC_Os02g22130	6.58216e-21	1.21419	up	GTPase activating protein 1 [Oryza sativa Japonica Group]
LOC_Os07g01530	0.0217013	1.21405	up	probable disease resistance protein At5g45440 [Oryza sativa Japonica Group]
LOC_Os06g28670	4.09147e-12	1.21253	up	polygalacturonase At1g48100-like [Oryza sativa Japonica Group]
LOC_Os02g19924	1.75224e-10	1.21243	up	tyrosine aminotransferase isoform X2 [Oryza sativa Japonica Group]
LOC_Os04g38810	0.00262413	1.21226	up	formin-like protein 2 [Oryza sativa Japonica Group]
LOC_Os04g43440	6.03397e-21	1.21176	up	hypothetical protein OsI_16631 [Oryza sativa Indica Group]
LOC_Os01g62460	3.60016e-35	1.21166	up	scarecrow-like protein 9 isoform X1 [Oryza sativa Japonica Group]
LOC_Os11g05010	7.1499e-13	1.21138	up	heavy metal-associated isoprenylated plant protein 33 [Oryza sativa Japonica Group]
LOC_Os01g63690	3.31404e-15	1.20946	up	nematode resistance protein-like HSPRO1 [Oryza sativa Japonica Group]
LOC_Os04g45340	0.00689469	1.20896	up	hypothetical protein OsI_16785 [Oryza sativa Indica Group]
LOC_Os08g26850	1.75429e-07	1.20759	up	uncharacterized protein LOC4345361 [Oryza sativa Japonica Group]
LOC_Os08g10480	3.0918e-25	1.20735	up	copper transport protein ATX1 isoform X1 [Oryza sativa Japonica Group]
LOC_Os06g48060	1.17331e-22	1.20693	up	protein STAR1 [Oryza sativa Japonica Group]
LOC_Os04g47720	0.00345428	1.20681	up	cis-zeatin O-glucosyltransferase 1 [Oryza sativa Japonica Group]
LOC_Os02g03030	0.019128	1.20654	up	histone-lysine N-methyltransferase ATXR6 [Oryza sativa Japonica Group]
LOC_Os10g31640	0.0165744	1.20547	up	hypothetical protein EE612_051610 [Oryza sativa]
LOC_Os09g32640	4.37777e-07	1.20519	up	hypothetical protein DAI22_09g155100 [Oryza sativa Japonica Group]
LOC_Os01g03080	0.0156857	1.20456	up	uncharacterized protein LOC9268597 [Oryza sativa Japonica Group]
LOC_Os10g26690	0.000463578	1.2036	up	uncharacterized protein LOC4348590 [Oryza sativa Japonica Group]
LOC_Os12g19470	0.00403842	1.20353	up	ribulose bisphosphate carboxylase small chain, chloroplastic-like [Oryza sativa Japonica Group]
LOC_Os12g04200	0.0351585	1.20221	up	GRAS family transcription factor containing protein [Oryza sativa Japonica Group]
LOC_Os02g54820	2.96312e-15	1.20127	up	hypothetical protein DAI22_02g362800 [Oryza sativa Japonica Group]
LOC_Os01g60600	1.94928e-06	1.19969	up	probable WRKY transcription factor 4 [Oryza sativa Japonica Group]
LOC_Os07g10840	5.15304e-25	1.19969	up	probable galactinol--sucrose galactosyltransferase 2 isoform X1 [Oryza sativa Japonica Group]
LOC_Os08g06210	0.00131608	1.19949	up	uncharacterized protein LOC4344708 [Oryza sativa Japonica Group]
LOC_Os01g74300	1.49352e-10	1.19886	up	metallothionein-like protein 2B [Oryza sativa Japonica Group]
LOC_Os10g31680	0.00664224	1.19829	up	putative glycine-rich cell wall structural protein 1 [Oryza sativa Japonica Group]
LOC_Os03g40830	1.78083e-18	1.19828	up	subtilisin-like protease SBT1.7 [Oryza sativa Japonica Group]
LOC_Os06g14620	8.61108e-06	1.19709	up	ribonucleoside-diphosphate reductase small chain [Oryza sativa Japonica Group]
LOC_Os11g47890	1.58009e-06	1.1965	up	scarecrow-like protein 9 [Oryza sativa Japonica Group]
LOC_Os05g32980	0.00623815	1.19529	up	hypothetical protein OsJ_18455 [Oryza sativa Japonica Group]
LOC_Os09g27400	0.0193202	1.19522	up	hypothetical protein [Oryza sativa Japonica Group]
LOC_Os01g18220	3.55397e-05	1.19518	up	uncharacterized protein LOC4327913 [Oryza sativa Japonica Group]
LOC_Os06g46910	0.000675211	1.1946	up	uncharacterized protein LOC4341867 [Oryza sativa Japonica Group]
LOC_Os06g06510	6.42079e-08	1.19267	up	hypothetical protein EE612_032080, partial [Oryza sativa]
LOC_Os12g36920	2.96004e-05	1.19235	up	calmodulin-binding protein 60 A isoform X1 [Oryza sativa Japonica Group]
LOC_Os12g36060	0.000139894	1.19162	up	expressed protein [Oryza sativa Japonica Group]
LOC_Os08g41730	1.16374e-09	1.19066	up	proteasome subunit beta type-1-like [Oryza sativa Japonica Group]
LOC_Os11g44380	9.21993e-09	1.19058	up	uncharacterized protein LOC4351076 [Oryza sativa Japonica Group]
LOC_Os01g60770	2.17867e-26	1.18938	up	expansin-A2 [Oryza sativa Japonica Group]
LOC_Os09g11970	0.00276403	1.18859	up	hypothetical protein OsJ_28723 [Oryza sativa Japonica Group]
LOC_Os01g72530	6.16123e-08	1.18827	up	probable calcium-binding protein CML31 [Oryza sativa Japonica Group]
LOC_Os05g34710	5.6054e-11	1.18803	up	Os05g0420000 [Oryza sativa Japonica Group]
LOC_Os03g02560	4.90391e-23	1.18705	up	F-box protein At4g00755 [Oryza sativa Japonica Group]
LOC_Os03g51760	0.0179915	1.1858	up	uncharacterized protein LOC4333977 [Oryza sativa Japonica Group]
LOC_Os10g01640	2.69831e-20	1.18448	up	serine decarboxylase 2 [Oryza sativa Japonica Group]
LOC_Os04g05010	8.60506e-07	1.18334	up	uncharacterized protein LOC4335011 [Oryza sativa Japonica Group]
LOC_Os07g34620	2.32314e-09	1.18329	up	uncharacterized protein LOC4343449 [Oryza sativa Japonica Group]
LOC_Os03g14300	2.6115e-12	1.1803	up	uncharacterized protein LOC4332245 [Oryza sativa Japonica Group]
LOC_Os06g17450	0.00546834	1.17931	up	classical arabinogalactan protein 6 [Oryza sativa Japonica Group]
LOC_Os01g51670	6.77348e-13	1.178	up	uncharacterized protein LOC4325944 [Oryza sativa Japonica Group]
LOC_Os06g35630	4.00849e-21	1.17771	up	berberine bridge enzyme-like 22 [Oryza sativa Japonica Group]
LOC_Os12g14480	0.0327804	1.17747	up	Protein kinase domain containing protein [Oryza sativa Japonica Group]
LOC_Os05g01570	1.85014e-07	1.17693	up	WAT1-related protein At5g64700 [Oryza sativa Japonica Group]
LOC_Os03g44020	0.00199136	1.17668	up	protein kinase PINOID-like [Oryza sativa Japonica Group]
LOC_Os08g03400	0.00542537	1.17579	up	uncharacterized protein LOC4344573 [Oryza sativa Japonica Group]
LOC_Os01g62900	0.00916727	1.17573	up	delta-1-pyrroline-5-carboxylate synthase 2 [Oryza sativa Japonica Group]
LOC_Os02g19650	0.00123022	1.17492	up	uncharacterized protein LOC4329088 [Oryza sativa Japonica Group]
LOC_Os06g34390	6.27803e-07	1.17417	up	E3 ubiquitin-protein ligase EL5-like [Oryza sativa Japonica Group]
LOC_Os06g04699	0.000230128	1.17296	up	uncharacterized protein LOC4340058 [Oryza sativa Japonica Group]
LOC_Os04g44250	0.000853509	1.17142	up	UDP-glycosyltransferase 73C6-like [Oryza sativa Japonica Group]
LOC_Os05g47540	2.29144e-08	1.17119	up	phosphomethylethanolamine N-methyltransferase [Oryza sativa Japonica Group]
LOC_Os01g64960	0.0362172	1.17106	up	photosystem II 22 kDa protein, chloroplastic [Oryza sativa Japonica Group]
LOC_Os05g45460	1.35472e-07	1.17073	up	non-classical arabinogalactan protein 31 [Oryza sativa Japonica Group]
LOC_Os02g42585	9.67724e-08	1.16968	up	ethylene-responsive transcription factor ERF054 [Oryza sativa Japonica Group]
LOC_Os04g44820	2.16288e-29	1.1695	up	E3 ubiquitin-protein ligase RMA1H1 [Oryza sativa Japonica Group]
LOC_Os04g43160	1.52467e-14	1.16927	up	uncharacterized protein LOC4336372 [Oryza sativa Japonica Group]
LOC_Os03g14080	0.00514791	1.1688	up	auxin transporter-like protein 3 [Oryza sativa Japonica Group]
LOC_Os11g04530	0.0361807	1.16843	up	Sulfotransferase domain containing protein [Oryza sativa Japonica Group]
LOC_Os06g14370	5.34706e-12	1.16781	up	hypothetical protein DAI22_06g103400 [Oryza sativa Japonica Group]
LOC_Os02g12250	0.0174874	1.1672	up	hypothetical protein DAI22_02g087700 [Oryza sativa Japonica Group]
LOC_Os01g52750	2.50662e-08	1.167	up	subtilisin-like protease SBT5.6 [Oryza sativa Japonica Group]
LOC_Os10g41420	8.93858e-06	1.16627	up	PRA1 family protein B2 [Oryza sativa Japonica Group]
LOC_Os11g05160	3.5462e-13	1.16503	up	AT-hook motif nuclear-localized protein 7 [Oryza sativa Japonica Group]
LOC_Os04g32620	7.85869e-11	1.1642	up	ethylene-responsive transcription factor ERF113 [Oryza sativa Japonica Group]
LOC_Os11g47944	0.036068	1.16368	up	hypothetical protein OsI_37095 [Oryza sativa Indica Group]
LOC_Os10g25230	0.0286265	1.16331	up	protein TIFY 11e [Oryza sativa Japonica Group]
LOC_Os03g04690	1.47268e-09	1.16302	up	expressed protein [Oryza sativa Japonica Group]
LOC_Os08g30150	2.63755e-07	1.16195	up	putative 2-oxoglutarate-dependent oxygenase [Oryza sativa Japonica Group]
LOC_Os04g45690	2.85214e-10	1.16183	up	B-box zinc finger protein 20 isoform X2 [Oryza sativa Japonica Group]
LOC_Os06g11090	3.48641e-09	1.16099	up	tuliposide A-converting enzyme 1, chloroplastic [Oryza sativa Japonica Group]
LOC_Os12g42090	6.2096e-16	1.16089	up	2-methyl-6-phytyl-1,4-hydroquinone methyltransferase 2, chloroplastic isoform X1 [Oryza sativa Japonica Group]
LOC_Os03g52860	6.21243e-10	1.16056	up	linoleate 9S-lipoxygenase 2 [Oryza sativa Japonica Group]
LOC_Os12g02400	0.0120462	1.15966	up	probable WRKY transcription factor 69 isoform X1 [Oryza sativa Japonica Group]
LOC_Os12g42900	0.0479059	1.15901	up	transposon protein, putative, CACTA, En/Spm sub-class, expressed [Oryza sativa Japonica Group]
LOC_Os12g40180	8.93289e-05	1.15828	up	hypothetical protein DAI22_12g196900 [Oryza sativa Japonica Group]
LOC_Os08g28710	0.000375492	1.15823	up	putative serine/threonine-protein kinase-like protein CCR3 [Oryza sativa Japonica Group]
LOC_Os09g12780	0.0060002	1.15805	up	putative uncharacterized protein DDB_G0287975 [Oryza sativa Japonica Group]
LOC_Os03g32470	0.000723939	1.15798	up	putative oxidoreductase [Oryza sativa Japonica Group]
LOC_Os10g34795	8.48338e-05	1.15698	up	unknown protein [Oryza sativa Japonica Group]
LOC_Os01g06220	2.39959e-11	1.15603	up	probable carboxylesterase 15 [Oryza sativa Japonica Group]
LOC_Os03g03350	3.52717e-08	1.15558	up	probable polygalacturonase [Oryza sativa Japonica Group]
LOC_Os12g03050	4.10731e-05	1.15547	up	NAC domain-containing protein 77 [Oryza sativa Japonica Group]
LOC_Os10g36500	4.33475e-06	1.15527	up	pectinesterase inhibitor 7 [Oryza sativa Japonica Group]
LOC_Os02g01220	3.3048e-24	1.15526	up	thiosulfate sulfurtransferase 18 isoform X1 [Oryza sativa Japonica Group]
LOC_Os09g07440	2.31793e-09	1.15455	up	Os08g0459400 [Oryza sativa Japonica Group]
LOC_Os03g62330	0.00105099	1.15339	up	uncharacterized protein LOC4334726 [Oryza sativa Japonica Group]
LOC_Os12g02814	0.0261805	1.15256	up	uncharacterized protein LOC4351359 isoform X1 [Oryza sativa Japonica Group]
LOC_Os09g31350	0.0145799	1.15004	up	uncharacterized protein LOC9272371 [Oryza sativa Japonica Group]
LOC_Os01g64440	0.0268882	1.14984	up	uncharacterized protein LOC4324789 [Oryza sativa Japonica Group]
LOC_Os03g25940	1.04184e-28	1.14884	up	Cys/Met metabolism PLP-dependent enzyme family protein, expressed [Oryza sativa Japonica Group]
LOC_Os03g60080	1.10225e-13	1.14859	up	stress-induced transcription factor NAC1 [Oryza sativa Japonica Group]
LOC_Os08g13570	0.00658856	1.14778	up	exocyst complex component EXO70E2 isoform X1 [Oryza sativa Japonica Group]
LOC_Os05g02520	1.68043e-12	1.1471	up	12S seed storage protein CRB [Oryza sativa Japonica Group]
LOC_Os08g40720	9.48489e-06	1.14651	up	L-gulonolactone oxidase 5 [Oryza sativa Japonica Group]
LOC_Os09g36619	0.00106946	1.1464	up	hypothetical protein EE612_049180 [Oryza sativa]
LOC_Os11g12320	9.62269e-13	1.14379	up	Leucine Rich Repeat, putative [Oryza sativa Japonica Group]
LOC_Os05g45880	8.01349e-13	1.14306	up	probable choline kinase 2 [Oryza sativa Japonica Group]
LOC_Os10g10130	6.46907e-06	1.1413	up	Calcium binding EGF domain containing protein, expressed [Oryza sativa Japonica Group]
LOC_Os11g05730	8.68039e-07	1.14129	up	unnamed protein product [Digitaria exilis]
LOC_Os06g30500	2.76155e-18	1.14054	up	premnaspirodiene oxygenase [Oryza sativa Japonica Group]
LOC_Os10g32110	2.24963e-09	1.13966	up	--
LOC_Os02g10470	0.0132839	1.13862	up	probable calcium-binding protein CML21 isoform X1 [Oryza sativa Japonica Group]
LOC_Os09g02360	0.000306736	1.13857	up	cyclin-D3-2 [Oryza sativa Japonica Group]
LOC_Os10g35750	0.00353198	1.13746	up	pentatricopeptide repeat-containing protein At2g20710, mitochondrial-like isoform X1 [Oryza sativa Japonica Group]
LOC_Os01g12270	1.88769e-18	1.13707	up	uncharacterized protein LOC4326700 [Oryza sativa Japonica Group]
LOC_Os07g36170	6.58596e-26	1.13693	up	chitin-inducible gibberellin-responsive protein 1 isoform X1 [Oryza sativa Japonica Group]
LOC_Os07g41590	5.91633e-05	1.13599	up	putative PrMC3 [Oryza sativa Japonica Group]
LOC_Os05g46440	0.0072038	1.1358	up	hypothetical protein OsJ_19398 [Oryza sativa Japonica Group]
LOC_Os02g41450	9.06956e-06	1.13536	up	NAC domain-containing protein 92 [Oryza sativa Japonica Group]
LOC_Os08g38400	1.07644e-06	1.13481	up	oligopeptide transporter 5 [Oryza sativa Japonica Group]
LOC_Os01g49280	0.0270184	1.13476	up	hypothetical protein OsI_03314 [Oryza sativa Indica Group]
LOC_Os01g47280	0.0207935	1.1339	up	uncharacterized protein LOC9268955 isoform X2 [Oryza sativa Japonica Group]
LOC_Os11g05614	1.20421e-15	1.13366	up	NAC domain-containing protein 90 [Oryza sativa Japonica Group]
NewGene_5969	0.000262356	1.13362	up	Os11g0217101 [Oryza sativa Japonica Group]
LOC_Os05g37520	5.53482e-06	1.13252	up	uncharacterized protein LOC4338950 [Oryza sativa Japonica Group]
LOC_Os02g09240	0.00218315	1.13187	up	hypothetical protein DAI22_02g066600 [Oryza sativa Japonica Group]
LOC_Os11g01550	0.000539465	1.1316	up	LOB domain-containing protein 12 [Oryza sativa Japonica Group]
LOC_Os05g48170	0.00900007	1.13087	up	putative integrase [Oryza sativa Japonica Group]
LOC_Os10g40130	9.51985e-06	1.12969	up	UDP-N-acetylmuramoyl-L-alanyl-D-glutamate--2,6-diaminopimelate ligase MurE homolog, chloroplastic-like [Oryza sativa Japonica Group]
LOC_Os01g48750	0.00385525	1.12941	up	hypothetical protein OsJ_03009 [Oryza sativa Japonica Group]
LOC_Os04g37500	1.22255e-15	1.12939	up	glutamate decarboxylase 4 [Oryza sativa Japonica Group]
LOC_Os01g05710	0.0033982	1.12939	up	very-long-chain (3R)-3-hydroxyacyl-CoA dehydratase PASTICCINO 2A-like [Oryza sativa Japonica Group]
LOC_Os10g35460	2.26685e-08	1.12927	up	COBRA-like protein 4 [Oryza sativa Japonica Group]
LOC_Os03g14258	0.0377334	1.12844	up	hypothetical protein DAI22_03g109800 [Oryza sativa Japonica Group]
LOC_Os02g32690	1.78867e-21	1.12756	up	ABC transporter G family member 41 isoform X1 [Oryza sativa Japonica Group]
LOC_Os10g25100	0.0346294	1.12627	up	hypothetical protein LOC_Os10g25100 [Oryza sativa Japonica Group]
LOC_Os02g44730	1.62084e-09	1.12559	up	hypothetical protein OsJ_07859 [Oryza sativa Japonica Group]
LOC_Os01g58140	0.00519264	1.12461	up	uncharacterized protein LOC4324133 [Oryza sativa Japonica Group]
LOC_Os03g12510	9.12918e-12	1.1245	up	non-symbiotic hemoglobin 2 [Oryza sativa Japonica Group]
LOC_Os04g49890	4.79217e-26	1.12381	up	hypothetical protein OsJ_15949 [Oryza sativa Japonica Group]
LOC_Os09g23820	6.48791e-07	1.12351	up	putative cytochrome P450 monooxygenase CYP72A5 [Oryza sativa Japonica Group]
LOC_Os01g68580	0.00835788	1.12241	up	putative lipid-transfer protein DIR1 [Oryza sativa Japonica Group]
LOC_Os04g50700	1.09808e-08	1.1224	up	S-norcoclaurine synthase [Oryza sativa Japonica Group]
LOC_Os03g26920	0.00898713	1.11965	up	Serine carboxypeptidase II-3 precursor, putative, expressed [Oryza sativa Japonica Group]
LOC_Os06g17410	0.00279569	1.11906	up	dof zinc finger protein 4-like [Oryza sativa Japonica Group]
LOC_Os06g35060	2.91913e-08	1.11889	up	heavy metal-associated isoprenylated plant protein 29 [Oryza sativa Japonica Group]
LOC_Os03g22390	0.00896671	1.11883	up	universal stress protein family protein, expressed [Oryza sativa Japonica Group]
LOC_Os09g06740	7.20856e-05	1.11874	up	E3 ubiquitin-protein ligase RNF181 [Oryza sativa Japonica Group]
LOC_Os04g41570	1.91065e-12	1.11799	up	transcription factor bHLH153 [Oryza sativa Japonica Group]
LOC_Os01g48740	0.00310134	1.11799	up	hypothetical protein EE612_004987 [Oryza sativa]
LOC_Os01g16020	0.00651682	1.11754	up	uncharacterized protein LOC4326207 [Oryza sativa Japonica Group]
LOC_Os09g10010	2.06084e-06	1.11724	up	hypothetical protein EE612_046471 [Oryza sativa]
LOC_Os02g53360	0.0347295	1.117	up	uncharacterized protein LOC4330884 [Oryza sativa Japonica Group]
LOC_Os01g08130	4.35497e-06	1.11608	up	non-phototropic hypocotyl 3 -like [Oryza sativa Japonica Group]
LOC_Os05g25480	0.000214395	1.11595	up	hypothetical protein [Oryza sativa Japonica Group]
LOC_Os08g06170	0.000242682	1.11552	up	reticuline oxidase [Oryza sativa Japonica Group]
LOC_Os04g04060	0.027236	1.11526	up	dynamin-related protein 4C isoform X1 [Oryza sativa Japonica Group]
LOC_Os02g56720	4.74365e-05	1.11355	up	cinnamoyl-CoA reductase 1-like [Oryza sativa Japonica Group]
LOC_Os12g04100	0.0430005	1.11204	up	cytochrome P450 94B3 [Oryza sativa Japonica Group]
LOC_Os01g24020	0.0168078	1.11179	up	LYR motif-containing protein At3g19508 [Oryza sativa Japonica Group]
LOC_Os09g17146	0.00605126	1.11117	up	Os09g0341500, partial [Oryza sativa Japonica Group]
LOC_Os01g43090	2.07674e-07	1.1108	up	probable aldo-keto reductase 1 [Oryza sativa Japonica Group]
LOC_Os03g55830	0.000206839	1.11026	up	BTB/POZ domain-containing protein At5g66560 [Oryza sativa Japonica Group]
LOC_Os10g31660	0.0120304	1.10661	up	putative glycine-rich cell wall structural protein 1 [Oryza sativa Japonica Group]
LOC_Os06g06460	1.62933e-07	1.10583	up	Histone superfamily protein [Theobroma cacao]
LOC_Os10g22990	0.0342312	1.10455	up	protein EXORDIUM [Oryza sativa Japonica Group]
LOC_Os04g40620	0.00175703	1.10451	up	peptide methionine sulfoxide reductase A2-2 [Oryza sativa Japonica Group]
LOC_Os04g34240	4.79903e-10	1.10361	up	histone H3-like centromeric protein CSE4 [Oryza sativa Japonica Group]
LOC_Os11g32030	4.51513e-07	1.1029	up	momilactone A synthase-like [Oryza sativa Japonica Group]
LOC_Os07g15230	0.0193608	1.10273	up	protein ALTERED XYLOGLUCAN 4 [Oryza sativa Japonica Group]
LOC_Os02g44230	3.62893e-15	1.10112	up	probable trehalose-phosphate phosphatase 1 [Oryza sativa Japonica Group]
LOC_Os05g32474	5.57262e-06	1.10048	up	Os05g0390932, partial [Oryza sativa Japonica Group]
LOC_Os03g08500	8.91558e-15	1.09963	up	hypothetical protein EE612_015704 [Oryza sativa]
LOC_Os04g09800	0.0075331	1.0992	up	DNA repair protein RAD5B [Oryza sativa Japonica Group]
LOC_Os08g01120	1.17378e-14	1.09916	up	hypothetical protein DAI22_08g001100 [Oryza sativa Japonica Group]
LOC_Os01g12160	4.31131e-12	1.09802	up	jasmonic acid-amido synthetase JAR2 isoform X3 [Oryza sativa Japonica Group]
LOC_Os02g52170	0.00512377	1.09776	up	uncharacterized protein LOC4330788 [Oryza sativa Japonica Group]
LOC_Os05g03740	2.28474e-05	1.09758	up	trihelix transcription factor GT-3b [Oryza sativa Japonica Group]
LOC_Os04g43020	0.00326946	1.09754	up	receptor-like serine/threonine-protein kinase ALE2 [Oryza sativa Japonica Group]
LOC_Os04g37580	2.94871e-12	1.0971	up	gamma-glutamylcyclotransferase 2-3 [Oryza sativa Japonica Group]
LOC_Os05g45110	0.000250828	1.09664	up	UDP-glycosyltransferase 88F3 [Oryza sativa Japonica Group]
LOC_Os03g54050	6.8081e-08	1.09548	up	protein PYRICULARIA ORYZAE RESISTANCE 21 isoform X1 [Oryza sativa Japonica Group]
LOC_Os07g06680	6.36013e-10	1.09509	up	fasciclin-like protein FLA19 [Triticum aestivum]
LOC_Os06g35770	1.7158e-06	1.09505	up	hypothetical protein DAI22_06g182903 [Oryza sativa Japonica Group]
LOC_Os11g35040	3.33752e-09	1.0946	up	probable aminotransferase TAT2 [Oryza sativa Japonica Group]
LOC_Os05g10620	2.75579e-11	1.0939	up	hypothetical protein DAI22_05g063500 [Oryza sativa Japonica Group]
LOC_Os05g36340	4.05251e-05	1.09374	up	hypothetical protein EE612_029757, partial [Oryza sativa]
LOC_Os10g38150	0.017114	1.09268	up	glutathione S-transferase parC, putative, expressed [Oryza sativa Japonica Group]
LOC_Os01g65440	1.44757e-08	1.09155	up	uncharacterized protein LOC4324775 [Oryza sativa Japonica Group]
LOC_Os03g49050	0.0026191	1.09124	up	Lysine Decarboxylase, putative [Oryza sativa Japonica Group]
LOC_Os02g35010	2.08855e-11	1.09115	up	mitogen-activated protein kinase kinase kinase 3 isoform X1 [Oryza sativa Japonica Group]
LOC_Os08g13430	1.42444e-11	1.09096	up	hypothetical protein EE612_042913 [Oryza sativa]
LOC_Os10g31720	9.21427e-07	1.09055	up	putative glycine-rich cell wall structural protein 1 [Oryza sativa Japonica Group]
LOC_Os07g38570	1.59824e-06	1.08977	up	hypothetical protein OsJ_24825 [Oryza sativa Japonica Group]
LOC_Os01g34700	9.95206e-21	1.0895	up	uncharacterized protein LOC4327800 [Oryza sativa Japonica Group]
LOC_Os07g02330	0.0230503	1.08907	up	probable protein phosphatase 2C 61 isoform X1 [Oryza sativa Japonica Group]
LOC_Os08g32870	4.82523e-28	1.0887	up	betaine aldehyde dehydrogenase 2 [Oryza sativa Japonica Group]
LOC_Os10g42820	9.85481e-14	1.08835	up	CSC1-like protein At1g32090 [Oryza sativa Japonica Group]
LOC_Os01g12070	1.61353e-07	1.08835	up	endoglucanase 2 [Oryza sativa Japonica Group]
LOC_Os11g43990	7.01243e-06	1.08808	up	uncharacterized protein LOC4351068 isoform X1 [Oryza sativa Japonica Group]
LOC_Os06g03540	2.35912e-06	1.08748	up	oligopeptide transporter 7 [Oryza sativa Japonica Group]
LOC_Os01g55820	0.00271408	1.08728	up	PLASMODESMATA CALLOSE-BINDING PROTEIN 3 [Oryza sativa Japonica Group]
LOC_Os10g07978	0.0142683	1.08626	up	disease resistance protein RPM1 [Oryza sativa Japonica Group]
LOC_Os08g31250	0.0028176	1.08524	up	uncharacterized protein LOC4345525 [Oryza sativa Japonica Group]
LOC_Os01g46430	0.00278712	1.08515	up	uncharacterized protein LOC4325379 [Oryza sativa Japonica Group]
LOC_Os01g02290	1.63156e-09	1.08468	up	rust resistance kinase Lr10 [Oryza sativa Japonica Group]
LOC_Os06g36670	8.80297e-05	1.08452	up	abscisic acid receptor PYL9-like [Oryza sativa Japonica Group]
LOC_Os12g04240	2.08762e-29	1.0836	up	hypothetical protein DAI22_12g029000 [Oryza sativa Japonica Group]
LOC_Os05g45480	8.91393e-05	1.08343	up	non-classical arabinogalactan protein 31 [Oryza sativa Japonica Group]
LOC_Os04g20164	6.01178e-09	1.08279	up	LOW QUALITY PROTEIN: primary amine oxidase-like [Oryza sativa Japonica Group]
LOC_Os03g04070	8.66703e-11	1.08193	up	NAC domain-containing protein 22-like [Oryza sativa Japonica Group]
LOC_Os03g18150	7.89736e-13	1.08162	up	probable protein phosphatase 2C 32 [Oryza sativa Japonica Group]
LOC_Os12g03290	0.00061986	1.08089	up	AP2 domain containing protein, expressed [Oryza sativa Japonica Group]
LOC_Os06g51200	0.0117059	1.07969	up	uncharacterized protein LOC107276005 [Oryza sativa Japonica Group]
LOC_Os10g22890	0.000995981	1.07956	up	probable LRR receptor-like serine/threonine-protein kinase At3g47570 [Oryza sativa Japonica Group]
LOC_Os07g32630	0.00663091	1.07954	up	anthocyanidin 3-O-glucosyltransferase 2 [Oryza sativa Japonica Group]
LOC_Os03g55080	5.39808e-14	1.07951	up	probable WRKY transcription factor 57 [Oryza sativa Japonica Group]
LOC_Os02g51080	9.60565e-05	1.07931	up	Os02g0744900, partial [Oryza sativa Japonica Group]
LOC_Os06g41030	0.00494846	1.07788	up	uncharacterized protein LOC4341522 [Oryza sativa Japonica Group]
LOC_Os08g40500	6.08091e-21	1.07774	up	--
LOC_Os09g20980	0.00206619	1.07764	up	RING-H2 finger protein ATL46 [Oryza sativa Japonica Group]
LOC_Os05g41795	3.31506e-21	1.07704	up	putative E3 ubiquitin-protein ligase RING1a [Oryza sativa Japonica Group]
LOC_Os08g38600	3.00563e-05	1.07676	up	E3 ubiquitin-protein ligase RGLG2 [Oryza sativa Japonica Group]
LOC_Os02g08150	1.63408e-06	1.07526	up	zinc finger protein CONSTANS-LIKE 3 [Oryza sativa Japonica Group]
LOC_Os07g44780	5.65799e-15	1.07518	up	unknown [Zea mays]
LOC_Os12g43130	8.59177e-05	1.07484	up	phytoene synthase 2, chloroplastic [Oryza sativa Japonica Group]
LOC_Os03g07660	0.019674	1.07475	up	cysteine proteinase inhibitor 5 [Oryza sativa Japonica Group]
LOC_Os09g29060	0.000834649	1.07353	up	uncharacterized protein LOC4347310 [Oryza sativa Japonica Group]
LOC_Os10g37860	3.93649e-09	1.07316	up	expressed protein [Oryza sativa Japonica Group]
LOC_Os07g28880	0.00319052	1.07313	up	hypothetical protein OsJ_24198 [Oryza sativa Japonica Group]
LOC_Os04g56390	3.13459e-06	1.07304	up	uncharacterized protein LOC4337271 [Oryza sativa Japonica Group]
LOC_Os06g51190	1.17717e-05	1.07191	up	uncharacterized protein LOC4342127 [Oryza sativa Japonica Group]
LOC_Os07g05010	5.95731e-06	1.07186	up	transcription factor PHYTOCHROME INTERACTING FACTOR-LIKE 13-like isoform X1 [Oryza sativa Japonica Group]
LOC_Os02g48870	9.21216e-28	1.07174	up	aspartyl protease family protein At5g10770 [Oryza sativa Japonica Group]
LOC_Os03g03880	1.47604e-14	1.07139	up	probable serine/threonine-protein kinase PBL21 [Oryza sativa Japonica Group]
LOC_Os08g42530	3.07396e-16	1.07074	up	ADP-ribosylation factor GTPase-activating protein AGD3 [Oryza sativa Japonica Group]
LOC_Os03g51495	0.0120996	1.0705	up	hypothetical protein [Oryza sativa Japonica Group]
LOC_Os05g50180	2.13821e-05	1.06899	up	probable calcium-binding protein CML14 [Oryza sativa Japonica Group]
LOC_Os04g57500	7.58468e-06	1.06837	up	probable phytol kinase 1, chloroplastic [Oryza sativa Japonica Group]
LOC_Os07g01100	2.15068e-07	1.06783	up	uncharacterized protein LOC4342167 [Oryza sativa Japonica Group]
LOC_Os04g19960	1.3262e-06	1.06778	up	hypothetical protein EE612_022692 [Oryza sativa]
LOC_Os01g44340	1.82922e-05	1.06771	up	putative pectinesterase 11 [Oryza sativa Japonica Group]
LOC_Os02g03870	5.30529e-05	1.06763	up	uncharacterized protein LOC4328197 [Oryza sativa Japonica Group]
LOC_Os04g46280	2.10362e-16	1.06683	up	nudix hydrolase 8 [Oryza sativa Japonica Group]
LOC_Os01g31800	0.000465784	1.06671	up	hypothetical protein EE612_002898 [Oryza sativa]
LOC_Os01g72190	0.0378132	1.06629	up	calmodulin binding protein PICBP [Oryza sativa Japonica Group]
LOC_Os07g46480	0.00057921	1.06607	up	unnamed protein product [Ananas comosus var. bracteatus]
LOC_Os12g05310	9.20685e-09	1.06577	up	retrotransposon protein, putative, unclassified, expressed [Oryza sativa Japonica Group]
LOC_Os09g26350	0.00327446	1.06562	up	hypothetical protein DAI22_09g110400 [Oryza sativa Japonica Group]
LOC_Os12g28770	3.66255e-10	1.06543	up	MAPK-interacting and spindle-stabilizing protein-like [Oryza sativa Japonica Group]
LOC_Os01g01660	7.76459e-05	1.06489	up	isoflavone reductase homolog IRL [Oryza sativa Japonica Group]
LOC_Os12g38300	7.3883e-19	1.06426	up	metallothionein-like protein 4C [Oryza sativa Japonica Group]
LOC_Os02g52490	1.72051e-09	1.06329	up	uncharacterized protein LOC4330817 isoform X1 [Oryza sativa Japonica Group]
LOC_Os02g07800	0.00204166	1.06311	up	hypothetical protein [Oryza sativa Japonica Group]
LOC_Os02g54060	0.000422447	1.06184	up	20 kDa chaperonin, chloroplastic [Oryza sativa Japonica Group]
LOC_Os05g02530	7.42932e-24	1.06114	up	probable glutathione S-transferase DHAR1, cytosolic [Oryza sativa Japonica Group]
LOC_Os02g45930	1.0918e-11	1.0604	up	uncharacterized protein LOC4330344 [Oryza sativa Japonica Group]
NewGene_6090	0.0115579	1.05801	up	U-box domain-containing protein 4-like [Oryza sativa Japonica Group]
LOC_Os07g02060	0.0050161	1.05789	up	probable WRKY transcription factor 57 [Oryza sativa Japonica Group]
LOC_Os06g04734	0.00171766	1.05755	up	uncharacterized protein LOC4340058 [Oryza sativa Japonica Group]
LOC_Os01g42510	0.000106084	1.05727	up	hypothetical protein OsJ_02573 [Oryza sativa Japonica Group]
LOC_Os07g02440	1.12951e-10	1.0569	up	peroxidase 50 [Oryza sativa Japonica Group]
LOC_Os03g62200	1.33548e-13	1.05638	up	ammonium transporter 3 member 2 [Oryza sativa Japonica Group]
LOC_Os03g18729	0.00666661	1.05552	up	hypothetical protein LOC_Os03g18729 [Oryza sativa Japonica Group]
LOC_Os01g65880	4.55031e-07	1.05332	up	bidirectional sugar transporter SWEET1a isoform X2 [Oryza sativa Japonica Group]
LOC_Os04g28250	1.56044e-10	1.05243	up	cysteine proteinase inhibitor 10 [Oryza sativa Japonica Group]
LOC_Os02g08270	0.00203677	1.05238	up	gamma-glutamyl peptidase 5 [Oryza sativa Japonica Group]
LOC_Os09g36160	0.00373951	1.05178	up	protein SHI RELATED SEQUENCE 1 [Oryza sativa Japonica Group]
LOC_Os03g18790	3.3851e-08	1.05103	up	uncharacterized protein LOC4332562 [Oryza sativa Japonica Group]
LOC_Os01g09430	1.06726e-09	1.05072	up	clavaminate synthase-like protein At3g21360 [Oryza sativa Japonica Group]
LOC_Os01g02160	0.00934813	1.05	up	--
LOC_Os01g61330	0.000198919	1.04956	up	receptor-interacting serine/threonine-protein kinase 4 [Oryza sativa Japonica Group]
LOC_Os12g41540	0.0420642	1.04926	up	lectin protein kinase, putative, expressed [Oryza sativa Japonica Group]
LOC_Os04g58100	2.16964e-06	1.0483	up	uncharacterized protein LOC4337405 isoform X1 [Oryza sativa Japonica Group]
LOC_Os03g06040	2.37685e-05	1.04751	up	expansin-A18 [Oryza sativa Japonica Group]
LOC_Os10g34960	0.0191024	1.04738	up	putative polyubiquitin [Oryza sativa Japonica Group]
LOC_Os01g52410	9.26884e-08	1.04733	up	transcription repressor MYB5 [Oryza sativa Japonica Group]
LOC_Os01g07370	3.54519e-10	1.04661	up	protein NETWORKED 4B [Oryza sativa Japonica Group]
LOC_Os08g43940	0.0266046	1.04598	up	uncharacterized protein LOC107278617 [Oryza sativa Japonica Group]
LOC_Os01g52030	0.0437377	1.04537	up	hypothetical protein OsJ_03262 [Oryza sativa Japonica Group]
LOC_Os04g33520	1.53201e-08	1.04534	up	uncharacterized protein LOC4335768 [Oryza sativa Japonica Group]
LOC_Os01g57460	1.17982e-11	1.04502	up	frataxin, mitochondrial [Oryza sativa Japonica Group]
LOC_Os02g10990	7.94099e-06	1.04477	up	putative 6-4 photolyase (UVR3) [Oryza sativa Japonica Group]
LOC_Os01g24940	2.69698e-05	1.04409	up	RecName: Full=Poly [ADP-ribose] polymerase 2-A; Short=PARP-2-A; AltName: Full=NAD(+) ADP-ribosyltransferase 2-A; Short=ADPRT-2-A; AltName: Full=Poly[ADP-ribose] synthase 2-A; AltName: Full=Protein ADP-ribosyltransferase PARP2 [Oryza sativa Japonica Group]
LOC_Os06g51000	0.000601368	1.04267	up	glycine, alanine and asparagine-rich protein [Oryza sativa Japonica Group]
LOC_Os12g07390	1.84887e-06	1.04241	up	expressed protein [Oryza sativa Japonica Group]
LOC_Os09g27160	0.0357	1.04199	up	hypothetical protein OsI_31550 [Oryza sativa Indica Group]
LOC_Os11g43180	0.015822	1.04129	up	uncharacterized protein LOC9269558 isoform X2 [Oryza sativa Japonica Group]
LOC_Os04g24160	0.00359588	1.04097	up	OSJNBa0023J03.9 [Oryza sativa Japonica Group]
LOC_Os08g03520	4.41088e-06	1.04048	up	glycine-rich protein 2 [Oryza sativa Japonica Group]
LOC_Os03g10640	8.97558e-15	1.04043	up	calcium-transporting ATPase 2, plasma membrane-type [Oryza sativa Japonica Group]
LOC_Os05g39720	2.74569e-07	1.03918	up	WRKY transcription factor WRKY24 [Oryza sativa Japonica Group]
NewGene_1664	0.00918095	1.03861	up	expressed protein [Oryza sativa Japonica Group]
LOC_Os07g37230	0.026546	1.03817	up	putative PAP-specific phosphatase, mitochondrial [Oryza sativa Japonica Group]
LOC_Os01g07730	6.18593e-07	1.03814	up	phosphoenolpyruvate/phosphate translocator 3, chloroplastic [Oryza sativa Japonica Group]
LOC_Os10g37230	0.000594502	1.03801	up	protein CDI [Oryza sativa Japonica Group]
LOC_Os06g46250	0.000123555	1.03763	up	uncharacterized protein DDB_G0271670 [Oryza sativa Japonica Group]
LOC_Os05g15230	0.000911161	1.03714	up	putative UPF0481 protein At3g02645 [Oryza sativa Japonica Group]
LOC_Os04g30420	0.0169915	1.03656	up	chloroplast envelope quinone oxidoreductase homolog [Oryza sativa Japonica Group]
LOC_Os07g35510	8.97062e-25	1.03601	up	glucan endo-1,3-beta-glucosidase 12 [Oryza sativa Japonica Group]
LOC_Os03g05070	0.00263469	1.03524	up	xyloglucan galactosyltransferase KATAMARI1 homolog [Oryza sativa Japonica Group]
LOC_Os01g11210	0.0290258	1.0336	up	uncharacterized protein LOC4325539 [Oryza sativa Japonica Group]
LOC_Os07g34390	3.52717e-08	1.03351	up	ankyrin repeat protein family-like protein [Oryza sativa Japonica Group]
LOC_Os02g42560	0.000510787	1.03276	up	uncharacterized protein At1g65710 [Oryza sativa Japonica Group]
LOC_Os07g41310	0.00186402	1.03184	up	hypothetical protein DAI22_07g221300 [Oryza sativa Japonica Group]
LOC_Os06g34180	0.0195181	1.03148	up	hypothetical protein DAI22_06g175300 [Oryza sativa Japonica Group]
LOC_Os10g41330	0.00125749	1.03141	up	putative ethylene-responsive element binding protein [Oryza sativa Japonica Group]
LOC_Os05g18750	0.00255788	1.03068	up	uncharacterized protein LOC4338257 [Oryza sativa Japonica Group]
LOC_Os12g07550	0.0154279	1.03068	up	uncharacterized protein LOC4351642 [Oryza sativa Japonica Group]
LOC_Os02g39900	0.000123558	1.03038	up	Putative mutator-like transposase [Oryza sativa Japonica Group]
LOC_Os02g30600	1.23265e-08	1.0292	up	uncharacterized protein LOC4329446 [Oryza sativa Japonica Group]
LOC_Os10g40710	2.40832e-09	1.029	up	expansin-B2 [Oryza sativa Japonica Group]
LOC_Os01g58240	5.38585e-14	1.02899	up	hypothetical protein DAI22_01g361600 [Oryza sativa Japonica Group]
LOC_Os01g62600	0.00746716	1.02874	up	RecName: Full=Putative laccase-5; AltName: Full=Benzenediol:oxygen oxidoreductase 5; AltName: Full=Diphenol oxidase 5; AltName: Full=Urishiol oxidase 5; Flags: Precursor [Oryza sativa Japonica Group]
LOC_Os06g44250	3.07833e-05	1.02857	up	hypothetical protein OsI_23936 [Oryza sativa Indica Group]
LOC_Os04g34540	0.0485767	1.02769	up	Os04g0422700 [Oryza sativa Japonica Group]
LOC_Os05g04960	4.27277e-11	1.02759	up	phosphoglycerate mutase-like protein AT74H [Oryza sativa Japonica Group]
LOC_Os01g66200	3.10956e-17	1.02692	up	protein WVD2-like 7 [Oryza sativa Japonica Group]
LOC_Os01g14514	0.00546582	1.02654	up	hypothetical protein EE612_001444 [Oryza sativa]
LOC_Os12g33165	2.69698e-05	1.02633	up	Os12g0516350, partial [Oryza sativa Japonica Group]
LOC_Os01g64470	1.22947e-11	1.02583	up	NDR1/HIN1-like protein 10 [Oryza sativa Japonica Group]
LOC_Os12g05600	0.023724	1.0247	up	uncharacterized protein LOC4351521 isoform X1 [Oryza sativa Japonica Group]
LOC_Os02g09630	0.000200908	1.02442	up	homeobox protein B-H1 [Oryza sativa Japonica Group]
LOC_Os09g27730	0.0486572	1.02417	up	protein HVA22 [Oryza sativa Japonica Group]
LOC_Os06g48030	5.19836e-15	1.02342	up	peroxidase 16 [Oryza sativa Japonica Group]
LOC_Os05g48330	6.71141e-11	1.02314	up	aspartic proteinase NANA, chloroplast [Oryza sativa Japonica Group]
LOC_Os12g44010	0.0452456	1.023	up	purple acid phosphatase 2 [Oryza sativa Japonica Group]
LOC_Os02g06430	1.86876e-26	1.02179	up	uncharacterized protein LOC4328370 [Oryza sativa Japonica Group]
LOC_Os01g08170	1.08776e-05	1.02041	up	uncharacterized protein LOC9270565 [Oryza sativa Japonica Group]
LOC_Os10g38080	4.93343e-06	1.02008	up	subtilisin-like protease SBT1.2 [Oryza sativa Japonica Group]
LOC_Os06g05480	1.54272e-08	1.01837	up	uncharacterized protein LOC4340123 [Oryza sativa Japonica Group]
LOC_Os08g43980	0.0423564	1.01809	up	uncharacterized protein LOC107276792 [Oryza sativa Japonica Group]
LOC_Os05g44300	6.14403e-09	1.01749	up	uncharacterized protein LOC4339339 [Oryza sativa Japonica Group]
LOC_Os12g12390	0.000854645	1.01711	up	transposon protein, putative, CACTA, En/Spm sub-class, expressed [Oryza sativa Japonica Group]
LOC_Os03g40770	0.0327207	1.017	up	hypothetical protein [Oryza sativa Japonica Group]
LOC_Os02g13420	0.00327011	1.0167	up	receptor-like protein 52 [Oryza sativa Japonica Group]
LOC_Os05g44060	0.000488843	1.01665	up	uncharacterized protein LOC4339323 [Oryza sativa Japonica Group]
LOC_Os03g12950	0.0381472	1.01557	up	hypothetical protein EE612_016307 [Oryza sativa]
LOC_Os02g43300	2.08953e-10	1.01543	up	trihelix transcription factor GTL1 isoform X1 [Oryza sativa Japonica Group]
LOC_Os08g33710	3.08897e-15	1.01519	up	extracellular ribonuclease LE [Oryza sativa Japonica Group]
LOC_Os06g02144	1.62676e-12	1.01514	up	6-phosphogluconate dehydrogenase, decarboxylating 1 [Oryza sativa Japonica Group]
LOC_Os03g64070	1.70674e-07	1.01381	up	probable cytokinin riboside 5'-monophosphate phosphoribohydrolase LOGL5 [Oryza sativa Japonica Group]
LOC_Os01g58530	1.12829e-08	1.01352	up	probable disease resistance protein At4g27220 isoform X1 [Oryza sativa Japonica Group]
LOC_Os03g18220	2.67726e-11	1.01214	up	pyruvate decarboxylase 2 [Oryza sativa Japonica Group]
LOC_Os12g02710	0.00125902	1.01048	up	treacle protein [Oryza sativa Japonica Group]
LOC_Os03g04770	1.43409e-12	1.01047	up	beta-amylase 2, chloroplastic-like [Oryza sativa Japonica Group]
LOC_Os11g02570	1.03556e-08	1.01022	up	methylesterase 17 [Oryza sativa Japonica Group]
LOC_Os05g48210	6.95657e-09	1.00999	up	uncharacterized protein LOC4339562 [Oryza sativa Japonica Group]
LOC_Os04g33640	4.14488e-05	1.00858	up	glucan endo-1,3-beta-glucosidase 14 [Oryza sativa Japonica Group]
LOC_Os05g26660	0.000784937	1.0083	up	external alternative NAD(P)H-ubiquinone oxidoreductase B3, mitochondrial [Oryza sativa Japonica Group]
LOC_Os01g43340	0.0482593	1.00778	up	putative polyprotein [Oryza sativa Japonica Group]
LOC_Os05g32440	0.000620549	1.00738	up	probable membrane-associated kinase regulator 1 [Oryza sativa Japonica Group]
LOC_Os01g43350	3.76922e-05	1.00692	up	mitogen-activated protein kinase kinase kinase 7 [Oryza sativa Japonica Group]
LOC_Os03g01270	3.07278e-21	1.00691	up	expansin-B7 [Oryza sativa Japonica Group]
LOC_Os01g55830	5.35994e-23	1.00629	up	probable glutathione S-transferase GSTF2 [Oryza sativa Japonica Group]
LOC_Os07g41580	1.6943e-13	1.00626	up	hypothetical protein glysoja_033746 [Glycine soja]
LOC_Os08g07660	0.00433613	1.00615	up	non-canonical poly(A) RNA polymerase PAPD7 [Oryza sativa Japonica Group]
LOC_Os06g11600	6.96258e-06	1.0057	up	hypothetical protein DAI22_06g082000 [Oryza sativa Japonica Group]
LOC_Os06g37364	7.39382e-08	1.00462	up	hypothetical protein DAI22_06g191500 [Oryza sativa Japonica Group]
LOC_Os04g49370	7.31228e-09	1.00275	up	Os04g0583200 [Oryza sativa Japonica Group]
LOC_Os08g02220	0.000766168	1.00202	up	endoglucanase 19 [Oryza sativa Japonica Group]
LOC_Os05g33100	2.67786e-19	1.00144	up	Os05g0399100, partial [Oryza sativa Japonica Group]
LOC_Os10g22520	7.76716e-16	1.0014	up	probable glucan 1,3-beta-glucosidase A [Oryza sativa Japonica Group]
LOC_Os08g41880	1.67612e-11	1.00023	up	nucleotide pyrophosphatase/phosphodiesterase [Oryza sativa Japonica Group]
LOC_Os06g39140	6.60439e-20	-1.00284	down	two-on-two hemoglobin-3 [Oryza sativa Japonica Group]
LOC_Os05g12280	9.15437e-05	-1.00292	down	uncharacterized protein LOC4338105 [Oryza sativa Japonica Group]
LOC_Os08g31630	1.43302e-06	-1.0048	down	probable trehalose-phosphate phosphatase 6 [Oryza sativa Japonica Group]
LOC_Os01g69030	0.0245799	-1.00485	down	probable sucrose-phosphate synthase 1 [Oryza sativa Japonica Group]
LOC_Os05g50750	4.69072e-16	-1.00552	down	peroxisomal biogenesis factor 6 [Oryza sativa Japonica Group]
LOC_Os04g43410	0.0348384	-1.00692	down	beta-glucosidase 18 [Oryza sativa Japonica Group]
LOC_Os05g09500	7.04868e-08	-1.01065	down	hexokinase-7 [Oryza sativa Japonica Group]
LOC_Os07g39530	1.56392e-10	-1.0111	down	BTB/POZ domain-containing protein At5g48130 [Oryza sativa Japonica Group]
LOC_Os01g59100	0.021674	-1.01185	down	UDP-glycosyltransferase 87A1 [Oryza sativa Japonica Group]
LOC_Os11g07120	7.41612e-08	-1.01191	down	hypothetical protein LOC_Os11g07120 [Oryza sativa Japonica Group]
LOC_Os02g05970	0.0354313	-1.0121	down	tyrosine-sulfated glycopeptide receptor 1 [Oryza sativa Japonica Group]
LOC_Os05g06940	7.77599e-07	-1.01299	down	probable GTP diphosphokinase CRSH3, chloroplastic [Oryza sativa Japonica Group]
LOC_Os02g52730	0.00412564	-1.01324	down	hypothetical protein OsI_09059 [Oryza sativa Indica Group]
LOC_Os02g10780	2.10222e-05	-1.01362	down	SPX domain-containing protein 2 [Oryza sativa Japonica Group]
LOC_Os07g44330	8.42458e-15	-1.01497	down	pyruvate dehydrogenase (acetyl-transferring) kinase, mitochondrial isoform X1 [Oryza sativa Japonica Group]
LOC_Os04g47700	3.81798e-12	-1.01509	down	OSJNBa0017B10.7 [Oryza sativa Japonica Group]
LOC_Os01g71860	1.16723e-11	-1.01591	down	uncharacterized protein LOC4325834 [Oryza sativa Japonica Group]
LOC_Os02g57280	0.00351956	-1.01689	down	hypothetical protein EE612_014479, partial [Oryza sativa]
LOC_Os01g64520	3.39319e-11	-1.0178	down	uricase [Oryza sativa Japonica Group]
LOC_Os02g46730	0.0226071	-1.018	down	GCN5-related N-acetyltransferase-like [Oryza sativa Japonica Group]
LOC_Os01g60020	2.59774e-09	-1.01842	down	NAC domain-containing protein 68 [Oryza sativa Japonica Group]
LOC_Os01g73940	8.9666e-08	-1.01895	down	hypothetical protein OsI_05380 [Oryza sativa Indica Group]
LOC_Os10g40510	4.13242e-08	-1.01933	down	14 kDa proline-rich protein DC2.15-like [Oryza sativa Japonica Group]
LOC_Os01g48390	4.7651e-10	-1.02072	down	protein MALE DISCOVERER 2 isoform X1 [Oryza sativa Japonica Group]
LOC_Os01g73110	0.000132077	-1.02077	down	hypothetical protein OsI_05308 [Oryza sativa Indica Group]
LOC_Os04g49660	2.01114e-10	-1.02157	down	uncharacterized protein LOC4336795 [Oryza sativa Japonica Group]
LOC_Os10g39100	4.4663e-06	-1.02174	down	uncharacterized protein LOC4349235 isoform X1 [Oryza sativa Japonica Group]
LOC_Os01g72620	0.0112913	-1.02384	down	putative MuDR family transposase [Oryza sativa Japonica Group]
LOC_Os02g21009	2.80128e-06	-1.02426	down	vacuolar cation/proton exchanger 1c isoform X1 [Oryza sativa Japonica Group]
LOC_Os08g01410	8.93952e-11	-1.02483	down	UDP-galactose transporter 1 [Oryza sativa Japonica Group]
LOC_Os11g29290	5.73619e-08	-1.02513	down	cytochrome P450 94B3 [Oryza sativa Japonica Group]
LOC_Os10g05130	2.48505e-11	-1.02591	down	arf-GAP with SH3 domain, ANK repeat and PH domain-containing protein 2 [Oryza sativa Japonica Group]
LOC_Os01g66760	0.00475027	-1.02635	down	probably inactive leucine-rich repeat receptor-like protein kinase At5g48380 [Oryza sativa Japonica Group]
LOC_Os02g33770	1.77907e-05	-1.0283	down	uncharacterized protein LOC4329598 [Oryza sativa Japonica Group]
LOC_Os01g43020	4.7897e-19	-1.02986	down	hypothetical protein EE612_004081 [Oryza sativa]
LOC_Os05g07080	0.0179304	-1.03024	down	hypothetical protein OsJ_17231 [Oryza sativa Japonica Group]
LOC_Os01g67530	3.40125e-07	-1.03056	down	hypothetical protein EE612_007415 [Oryza sativa]
LOC_Os03g29980	3.59429e-11	-1.03061	down	putative ACT domain containing protein, ACR4, with alternative splicing forms [Oryza sativa Japonica Group]
LOC_Os02g03060	9.73933e-09	-1.03162	down	cyclin-dependent kinase A-2 isoform X1 [Oryza sativa Japonica Group]
LOC_Os12g25630	3.29023e-10	-1.03283	down	sulfite oxidase [Oryza sativa Japonica Group]
LOC_Os08g34240	0.00731896	-1.03482	down	CBL-interacting protein kinase 6 [Oryza sativa Japonica Group]
LOC_Os01g33684	0.000191244	-1.03502	down	hypothetical protein EE612_003089 [Oryza sativa]
NewGene_5996	0.0302059	-1.03517	down	--
LOC_Os07g49280	1.22077e-17	-1.03528	down	protein trichome birefringence-like 28 isoform X1 [Oryza sativa Japonica Group]
LOC_Os02g37120	8.49224e-06	-1.03549	down	uncharacterized protein LOC9269114 [Oryza sativa Japonica Group]
LOC_Os03g17870	6.49126e-23	-1.03925	down	metallothionein-like protein 1B [Oryza sativa Japonica Group]
LOC_Os09g19820	7.93881e-08	-1.03928	down	aminopeptidase M1-D [Oryza sativa Japonica Group]
LOC_Os04g45970	3.4646e-12	-1.03957	down	glutamate dehydrogenase 2, mitochondrial [Oryza sativa Japonica Group]
LOC_Os07g35560	1.11069e-09	-1.04097	down	glucan endo-1,3-beta-glucosidase 3 isoform X1 [Oryza sativa Japonica Group]
LOC_Os10g33780	0.000594475	-1.04099	down	protein G1-like5 [Oryza sativa Japonica Group]
LOC_Os04g01910	0.0498936	-1.04234	down	uncharacterized protein LOC4334923 [Oryza sativa Japonica Group]
LOC_Os02g29870	0.0449071	-1.04267	down	Zinc knuckle family protein [Oryza sativa Japonica Group]
LOC_Os07g35740	5.30829e-07	-1.04353	down	cysteine-rich receptor-like protein kinase 10 [Oryza sativa Japonica Group]
LOC_Os03g59440	1.79598e-06	-1.04491	down	dirigent protein 15 [Oryza sativa Japonica Group]
LOC_Os08g32880	1.65986e-13	-1.04496	down	disease resistance protein RPM1-like [Oryza sativa Japonica Group]
LOC_Os08g26350	3.18021e-05	-1.05128	down	uncharacterized protein LOC4345353 isoform X1 [Oryza sativa Japonica Group]
LOC_Os08g23150	1.48636e-08	-1.05265	down	indole-3-glycerol phosphate synthase, chloroplastic [Oryza sativa Japonica Group]
LOC_Os06g36560	2.27212e-11	-1.05268	down	probable inositol oxygenase [Oryza sativa Japonica Group]
LOC_Os10g21130	0.0105888	-1.05353	down	uncharacterized protein LOC4348394 [Oryza sativa Japonica Group]
LOC_Os01g09665	0.0130289	-1.05673	down	Os01g0192550 [Oryza sativa Japonica Group]
LOC_Os03g43440	2.6115e-12	-1.06056	down	Os12g0603700 [Oryza sativa Japonica Group]
LOC_Os12g09710	0.00371155	-1.06156	down	disease resistance protein Pik-2 [Oryza sativa Japonica Group]
LOC_Os06g38780	8.26006e-11	-1.06227	down	receptor kinase-like protein Xa21 [Oryza sativa Japonica Group]
LOC_Os01g18360	0.00188695	-1.06342	down	auxin-responsive protein IAA4 [Oryza sativa Japonica Group]
LOC_Os11g06234	3.69707e-08	-1.06347	down	NB-ARC domain, putative [Oryza sativa Japonica Group]
LOC_Os02g35190	8.05912e-18	-1.06545	down	chloride channel protein CLC-c [Oryza sativa Japonica Group]
LOC_Os02g12400	5.44798e-08	-1.06577	down	receptor kinase-like protein Xa21 [Oryza sativa Japonica Group]
LOC_Os02g35760	0.0134348	-1.06671	down	probable protein kinase At2g41970 [Oryza sativa Japonica Group]
LOC_Os06g47130	0.00364712	-1.06789	down	synaptotagmin-3 isoform X1 [Oryza sativa Japonica Group]
LOC_Os07g04020	0.0352994	-1.06799	down	EPIDERMAL PATTERNING FACTOR-like protein 2 [Oryza sativa Japonica Group]
LOC_Os04g52950	0.0138132	-1.06807	down	uncharacterized protein LOC4337031 [Oryza sativa Japonica Group]
LOC_Os06g50180	7.34826e-15	-1.06827	down	probable magnesium transporter NIPA6 [Oryza sativa Japonica Group]
LOC_Os09g23595	0.00439604	-1.06899	down	hypothetical protein EE612_047641 [Oryza sativa]
LOC_Os10g11310	0.000175223	-1.0695	down	uncharacterized protein LOC4348234 [Oryza sativa Japonica Group]
LOC_Os05g43390	3.17456e-06	-1.06969	down	signal recognition particle 54 kDa protein 2 [Oryza sativa Japonica Group]
LOC_Os08g42570	0.00249894	-1.06969	down	UPF0481 protein At3g47200 [Oryza sativa Japonica Group]
LOC_Os10g31330	0.0304816	-1.07002	down	glycine-rich cell wall structural protein 2 [Oryza sativa Japonica Group]
LOC_Os02g14480	3.08956e-05	-1.07084	down	calmodulin-binding receptor kinase CaMRLK [Oryza sativa Japonica Group]
LOC_Os02g44520	1.12566e-20	-1.07251	down	tripeptidyl-peptidase 2 [Oryza sativa Japonica Group]
LOC_Os04g06590	0.0012051	-1.07251	down	uncharacterized protein LOC4335022 [Oryza sativa Japonica Group]
LOC_Os06g04360	0.000488522	-1.07335	down	uncharacterized protein LOC4340031 [Oryza sativa Japonica Group]
LOC_Os03g52170	4.62642e-09	-1.07459	down	4-hydroxy-3-methylbut-2-enyl diphosphate reductase, chloroplastic [Oryza sativa Japonica Group]
LOC_Os11g07200	1.37306e-05	-1.07475	down	Leucine Rich Repeat, putative [Oryza sativa Japonica Group]
LOC_Os01g62760	5.85068e-19	-1.07552	down	probable protein phosphatase 2C 9 [Oryza sativa Japonica Group]
LOC_Os04g59590	2.39713e-09	-1.07618	down	probable methyltransferase PMT26 [Oryza sativa Japonica Group]
LOC_Os12g05320	0.000676278	-1.07636	down	expressed protein [Oryza sativa Japonica Group]
LOC_Os04g38540	0.0153244	-1.07963	down	aldose 1-epimerase [Oryza sativa Japonica Group]
LOC_Os04g56110	1.65017e-21	-1.08094	down	rust resistance kinase Lr10 isoform X1 [Oryza sativa Japonica Group]
LOC_Os11g13670	0.00282236	-1.08361	down	probable carboxylesterase 18 [Oryza sativa Japonica Group]
LOC_Os03g51110	1.85363e-06	-1.08629	down	transcription factor MYB52 [Oryza sativa Japonica Group]
LOC_Os05g24880	9.19905e-14	-1.08646	down	quinone oxidoreductase-like protein 2 homolog [Oryza sativa Japonica Group]
LOC_Os03g06250	0.00312009	-1.08788	down	expressed protein [Oryza sativa Japonica Group]
LOC_Os12g26850	1.41317e-09	-1.08791	down	hypothetical protein LOC_Os12g26850 [Oryza sativa Japonica Group]
LOC_Os04g49250	6.23861e-10	-1.08901	down	Os04g0581600, partial [Oryza sativa Japonica Group]
LOC_Os03g30780	0.0438173	-1.08929	down	expressed protein [Oryza sativa Japonica Group]
LOC_Os06g41360	1.85639e-18	-1.09229	down	ribose-phosphate pyrophosphokinase 2, chloroplastic isoform X1 [Oryza sativa Japonica Group]
LOC_Os12g18374	0.00541313	-1.09235	down	NB-ARC domain containing protein, expressed [Oryza sativa Japonica Group]
LOC_Os05g11560	1.22947e-11	-1.09394	down	aquaporin NIP1-3-like [Oryza sativa Japonica Group]
LOC_Os02g43330	0.0480222	-1.09398	down	homeobox-leucine zipper protein HOX24 [Oryza sativa Japonica Group]
LOC_Os08g09040	1.3625e-07	-1.09401	down	germin-like protein 8-9 [Oryza sativa Japonica Group]
LOC_Os07g33780	0.0121814	-1.09536	down	ABC transporter G family member 43 isoform X2 [Oryza sativa Japonica Group]
LOC_Os02g04170	4.08994e-06	-1.09606	down	L-aspartate oxidase, chloroplastic isoform X2 [Oryza sativa Japonica Group]
LOC_Os07g18720	6.65659e-08	-1.09639	down	hypothetical protein DAI22_07g104100 [Oryza sativa Japonica Group]
LOC_Os01g52790	8.3626e-09	-1.09654	down	cytochrome P450 72A14 [Oryza sativa Japonica Group]
LOC_Os02g17534	0.000768637	-1.09755	down	galactoside 2-alpha-L-fucosyltransferase isoform X1 [Oryza sativa Japonica Group]
LOC_Os05g16670	5.47313e-07	-1.09791	down	putative protein kinase [Oryza sativa Japonica Group]
LOC_Os11g38650	7.15483e-11	-1.10071	down	UDP-glycosyltransferase 72B3 [Oryza sativa Japonica Group]
LOC_Os05g25450	1.31134e-16	-1.10119	down	receptor-like protein kinase FERONIA [Oryza sativa Japonica Group]
LOC_Os08g42198	0.00667604	-1.10137	down	auxin-responsive protein SAUR50 [Oryza sativa Japonica Group]
LOC_Os11g17014	2.20005e-11	-1.10158	down	putative disease resistance RPP13-like protein 2 [Oryza sativa Japonica Group]
LOC_Os04g33660	3.16563e-05	-1.10267	down	alpha carbonic anhydrase 1, chloroplastic [Oryza sativa Japonica Group]
LOC_Os04g57490	0.00198958	-1.1051	down	cysteine protease 1 [Oryza sativa Japonica Group]
LOC_Os05g28630	4.45641e-16	-1.1058	down	protein trichome birefringence-like 28 [Oryza sativa Japonica Group]
LOC_Os05g45030	1.23401e-08	-1.10689	down	photosystem I assembly factor PSA3, chloroplastic [Oryza sativa Japonica Group]
LOC_Os02g54980	2.82719e-07	-1.10777	down	protein TIC 55, chloroplastic [Oryza sativa Japonica Group]
LOC_Os01g59020	0.000179586	-1.10886	down	cytochrome P450 94B3 [Oryza sativa Japonica Group]
LOC_Os01g52060	0.042693	-1.10919	down	hypothetical protein OsI_03529 [Oryza sativa Indica Group]
LOC_Os01g43080	0.0187233	-1.10937	down	ERI1 exoribonuclease 2 [Oryza sativa Japonica Group]
LOC_Os03g09060	5.77064e-05	-1.1096	down	2-carboxy-1,4-naphthoquinone phytyltransferase, chloroplastic isoform X2 [Oryza sativa Japonica Group]
LOC_Os01g21160	1.94951e-18	-1.1098	down	lipoamide acyltransferase component of branched-chain alpha-keto acid dehydrogenase complex, mitochondrial [Oryza sativa Japonica Group]
LOC_Os03g63600	0.0152963	-1.10992	down	hypothetical protein DAI22_03g418400 [Oryza sativa Japonica Group]
LOC_Os02g17320	2.19517e-17	-1.11051	down	hypothetical protein DAI22_02g120800 [Oryza sativa Japonica Group]
LOC_Os04g53520	0.000358574	-1.11191	down	hypothetical protein OsJ_16250 [Oryza sativa Japonica Group]
LOC_Os04g52590	2.51263e-14	-1.11241	down	H0525G02.9 [Oryza sativa]
LOC_Os03g55260	0.000207152	-1.11274	down	isoflavone 2'-hydroxylase [Oryza sativa Japonica Group]
LOC_Os10g03320	0.0380363	-1.1137	down	UDP-glycosyltransferase 91C1 [Oryza sativa Japonica Group]
LOC_Os02g18510	4.00972e-09	-1.11571	down	hypothetical protein OsJ_06284 [Oryza sativa Japonica Group]
LOC_Os01g19694	0.000138597	-1.11595	down	homeobox protein knotted-1-like 1 [Oryza sativa Japonica Group]
LOC_Os05g14370	0.0116323	-1.11769	down	probable WRKY transcription factor 70 isoform X1 [Oryza sativa Japonica Group]
LOC_Os07g32570	8.3689e-06	-1.11833	down	probable 5'-adenylylsulfate reductase 1, chloroplastic [Oryza sativa Japonica Group]
LOC_Os07g32010	3.28025e-11	-1.11845	down	anthocyanidin 3-O-glucosyltransferase 2 [Oryza sativa Japonica Group]
LOC_Os07g03780	1.04759e-06	-1.11898	down	putative receptor-like protein kinase [Oryza sativa Japonica Group]
LOC_Os11g06210	0.00273051	-1.11974	down	disease resistance protein RGA2 [Oryza sativa Japonica Group]
LOC_Os03g30890	0.00634034	-1.12127	down	putative receptor protein kinase ZmPK1 isoform X1 [Oryza sativa Japonica Group]
LOC_Os01g06500	0.0164235	-1.12217	down	lectin isoform X1 [Oryza sativa Japonica Group]
LOC_Os11g01460	0.0223698	-1.12244	down	hypothetical protein LOC_Os11g01460 [Oryza sativa Japonica Group]
LOC_Os03g51930	1.29937e-08	-1.12275	down	hypothetical protein OsJ_12439 [Oryza sativa Japonica Group]
LOC_Os02g02400	4.94257e-06	-1.1239	down	catalase isozyme A [Oryza sativa Japonica Group]
LOC_Os06g08680	0.0420849	-1.12468	down	putative leucine-rich repeat receptor-like serine/threonine-protein kinase At2g24130 [Oryza sativa Japonica Group]
LOC_Os01g09020	2.94991e-09	-1.1278	down	pleiotropic regulator 1 [Oryza sativa Japonica Group]
LOC_Os01g08890	6.93276e-11	-1.12825	down	putative uncharacterized protein DDB_G0290521 [Oryza sativa Japonica Group]
LOC_Os01g25280	0.0162723	-1.12841	down	putative salT [Oryza sativa Japonica Group]
LOC_Os05g03640	1.02814e-13	-1.13067	down	probable 2-oxoglutarate-dependent dioxygenase At5g05600 [Oryza sativa Japonica Group]
LOC_Os12g34880	0.00419386	-1.13147	down	uncharacterized protein LOC4352412 [Oryza sativa Japonica Group]
LOC_Os03g41460	6.30092e-07	-1.13184	down	serine/threonine-protein kinase SAPK10 isoform X2 [Oryza sativa Japonica Group]
LOC_Os01g64000	0.000203968	-1.13316	down	bZIP transcription factor ABI5 homolog [Oryza sativa Japonica Group]
LOC_Os01g37360	1.43029e-05	-1.13346	down	hypothetical protein [Oryza sativa Japonica Group]
LOC_Os12g03740	1.56392e-10	-1.13386	down	F-box protein PP2-B10 [Oryza sativa Japonica Group]
LOC_Os06g45350	3.02888e-12	-1.13533	down	hypothetical protein DAI22_06g243800 [Oryza sativa Japonica Group]
LOC_Os01g08000	0.000911161	-1.13673	down	uncharacterized protein LOC4326215 [Oryza sativa Japonica Group]
LOC_Os04g30260	0.0289498	-1.13674	down	OSJNBb0076A22.6 [Oryza sativa Japonica Group]
LOC_Os08g34360	0.0173438	-1.13927	down	hypothetical protein OsJ_27486 [Oryza sativa Japonica Group]
LOC_Os03g54160	0.0167139	-1.14011	down	MADS-box transcription factor 14 isoform X1 [Oryza sativa Japonica Group]
LOC_Os09g38830	0.00123809	-1.14236	down	putative wall-associated kinase 4 [Oryza sativa Japonica Group]
LOC_Os02g36590	8.84512e-06	-1.14468	down	loricrin [Oryza sativa Japonica Group]
LOC_Os04g08764	5.58241e-13	-1.14736	down	PREDICTED: uncharacterized protein LOC102718923 [Oryza brachyantha]
LOC_Os06g48470	0.0240566	-1.14742	down	retrotransposon protein, putative, Ty3-gypsy subclass [Oryza sativa Japonica Group]
LOC_Os10g23820	6.99098e-13	-1.14762	down	tryptamine hydroxycinnamoyltransferase 2 [Oryza sativa Japonica Group]
NewGene_4072	0.005808	-1.14763	down	hypothetical protein DAI22_07g114200 [Oryza sativa Japonica Group]
LOC_Os02g06580	0.000629835	-1.14988	down	formin-like protein 10 [Oryza sativa Japonica Group]
LOC_Os01g06230	0.0225811	-1.14992	down	auxin-responsive protein SAUR71 [Oryza sativa Japonica Group]
LOC_Os12g44300	0.0197781	-1.15154	down	Sodium/hydrogen exchanger family protein, expressed [Oryza sativa Japonica Group]
LOC_Os02g47650	9.96545e-15	-1.15241	down	uncharacterized protein LOC4330461 [Oryza sativa Japonica Group]
LOC_Os02g06030	0.00449377	-1.15277	down	hypothetical protein OsJ_05423 [Oryza sativa Japonica Group]
LOC_Os03g53390	0.000261149	-1.15285	down	hypothetical protein [Oryza sativa Japonica Group]
LOC_Os02g57700	5.27019e-09	-1.15392	down	U-box domain-containing protein 33 isoform X1 [Oryza sativa Japonica Group]
LOC_Os07g17970	5.12152e-15	-1.15407	down	4-coumarate--CoA ligase-like 7 [Oryza sativa Japonica Group]
LOC_Os11g01480	3.09871e-07	-1.15462	down	probable transcription factor RL9 isoform X1 [Oryza sativa Japonica Group]
LOC_Os01g50610	3.41572e-06	-1.1549	down	salicylate carboxymethyltransferase [Oryza sativa Japonica Group]
LOC_Os05g02754	5.27356e-14	-1.15512	down	unknow protein [Oryza sativa Japonica Group]
LOC_Os12g24330	1.99857e-11	-1.1577	down	uncharacterized protein LOC4352117 [Oryza sativa Japonica Group]
LOC_Os04g44210	8.70873e-21	-1.15953	down	hypothetical protein OsI_16691 [Oryza sativa Indica Group]
LOC_Os05g01380	7.08076e-06	-1.15975	down	polygalacturonase inhibitor [Oryza sativa Japonica Group]
LOC_Os06g48010	0.0053081	-1.16007	down	peroxidase 16 [Oryza sativa Japonica Group]
LOC_Os06g10170	3.11292e-07	-1.16014	down	probable flavin-containing monooxygenase 1 isoform X1 [Oryza sativa Japonica Group]
LOC_Os05g35650	2.42557e-05	-1.16146	down	protein NRT1/ PTR FAMILY 5.10 [Oryza sativa Japonica Group]
LOC_Os02g32814	9.67947e-06	-1.16542	down	Os02g0530100, partial [Oryza sativa Japonica Group]
LOC_Os11g11650	0.00120456	-1.16613	down	hypothetical protein LOC_Os11g11650 [Oryza sativa Japonica Group]
LOC_Os03g03034	1.02587e-10	-1.16685	down	flavanone 3-dioxygenase 2-like [Oryza sativa Japonica Group]
NewGene_4930	7.28226e-05	-1.16814	down	hypothetical protein EE612_011816 [Oryza sativa]
LOC_Os11g02440	2.20576e-05	-1.16858	down	hypothetical protein OsI_34872 [Oryza sativa Indica Group]
LOC_Os02g30790	2.86233e-08	-1.16965	down	uncharacterized protein LOC4329457 [Oryza sativa Japonica Group]
LOC_Os02g39160	5.83721e-12	-1.16973	down	4-hydroxy-3-methylbut-2-en-1-yl diphosphate synthase (ferredoxin), chloroplastic [Oryza sativa Japonica Group]
LOC_Os01g38190	5.15602e-06	-1.17215	down	UPF0481 protein At3g47200 [Oryza sativa Japonica Group]
LOC_Os01g69070	5.76893e-05	-1.17339	down	probable auxin efflux carrier component 5a isoform X1 [Oryza sativa Japonica Group]
LOC_Os02g18930	4.94014e-11	-1.17428	down	calcineurin B-like protein 8 [Oryza sativa Japonica Group]
LOC_Os08g02030	0.00126559	-1.17564	down	uncharacterized acetyltransferase At3g50280 [Oryza sativa Japonica Group]
LOC_Os04g57550	2.19119e-17	-1.18052	down	probable polyamine oxidase 2 [Oryza sativa Japonica Group]
LOC_Os08g01450	0.0475269	-1.18064	down	hypothetical protein DAI22_08g004000 [Oryza sativa Japonica Group]
LOC_Os05g09480	1.1126e-09	-1.18158	down	auxin-responsive protein IAA16 isoform X1 [Oryza sativa Japonica Group]
LOC_Os09g31514	0.000929962	-1.18197	down	cinnamoyl-CoA reductase 1-like [Oryza sativa Japonica Group]
LOC_Os09g16100	0.00643577	-1.18274	down	putative polyprotein [Oryza sativa Japonica Group]
LOC_Os08g32120	1.23212e-09	-1.1838	down	hypothetical protein EE612_044289, partial [Oryza sativa]
LOC_Os03g53360	0.000226137	-1.18486	down	hypothetical protein DAI22_03g335100 [Oryza sativa Japonica Group]
LOC_Os02g55990	0.00153574	-1.18607	down	vesicle-associated membrane protein 711 [Oryza sativa Japonica Group]
LOC_Os04g10530	0.00341003	-1.18794	down	probable amidase At4g34880 [Oryza sativa Japonica Group]
LOC_Os06g41690	0.030379	-1.18821	down	putative gag-pol polyprotein [Oryza sativa Japonica Group]
LOC_Os09g27990	9.39866e-12	-1.19136	down	annexin D8 [Oryza sativa Japonica Group]
LOC_Os07g03770	3.95616e-08	-1.19342	down	homeobox protein knotted-1-like 12 [Oryza sativa Japonica Group]
LOC_Os08g08440	9.59796e-11	-1.19345	down	uncharacterized protein LOC107278382 isoform X1 [Oryza sativa Japonica Group]
LOC_Os03g27120	2.93267e-10	-1.1945	down	metacaspase-1 [Oryza sativa Japonica Group]
LOC_Os07g49360	4.27047e-11	-1.195	down	peroxidase 21 [Oryza sativa Japonica Group]
LOC_Os01g08700	1.02796e-13	-1.19575	down	protein GIGANTEA [Oryza sativa Japonica Group]
LOC_Os01g25560	8.40991e-21	-1.19765	down	protein RALF-like 33 [Oryza sativa Japonica Group]
LOC_Os05g01120	0.000154725	-1.19874	down	abscisic acid 8'-hydroxylase 4 isoform X2 [Oryza sativa Japonica Group]
LOC_Os06g38710	3.17241e-06	-1.19889	down	hypothetical protein OsJ_21817 [Oryza sativa Japonica Group]
LOC_Os08g07620	0.0379799	-1.20042	down	hypothetical protein DAI22_08g049000 [Oryza sativa Japonica Group]
LOC_Os08g28880	0.000106552	-1.20123	down	patatin-like protein 2 [Oryza sativa Japonica Group]
LOC_Os04g56320	0.0155331	-1.20126	down	ribulose bisphosphate carboxylase/oxygenase activase, chloroplastic [Oryza sativa Japonica Group]
LOC_Os06g48520	2.09701e-12	-1.20682	down	hypothetical protein OsJ_22514 [Oryza sativa Japonica Group]
LOC_Os09g36420	3.02314e-06	-1.21282	down	hypothetical protein OsI_32167 [Oryza sativa Indica Group]
LOC_Os05g12630	2.01877e-06	-1.21726	down	RecName: Full=BURP domain-containing protein 7; Short=OsBURP07; Flags: Precursor [Oryza sativa Japonica Group]
LOC_Os12g41970	0.0116369	-1.21769	down	phospholipase A1-II 4-like [Oryza sativa Japonica Group]
LOC_Os11g37780	0.000190786	-1.21809	down	NB-ARC domain containing protein [Oryza sativa Japonica Group]
LOC_Os01g36560	0.0104567	-1.2183	down	hypothetical protein EE612_003325, partial [Oryza sativa]
LOC_Os07g34110	8.98284e-21	-1.21871	down	WAT1-related protein At5g64700 [Oryza sativa Japonica Group]
LOC_Os01g58790	6.28168e-09	-1.21929	down	4-diphosphocytidyl-2-C-methyl-D-erythritol kinase, chloroplastic [Oryza sativa Japonica Group]
LOC_Os08g03002	0.00985747	-1.21944	down	L-type lectin-domain containing receptor kinase IX.2 isoform X1 [Oryza sativa Japonica Group]
LOC_Os04g34390	3.12919e-05	-1.21946	down	G-type lectin S-receptor-like serine/threonine-protein kinase At2g19130 [Oryza sativa Japonica Group]
LOC_Os04g35790	3.54912e-10	-1.22092	down	glycolipid transfer protein 3 [Oryza sativa Japonica Group]
LOC_Os07g42730	0.00105442	-1.22302	down	uncharacterized protein LOC4343925 [Oryza sativa Japonica Group]
LOC_Os11g37940	0.0047123	-1.22308	down	barwin [Oryza sativa Japonica Group]
LOC_Os10g06140	0.00124353	-1.22595	down	wall-associated receptor kinase 2 [Oryza sativa Japonica Group]
LOC_Os04g05700	0.00729159	-1.22652	down	hypothetical protein DAI22_04g017200 [Oryza sativa Japonica Group]
LOC_Os06g48450	0.000260359	-1.22658	down	OSJNBa0042F21.4 [Oryza sativa Japonica Group]
LOC_Os09g24620	0.0193639	-1.22687	down	uncharacterized protein LOC4347042 [Oryza sativa Japonica Group]
LOC_Os11g31680	0.00859695	-1.22799	down	retrotransposon protein, putative, unclassified, expressed [Oryza sativa Japonica Group]
LOC_Os08g25990	0.0258825	-1.22818	down	hypothetical protein OsJ_27004 [Oryza sativa Japonica Group]
LOC_Os01g04540	0.00439604	-1.23004	down	hypothetical protein OsJ_00296 [Oryza sativa Japonica Group]
LOC_Os02g03740	1.19958e-17	-1.23037	down	probable pyridoxal 5'-phosphate synthase subunit PDX2 [Oryza sativa Japonica Group]
LOC_Os10g02490	0.0159743	-1.23315	down	deoxymugineic acid synthase 1-D [Oryza sativa Japonica Group]
LOC_Os05g30300	1.59943e-06	-1.2357	down	beta-glucosidase 21 [Oryza sativa Japonica Group]
LOC_Os10g04520	0.0117631	-1.23599	down	putative disease resistance protein At3g14460 [Oryza sativa Japonica Group]
LOC_Os02g51799	0.00521888	-1.23679	down	transcription factor MYB41 [Oryza sativa Japonica Group]
LOC_Os04g39380	0.0182685	-1.23874	down	heavy metal-associated isoprenylated plant protein 47 [Oryza sativa Japonica Group]
LOC_Os05g15530	2.56432e-08	-1.23901	down	D-amino-acid transaminase, chloroplastic [Oryza sativa Japonica Group]
LOC_Os02g08400	0.00104832	-1.24363	down	probable N-acetyltransferase HLS1 [Oryza sativa Japonica Group]
LOC_Os02g34970	2.38069e-05	-1.24408	down	NAC domain-containing protein 104 [Oryza sativa Japonica Group]
LOC_Os04g42920	1.02699e-22	-1.2449	down	hypothetical protein DAI22_04g192000 [Oryza sativa Japonica Group]
LOC_Os07g39860	0.00813612	-1.24616	down	uncharacterized protein LOC9267428 [Oryza sativa Japonica Group]
LOC_Os08g42400	2.68564e-29	-1.24752	down	NAC domain-containing protein 18 [Oryza sativa Japonica Group]
LOC_Os01g56080	2.52504e-09	-1.24776	down	uncharacterized protein LOC4325493 [Oryza sativa Japonica Group]
LOC_Os06g47850	5.52545e-23	-1.24858	down	hypothetical protein EE612_036215 [Oryza sativa]
LOC_Os10g42999	0.0220023	-1.24863	down	retrotransposon protein, putative, Ty3-gypsy subclass [Oryza sativa Japonica Group]
LOC_Os09g04050	7.98219e-08	-1.24886	down	cinnamoyl-CoA reductase 2 [Oryza sativa Japonica Group]
LOC_Os01g21250	2.30689e-12	-1.2521	down	protein SENESCENCE-ASSOCIATED GENE 21, mitochondrial [Oryza sativa Japonica Group]
LOC_Os01g74320	1.46241e-07	-1.25311	down	probable E3 ubiquitin-protein ligase XBOS31 [Oryza sativa Japonica Group]
LOC_Os09g37780	0.00199088	-1.2533	down	G-type lectin S-receptor-like serine/threonine-protein kinase SD1-13 [Oryza sativa Japonica Group]
LOC_Os02g23823	4.24067e-16	-1.25473	down	transcription factor bHLH121 isoform X1 [Oryza sativa Japonica Group]
LOC_Os02g04369	1.48449e-09	-1.25708	down	--
LOC_Os09g23780	5.89703e-08	-1.25719	down	unknown protein [Oryza sativa Japonica Group]
LOC_Os01g14590	6.85795e-14	-1.26062	down	pathogen-related protein [Oryza sativa Japonica Group]
LOC_Os11g29720	1.0552e-09	-1.26256	down	cytochrome P450 78A5 [Oryza sativa Japonica Group]
LOC_Os11g16310	0.000348074	-1.26259	down	uncharacterized protein LOC4350239 isoform X1 [Oryza sativa Japonica Group]
LOC_Os03g24390	0.0248984	-1.26479	down	rhomboid protein, putative, expressed [Oryza sativa Japonica Group]
LOC_Os06g10850	3.21765e-07	-1.26496	down	uncharacterized protein LOC4340460 [Oryza sativa Japonica Group]
LOC_Os04g31960	1.01635e-06	-1.26987	down	hypothetical protein OsI_15664 [Oryza sativa Indica Group]
LOC_Os08g37010	0.000167824	-1.2726	down	probable carboxylesterase 12 [Oryza sativa Japonica Group]
LOC_Os10g33640	0.0326312	-1.27344	down	putative protein kinase [Oryza sativa Japonica Group]
LOC_Os08g39190	0.00162	-1.27666	down	hypothetical protein OsI_29773 [Oryza sativa Indica Group]
LOC_Os02g36740	2.89213e-27	-1.27754	down	uncharacterized protein LOC4329759 [Oryza sativa Japonica Group]
LOC_Os04g05650	2.59542e-16	-1.27763	down	hypothetical protein DAI22_04g016900 [Oryza sativa Japonica Group]
LOC_Os04g58980	0.0271203	-1.28051	down	putative pentatricopeptide repeat-containing protein At3g15130 [Oryza sativa Japonica Group]
LOC_Os04g40370	5.09995e-12	-1.28084	down	putative F-box/FBD/LRR-repeat protein At5g56810 isoform X1 [Oryza sativa Japonica Group]
LOC_Os05g43120	6.21849e-20	-1.28324	down	GDSL esterase/lipase At5g45910 [Oryza sativa Japonica Group]
LOC_Os05g03934	3.02455e-09	-1.28385	down	hypothetical protein EE612_026886 [Oryza sativa]
LOC_Os03g05470	8.70646e-17	-1.28394	down	calmodulin-binding receptor-like cytoplasmic kinase 2 [Oryza sativa Japonica Group]
LOC_Os10g43030	0.0112037	-1.28395	down	hypothetical protein LOC_Os10g43030 [Oryza sativa Japonica Group]
LOC_Os11g13490	0.000174773	-1.28481	down	hypothetical protein LOC_Os11g13490 [Oryza sativa Japonica Group]
LOC_Os07g40986	2.3067e-15	-1.28544	down	putative anthocyanidin reductase isoform X2 [Oryza sativa Japonica Group]
LOC_Os07g23390	1.05483e-08	-1.28559	down	Os07g0416700, partial [Oryza sativa Japonica Group]
LOC_Os01g52330	0.000473964	-1.29039	down	putative disease resistance protein RGA3 [Oryza sativa Japonica Group]
LOC_Os07g03790	0.000949281	-1.29178	down	L-type lectin-domain containing receptor kinase IV.1 [Oryza sativa Japonica Group]
LOC_Os10g28120	5.62933e-14	-1.29258	down	chitinase 2 [Oryza sativa Japonica Group]
LOC_Os05g50650	0.000617825	-1.29302	down	unknown protein [Oryza sativa Japonica Group]
LOC_Os09g39930	3.92485e-11	-1.29341	down	probable serine/threonine-protein kinase PBL23 [Oryza sativa Japonica Group]
LOC_Os11g07124	1.5038e-08	-1.30448	down	Os11g0172300, partial [Oryza sativa Japonica Group]
LOC_Os07g35350	2.63046e-12	-1.30554	down	glucan endo-1,3-beta-glucosidase 13 isoform X1 [Oryza sativa Japonica Group]
LOC_Os04g25800	4.19334e-07	-1.30626	down	UDP-glycosyltransferase 85A3 [Oryza sativa Japonica Group]
LOC_Os02g19820	1.66181e-19	-1.3071	down	bidirectional sugar transporter SWEET4 [Oryza sativa Japonica Group]
NewGene_1822	0.0407838	-1.30806	down	cell wall protein-like [Oryza sativa Indica Group]
LOC_Os03g25330	4.29845e-16	-1.30886	down	peroxidase 2 [Oryza sativa Japonica Group]
LOC_Os03g18120	2.93475e-07	-1.31292	down	protein trichome birefringence-like 3 isoform X1 [Oryza sativa Japonica Group]
LOC_Os04g43390	1.51798e-07	-1.31359	down	beta-glucosidase 16 isoform X3 [Oryza sativa Japonica Group]
LOC_Os01g10440	7.79338e-26	-1.31374	down	beta-glucuronosyltransferase GlcAT14B [Oryza sativa Japonica Group]
LOC_Os01g59840	0.000351443	-1.31479	down	RecName: Full=Beta-glucosidase 3; Short=Os1bglu3; Flags: Precursor [Oryza sativa Japonica Group]
LOC_Os08g04540	0.00181914	-1.31578	down	tryptophan decarboxylase 1-like [Oryza sativa Japonica Group]
LOC_Os02g45660	3.77068e-09	-1.31954	down	2-C-methyl-D-erythritol 2,4-cyclodiphosphate synthase, chloroplastic [Oryza sativa Japonica Group]
LOC_Os08g09000	1.6384e-06	-1.32071	down	germin-like protein 8-6 [Oryza sativa Japonica Group]
LOC_Os03g43750	0.000949281	-1.32137	down	hypothetical protein EE612_019126, partial [Oryza sativa]
LOC_Os10g42620	4.51197e-05	-1.32472	down	cinnamoyl-CoA reductase-like SNL6 [Oryza sativa Japonica Group]
LOC_Os08g20486	1.98172e-07	-1.32656	down	putative far-red impaired response protein [Oryza sativa Japonica Group]
LOC_Os09g27580	4.66688e-06	-1.33052	down	probable potassium transporter 17 isoform X1 [Oryza sativa Japonica Group]
LOC_Os07g47540	2.91245e-18	-1.33237	down	protein LURP-one-related 2 [Oryza sativa Japonica Group]
LOC_Os02g34600	2.67987e-24	-1.33245	down	serine/threonine-protein kinase SAPK6 [Oryza sativa Japonica Group]
LOC_Os02g45040	1.89716e-11	-1.33265	down	hypothetical protein EE612_012940 [Oryza sativa]
LOC_Os10g09850	0.000159067	-1.3357	down	uncharacterized protein LOC4348196 [Oryza sativa Japonica Group]
LOC_Os04g55740	1.62223e-13	-1.33795	down	peroxidase 4 [Oryza sativa Japonica Group]
LOC_Os04g46650	0.000143482	-1.34015	down	expansin-B5 [Oryza sativa Japonica Group]
LOC_Os03g15050	7.1294e-25	-1.34085	down	Phosphoenolpyruvate carboxykinase, putative, expressed [Oryza sativa Japonica Group]
LOC_Os05g13960	2.12775e-05	-1.34454	down	glutathione S-transferase T3 isoform X1 [Oryza sativa Japonica Group]
LOC_Os05g08830	6.95746e-06	-1.34533	down	hypothetical protein DAI22_05g057200 [Oryza sativa Japonica Group]
LOC_Os09g36810	9.13351e-10	-1.34592	down	RecName: Full=Beta-galactosidase 12; Short=Lactase 12; Flags: Precursor [Oryza sativa Japonica Group]
LOC_Os09g20000	0.000648638	-1.34625	down	heavy metal-associated isoprenylated plant protein 23 [Oryza sativa Japonica Group]
LOC_Os01g15060	0.010087	-1.34846	down	uncharacterized protein LOC107277409 [Oryza sativa Japonica Group]
LOC_Os07g41650	1.51903e-06	-1.35417	down	pectinesterase QRT1 isoform X1 [Oryza sativa Japonica Group]
LOC_Os06g22440	1.44678e-08	-1.35654	down	jasmonate O-methyltransferase isoform X4 [Oryza sativa Japonica Group]
LOC_Os10g11354	8.19514e-17	-1.35941	down	protein DETOXIFICATION 16 [Oryza sativa Japonica Group]
LOC_Os10g34990	0.0185669	-1.36175	down	ubiquitin [Oryza sativa Japonica Group]
LOC_Os01g21144	0.000218097	-1.36179	down	uncharacterized protein LOC9272492 [Oryza sativa Japonica Group]
LOC_Os07g36544	1.39726e-14	-1.36857	down	receptor-like serine/threonine-protein kinase SD1-8 isoform X2 [Oryza sativa Japonica Group]
LOC_Os03g29190	3.15788e-24	-1.36878	down	probable nucleoredoxin 1-1 isoform X2 [Oryza sativa Japonica Group]
LOC_Os04g07260	3.71248e-05	-1.37121	down	OSJNBa0080E14.7 [Oryza sativa Japonica Group]
LOC_Os10g28080	0.0173136	-1.37183	down	chitinase 1 [Oryza sativa Japonica Group]
LOC_Os01g01580	0.00960714	-1.37224	down	Os01g0105500 [Oryza sativa Japonica Group]
LOC_Os06g11980	1.32602e-05	-1.37399	down	uncharacterized protein LOC4340530 [Oryza sativa Japonica Group]
LOC_Os04g27830	9.40966e-06	-1.3748	down	OSJNBb0085H11.10 [Oryza sativa Japonica Group]
LOC_Os10g25900	2.79682e-08	-1.37571	down	PREDICTED: dirigent protein 1-like, partial [Oryza brachyantha]
LOC_Os11g39420	0.019292	-1.3781	down	hypothetical protein OsJ_26865 [Oryza sativa Japonica Group]
LOC_Os08g28870	9.68046e-09	-1.38054	down	receptor-like protein kinase HSL1 [Oryza sativa Japonica Group]
LOC_Os01g09990	1.94379e-09	-1.38206	down	uncharacterized protein LOC4327325 [Oryza sativa Japonica Group]
LOC_Os03g54850	0.000282354	-1.38263	down	hypothetical protein [Oryza sativa Japonica Group]
LOC_Os01g65130	0.013317	-1.38311	down	hypothetical protein OsI_04609 [Oryza sativa Indica Group]
LOC_Os06g33080	3.63741e-19	-1.38566	down	lignin-forming anionic peroxidase [Oryza sativa Japonica Group]
LOC_Os09g38350	0.0336628	-1.39189	down	butyrate--CoA ligase AAE11, peroxisomal [Oryza sativa Japonica Group]
LOC_Os04g02960	0.0159485	-1.39243	down	retrotransposon protein, putative, Ty1-copia subclass [Oryza sativa Japonica Group]
LOC_Os11g30600	0.000311698	-1.39658	down	hypothetical protein LOC_Os11g30600 [Oryza sativa Japonica Group]
LOC_Os12g44220	2.19025e-13	-1.39806	down	AAA-ATPase ASD, mitochondrial [Oryza sativa Japonica Group]
LOC_Os09g15950	1.07835e-06	-1.40009	down	ankyrin-like protein [Oryza sativa Japonica Group]
LOC_Os05g24780	0.00402138	-1.40029	down	hypothetical protein OsI_19419 [Oryza sativa Indica Group]
LOC_Os06g03830	8.31376e-20	-1.40397	down	short-chain dehydrogenase TIC 32, chloroplastic isoform X2 [Oryza sativa Japonica Group]
LOC_Os07g18990	1.3397e-08	-1.40446	down	putative lipid-transfer protein DIR1 [Oryza sativa Japonica Group]
LOC_Os02g12680	3.07186e-10	-1.40603	down	--
LOC_Os05g33320	1.83862e-08	-1.40736	down	hypothetical protein [Oryza sativa Japonica Group]
LOC_Os03g54870	8.40953e-05	-1.40838	down	uncharacterized protein LOC4334153 [Oryza sativa Japonica Group]
LOC_Os01g59570	1.82065e-19	-1.40976	down	probable LRR receptor-like serine/threonine-protein kinase At1g51810 [Oryza sativa Japonica Group]
LOC_Os04g45890	0.00310381	-1.41131	down	OSJNBb0103I08.13 [Oryza sativa Japonica Group]
LOC_Os06g33090	0.00569808	-1.41764	down	putative bacterial-induced peroxidase precursor [Oryza sativa Japonica Group]
LOC_Os12g04900	0.0201611	-1.41894	down	retrotransposon protein, putative, Ty3-gypsy subclass [Oryza sativa Japonica Group]
LOC_Os08g25860	4.05973e-07	-1.42073	down	hypothetical protein OsJ_26999 [Oryza sativa Japonica Group]
LOC_Os07g02610	0.0164366	-1.42176	down	putative disease resistance protein RGA3 [Oryza sativa Japonica Group]
LOC_Os05g04170	6.0941e-10	-1.422	down	long chain acyl-CoA synthetase 1 [Oryza sativa Japonica Group]
LOC_Os08g08980	1.55467e-26	-1.4231	down	germin-like protein 8-4 [Oryza sativa Japonica Group]
LOC_Os01g53470	0.00964938	-1.42457	down	uncharacterized protein LOC4327871 [Oryza sativa Japonica Group]
LOC_Os01g72900	0.000269902	-1.42564	down	abscisic stress-ripening protein 3 [Oryza sativa Japonica Group]
LOC_Os02g32140	0.00117571	-1.42655	down	ethylene-responsive transcription factor ERF110 [Oryza sativa Japonica Group]
LOC_Os06g09600	0.00218661	-1.42673	down	hypothetical protein EE612_032460 [Oryza sativa]
LOC_Os06g47620	4.33825e-11	-1.42685	down	predicted protein, partial [Hordeum vulgare subsp. vulgare]
NewGene_4098	2.45258e-05	-1.42999	down	hypothetical protein EE612_039746, partial [Oryza sativa]
LOC_Os06g48460	0.000457416	-1.43025	down	retrotransposon protein, putative, Ty3-gypsy subclass [Oryza sativa Japonica Group]
LOC_Os11g10130	3.69824e-06	-1.43184	down	transcription factor CSA-like [Oryza sativa Japonica Group]
LOC_Os04g49160	2.88301e-15	-1.43251	down	putative RING-H2 finger protein ATL50 [Oryza sativa Japonica Group]
LOC_Os06g48430	0.00813612	-1.43401	down	OSJNBa0027O01.4 [Oryza sativa Japonica Group]
LOC_Os11g03600	4.29156e-12	-1.4386	down	hypothetical protein OsJ_25268 [Oryza sativa Japonica Group]
LOC_Os07g47990	0.00157462	-1.43984	down	hypothetical protein DAI22_07g272800 [Oryza sativa Japonica Group]
LOC_Os08g38960	5.62715e-07	-1.44348	down	trinucleotide repeat-containing gene 18 protein [Oryza sativa Japonica Group]
LOC_Os06g18790	0.0160975	-1.44388	down	hypothetical protein DAI22_06g121250 [Oryza sativa Japonica Group]
LOC_Os09g09690	2.56571e-05	-1.44833	down	uncharacterized protein LOC4346574 [Oryza sativa Japonica Group]
LOC_Os01g11600	0.000588946	-1.44901	down	uncharacterized protein LOC4325256 [Oryza sativa Japonica Group]
LOC_Os01g01710	0.00115808	-1.45074	down	1-deoxy-D-xylulose 5-phosphate reductoisomerase, chloroplastic [Oryza sativa Japonica Group]
LOC_Os12g08850	0.000253782	-1.45133	down	uncharacterized protein LOC4351701 [Oryza sativa Japonica Group]
LOC_Os10g21860	0.000228533	-1.45193	down	uncharacterized protein LOC4348448 [Oryza sativa Japonica Group]
LOC_Os03g47749	0.0103181	-1.45726	down	hypothetical protein LOC_Os03g47749 [Oryza sativa Japonica Group]
LOC_Os07g48596	4.36574e-07	-1.45799	down	myb-related protein 1 isoform X2 [Oryza sativa Japonica Group]
LOC_Os01g71474	1.45237e-11	-1.45868	down	lichenase-2 [Oryza sativa Japonica Group]
LOC_Os06g37280	0.043402	-1.45883	down	hypothetical protein OsI_23421 [Oryza sativa Indica Group]
LOC_Os05g33630	7.61375e-07	-1.4592	down	uncharacterized protein LOC4338756 isoform X2 [Oryza sativa Japonica Group]
LOC_Os03g44050	0.0103244	-1.45952	down	wall-associated kinase, putative [Oryza sativa Japonica Group]
LOC_Os02g03130	4.34187e-05	-1.46143	down	hypothetical protein OsI_05658 [Oryza sativa Indica Group]
LOC_Os07g39720	1.13891e-09	-1.4616	down	uncharacterized protein LOC107277568 [Oryza sativa Japonica Group]
LOC_Os06g08640	0.00342751	-1.46308	down	hydroxycinnamoyltransferase 4 [Oryza sativa Japonica Group]
LOC_Os05g43300	1.60878e-12	-1.46555	down	uncharacterized protein LOC4339269 isoform X2 [Oryza sativa Japonica Group]
LOC_Os11g37950	3.83427e-10	-1.46771	down	barwin [Oryza sativa Japonica Group]
LOC_Os03g27090	9.64892e-11	-1.46799	down	transcription factor MYB93 [Oryza sativa Japonica Group]
LOC_Os01g37380	0.000463625	-1.47161	down	uncharacterized protein LOC117836122 [Setaria viridis]
LOC_Os04g43400	0.000128106	-1.472	down	PUTATIVE PSEUDOGENE: RecName: Full=Putative beta-glucosidase 17; Short=Os4bglu17; Flags: Precursor [Oryza sativa Japonica Group]
LOC_Os04g13210	0.00232615	-1.47312	down	Os04g0209200, partial [Oryza sativa Japonica Group]
LOC_Os05g31760	2.71457e-17	-1.4737	down	annexin D3 [Oryza sativa Japonica Group]
LOC_Os02g27200	1.86163e-05	-1.4749	down	monooxygenase 1 [Oryza sativa Japonica Group]
LOC_Os10g31040	8.09832e-05	-1.47517	down	silicon efflux transporter LSI2-like [Oryza sativa Japonica Group]
LOC_Os02g04380	0.00790908	-1.47875	down	hypothetical protein [Oryza sativa Japonica Group]
LOC_Os01g58970	2.49097e-16	-1.48084	down	cytochrome P450 94B3 [Oryza sativa Japonica Group]
LOC_Os10g40950	0.00366086	-1.48107	down	putative sugar transporter [Oryza sativa Japonica Group]
LOC_Os12g43740	0.000141727	-1.48181	down	oxidoreductase, short chain dehydrogenase/reductase family protein, expressed [Oryza sativa Japonica Group]
LOC_Os02g18230	0.00693358	-1.48443	down	OSJNBa0032B23.1 [Oryza sativa Japonica Group]
LOC_Os03g63200	1.83164e-06	-1.48638	down	disease resistance protein RGA2-like isoform X1 [Oryza sativa Japonica Group]
LOC_Os09g27330	4.25142e-06	-1.4868	down	hypothetical protein EE612_019374, partial [Oryza sativa]
LOC_Os08g44110	0.00313705	-1.48824	down	retrotransposon protein, putative, Ty3-gypsy sub-class [Oryza sativa Japonica Group]
LOC_Os03g24820	1.07893e-23	-1.48845	down	uncharacterized protein LOC4332896 [Oryza sativa Japonica Group]
LOC_Os04g55700	2.77352e-17	-1.49095	down	small RNA degrading nuclease 1 [Oryza sativa Japonica Group]
LOC_Os04g09920	0.00378858	-1.49541	down	9-beta-pimara-7,15-diene oxidase [Oryza sativa Japonica Group]
LOC_Os11g29210	3.06525e-15	-1.49612	down	uncharacterized protein LOC4350518 [Oryza sativa Japonica Group]
NewGene_2623	0.00376382	-1.49624	down	hypothetical protein [Oryza sativa Japonica Group]
LOC_Os04g08350	3.09471e-18	-1.49805	down	bifunctional L-3-cyanoalanine synthase/cysteine synthase 2, mitochondrial isoform X1 [Oryza sativa Japonica Group]
LOC_Os06g19360	0.00349809	-1.4982	down	embryogenesis transmembrane protein-like [Oryza sativa Japonica Group]
LOC_Os02g10550	0.000396871	-1.50387	down	uncharacterized protein LOC107276465 [Oryza sativa Japonica Group]
LOC_Os02g36070	5.68125e-06	-1.50491	down	oryzalexin D synthase [Oryza sativa Japonica Group]
LOC_Os04g51090	0.00133997	-1.50809	down	OSJNBa0083N12.5 [Oryza sativa Japonica Group]
LOC_Os02g53340	2.59934e-13	-1.50933	down	probable cyclic nucleotide-gated ion channel 20, chloroplastic [Oryza sativa Japonica Group]
LOC_Os04g23600	6.87643e-06	-1.51073	down	OSJNBb0018A10.11 [Oryza sativa Japonica Group]
LOC_Os01g36790	2.87042e-12	-1.52845	down	cysteine-rich receptor-like protein kinase 2 [Oryza sativa Japonica Group]
LOC_Os04g23910	0.00023242	-1.53138	down	MADS-box transcription factor 25 [Oryza sativa Japonica Group]
LOC_Os08g08960	1.26457e-05	-1.53369	down	germin-like protein 8-2 [Oryza sativa Japonica Group]
LOC_Os01g03330	1.04986e-28	-1.53679	down	Bowman-Birk type bran trypsin inhibitor-like [Oryza sativa Japonica Group]
LOC_Os11g28530	7.00065e-17	-1.53772	down	stemar-13-ene synthase isoform X1 [Oryza sativa Japonica Group]
LOC_Os06g02250	1.88714e-06	-1.53804	down	transcription factor MYB53 [Oryza sativa Japonica Group]
LOC_Os07g34900	4.29845e-16	-1.53807	down	hypothetical protein EE612_039736 [Oryza sativa]
LOC_Os11g01030	7.56164e-07	-1.54325	down	uncharacterized protein LOC9272298 [Oryza sativa Japonica Group]
LOC_Os04g25650	3.71463e-06	-1.54504	down	cysteine-rich receptor-like protein kinase 6 [Oryza sativa Japonica Group]
LOC_Os12g11930	0.00351238	-1.54637	down	Leucine Rich Repeat family protein, expressed [Oryza sativa Japonica Group]
LOC_Os08g24630	3.72765e-06	-1.54701	down	PR5-like receptor kinase isoform X1 [Oryza sativa Japonica Group]
LOC_Os11g04540	0.0028021	-1.55009	down	Sulfotransferase domain containing protein, expressed [Oryza sativa Japonica Group]
LOC_Os10g41040	2.34089e-10	-1.55024	down	uncharacterized protein LOC4349372 isoform X1 [Oryza sativa Japonica Group]
LOC_Os08g02540	2.59256e-10	-1.55055	down	probable adenylate kinase 7, mitochondrial [Oryza sativa Japonica Group]
LOC_Os02g40710	0.00106597	-1.55069	down	ammonium transporter 1 member 3 [Oryza sativa Japonica Group]
NewGene_2649	7.82213e-07	-1.55312	down	probable LRR receptor-like serine/threonine-protein kinase At1g56130 isoform X3 [Oryza sativa Japonica Group]
LOC_Os04g50770	1.90598e-07	-1.5538	down	myb-related protein Zm1 [Oryza sativa Japonica Group]
LOC_Os01g53450	2.18825e-16	-1.55644	down	8-amino-7-oxononanoate synthase isoform X1 [Oryza sativa Japonica Group]
LOC_Os06g30030	5.46707e-07	-1.55951	down	hypothetical protein DAI22_06g163500 [Oryza sativa Japonica Group]
LOC_Os05g12170	0.00143323	-1.56131	down	uncharacterized protein LOC4338101 isoform X1 [Oryza sativa Japonica Group]
LOC_Os11g06930	1.36886e-17	-1.56237	down	CBS domain-containing protein CBSCBSPB3 [Oryza sativa Japonica Group]
LOC_Os12g05050	1.0166e-10	-1.56616	down	stem-specific protein TSJT1 [Oryza sativa Japonica Group]
LOC_Os06g35560	1.37745e-10	-1.5666	down	berberine bridge enzyme-like 13 [Oryza sativa Japonica Group]
LOC_Os07g43240	5.17075e-06	-1.57048	down	SKP1-like protein 14 [Oryza sativa Japonica Group]
LOC_Os07g02630	6.00948e-08	-1.57053	down	disease resistance protein RGA2 [Oryza sativa Japonica Group]
LOC_Os05g50720	0.0165656	-1.57222	down	uncharacterized protein LOC4339746 [Oryza sativa Japonica Group]
LOC_Os01g10210	2.35309e-26	-1.57248	down	lachrymatory-factor synthase [Oryza sativa Japonica Group]
LOC_Os09g08130	8.34493e-05	-1.57252	down	uncharacterized protein LOC4346529 isoform X1 [Oryza sativa Japonica Group]
LOC_Os07g02970	2.52182e-05	-1.57447	down	hypothetical protein OsI_24714 [Oryza sativa Indica Group]
LOC_Os12g43490	1.07144e-21	-1.57614	down	alpha-amylase/trypsin inhibitor [Oryza sativa Japonica Group]
LOC_Os01g68470	1.65286e-07	-1.57697	down	hypothetical protein OsJ_04512 [Oryza sativa Japonica Group]
LOC_Os05g02760	6.28609e-18	-1.58241	down	hypothetical protein OsI_18229 [Oryza sativa Indica Group]
LOC_Os11g12810	6.7238e-06	-1.586	down	hypothetical protein DAI22_11g084900 [Oryza sativa Japonica Group]
LOC_Os01g27449	2.66007e-06	-1.60217	down	hypothetical protein EE612_011088, partial [Oryza sativa]
LOC_Os01g12710	9.41739e-09	-1.60728	down	probable chlorophyll(ide) b reductase NYC1, chloroplastic [Oryza sativa Japonica Group]
LOC_Os03g59090	1.4467e-15	-1.6107	down	protochlorophyllide-dependent translocon component 52, chloroplastic [Oryza sativa Japonica Group]
LOC_Os01g06820	0.00830336	-1.61211	down	hypothetical protein OsJ_00477 [Oryza sativa Japonica Group]
LOC_Os03g17690	1.22356e-31	-1.6126	down	L-ascorbate peroxidase 1, cytosolic [Oryza sativa Japonica Group]
LOC_Os02g26770	1.26936e-11	-1.61366	down	hypothetical protein EE612_011218 [Oryza sativa]
LOC_Os07g37210	0.000169567	-1.61419	down	transcription factor MYB102 [Oryza sativa Japonica Group]
LOC_Os06g33100	9.50434e-30	-1.61447	down	peroxidase 2-like [Oryza sativa Japonica Group]
LOC_Os08g13420	8.40089e-07	-1.6151	down	G-type lectin S-receptor-like serine/threonine-protein kinase LECRK2 [Oryza sativa Japonica Group]
LOC_Os07g19320	1.44728e-06	-1.61522	down	hypothetical protein OsJ_23892 [Oryza sativa Japonica Group]
LOC_Os03g26930	7.62277e-07	-1.61571	down	serine carboxypeptidase 24 [Oryza sativa Japonica Group]
LOC_Os06g05910	3.76726e-12	-1.61607	down	hypothetical protein EE612_031981 [Oryza sativa]
LOC_Os08g09020	1.2539e-10	-1.61629	down	germin-like protein 8-8 [Oryza sativa Japonica Group]
LOC_Os07g03870	2.51896e-17	-1.61865	down	putative receptor-like protein kinase [Oryza sativa Japonica Group]
LOC_Os06g05980	3.81791e-12	-1.62	down	probable sugar phosphate/phosphate translocator At1g06470 [Oryza sativa Japonica Group]
LOC_Os06g34330	6.26259e-05	-1.62018	down	CLAVATA3/ESR (CLE)-related protein 2 [Oryza sativa Japonica Group]
LOC_Os06g08060	1.21885e-05	-1.62082	down	protein SRG1 [Oryza sativa Japonica Group]
LOC_Os09g19710	0.00168598	-1.62101	down	hypersensitive-induced response protein-like protein 2 [Oryza sativa Japonica Group]
LOC_Os05g10650	8.21308e-19	-1.62323	down	ATP-dependent 6-phosphofructokinase 6 [Oryza sativa Japonica Group]
LOC_Os01g29330	5.53023e-08	-1.625	down	protein DMP10 [Oryza sativa Japonica Group]
LOC_Os01g39960	1.0734e-05	-1.62603	down	lycopene epsilon cyclase, chloroplastic [Oryza sativa Japonica Group]
LOC_Os05g05030	7.04708e-11	-1.62773	down	unknown protein [Oryza sativa Japonica Group]
LOC_Os12g04990	5.25872e-19	-1.62885	down	long chain acyl-CoA synthetase 6, peroxisomal isoform X1 [Oryza sativa Japonica Group]
LOC_Os04g02920	2.96278e-05	-1.62915	down	Os04g0119800, partial [Oryza sativa Japonica Group]
LOC_Os11g05190	4.66884e-09	-1.63068	down	phytosulfokines 2 [Oryza sativa Japonica Group]
LOC_Os01g23580	1.74542e-14	-1.63554	down	pyrophosphate-energized vacuolar membrane proton pump [Oryza sativa Japonica Group]
LOC_Os03g37490	2.45686e-12	-1.63919	down	protein DETOXIFICATION 40 [Oryza sativa Japonica Group]
LOC_Os04g25060	3.78718e-13	-1.64522	down	cysteine-rich receptor-like protein kinase 6 [Oryza sativa Japonica Group]
LOC_Os02g54254	7.56269e-26	-1.64816	down	alpha-aminoadipic semialdehyde synthase [Oryza sativa Japonica Group]
LOC_Os05g05060	2.6115e-12	-1.65388	down	unknown protein [Oryza sativa Japonica Group]
LOC_Os08g24200	3.41093e-13	-1.65713	down	hypothetical protein OsJ_26911 [Oryza sativa Japonica Group]
LOC_Os02g03570	6.95657e-09	-1.65911	down	18.9 kDa heat shock protein [Oryza sativa Japonica Group]
LOC_Os03g17810	0.00379432	-1.66387	down	LOB domain-containing protein 1 [Oryza sativa Japonica Group]
LOC_Os01g03620	5.72152e-06	-1.66512	down	multicopper oxidase LPR1 homolog 4 isoform X1 [Oryza sativa Japonica Group]
LOC_Os10g34730	1.27661e-05	-1.6655	down	putative GEM-like protein 8 [Oryza sativa Japonica Group]
LOC_Os04g47420	7.56733e-07	-1.68204	down	lysine histidine transporter-like 8 [Oryza sativa Japonica Group]
LOC_Os03g52910	0.00174786	-1.68245	down	uncharacterized protein LOC4334054 [Oryza sativa Japonica Group]
LOC_Os08g37180	2.29881e-09	-1.68727	down	patatin-like protein 2 [Oryza sativa Japonica Group]
LOC_Os07g43130	3.84645e-06	-1.68838	down	uncharacterized protein LOC107276954 [Oryza sativa Japonica Group]
LOC_Os04g10000	1.59556e-10	-1.68853	down	momilactone A synthase-like isoform X2 [Oryza sativa Japonica Group]
LOC_Os02g58214	3.08378e-05	-1.69228	down	hypothetical protein EE612_014632 [Oryza sativa]
LOC_Os03g49940	1.28098e-13	-1.69298	down	uncharacterized protein LOC4333858 [Oryza sativa Japonica Group]
LOC_Os06g40070	3.56264e-05	-1.69396	down	NADP-dependent alkenal double bond reductase P2 [Oryza sativa Japonica Group]
LOC_Os11g45740	8.07969e-11	-1.6944	down	transcription factor JAMYB [Oryza sativa Japonica Group]
LOC_Os02g39960	8.7561e-05	-1.69628	down	hypothetical protein OsI_08049 [Oryza sativa Indica Group]
LOC_Os08g41760	0.000154725	-1.69961	down	putative F-box/kelch-repeat protein At1g15680 [Oryza sativa Japonica Group]
LOC_Os12g33610	4.03277e-05	-1.7038	down	hypothetical protein DAI22_12g148200 [Oryza sativa Japonica Group]
LOC_Os04g22080	2.46448e-32	-1.70635	down	OSJNBa0065J03.5 [Oryza sativa Japonica Group]
LOC_Os12g07030	0.00444386	-1.70724	down	expressed protein [Oryza sativa Japonica Group]
LOC_Os08g16050	3.26499e-37	-1.70733	down	tetraspanin-7 [Oryza sativa Japonica Group]
LOC_Os06g38670	1.5198e-06	-1.70929	down	receptor kinase-like protein Xa21 isoform X1 [Oryza sativa Japonica Group]
LOC_Os05g06399	1.22559e-13	-1.71225	down	expressed protein [Oryza sativa Japonica Group]
LOC_Os03g12500	1.17939e-18	-1.71474	down	allene oxide synthase 2 [Oryza sativa Japonica Group]
LOC_Os05g03920	4.26059e-14	-1.7172	down	cysteine-rich receptor-like protein kinase 2 [Oryza sativa Japonica Group]
LOC_Os09g11460	1.66057e-44	-1.71813	down	ethylene-responsive transcription factor 1-like [Oryza sativa Japonica Group]
LOC_Os07g46950	1.3111e-15	-1.71828	down	hypothetical protein OsJ_25483 [Oryza sativa Japonica Group]
LOC_Os06g35700	7.78399e-26	-1.71959	down	berberine bridge enzyme-like 18 [Oryza sativa Japonica Group]
LOC_Os11g39450	0.00948647	-1.72026	down	putative receptor-like protein kinase At4g00960 isoform X2 [Oryza sativa Japonica Group]
LOC_Os05g47950	0.00125193	-1.72916	down	Os05g0552700, partial [Oryza sativa Japonica Group]
LOC_Os01g03340	2.12542e-26	-1.73191	down	Bowman-Birk type bran trypsin inhibitor [Oryza sativa Japonica Group]
LOC_Os09g11480	5.00584e-18	-1.734	down	ethylene-responsive transcription factor 1-like [Oryza sativa Japonica Group]
LOC_Os01g04550	6.91958e-08	-1.73585	down	hypothetical protein DAI22_01g026200 [Oryza sativa Japonica Group]
LOC_Os01g70050	2.95561e-12	-1.74028	down	auxin-responsive protein SAUR72 [Oryza sativa Japonica Group]
ChrSy.fgenesh.gene.32	2.991e-07	-1.74797	down	hypothetical protein OsJ_12881 [Oryza sativa Japonica Group]
LOC_Os04g03870	2.67541e-12	-1.76065	down	cytochrome P450 89A2 [Oryza sativa Japonica Group]
LOC_Os07g01110	1.88574e-08	-1.76145	down	laccase-14 [Oryza sativa Japonica Group]
LOC_Os11g38910	0.00207055	-1.76399	down	Pyruvate decarboxylase isozyme 1, putative [Oryza sativa Japonica Group]
LOC_Os01g11160	4.67502e-06	-1.76456	down	cationic amino acid transporter 5 [Oryza sativa Japonica Group]
LOC_Os03g20270	0.00184183	-1.76504	down	Eukaryotic aspartyl protease family protein [Oryza sativa Japonica Group]
LOC_Os01g70490	3.29857e-08	-1.77434	down	hypothetical protein DAI22_01g458400 [Oryza sativa Japonica Group]
LOC_Os07g14820	4.43129e-07	-1.77482	down	hypothetical protein OsJ_23729 [Oryza sativa Japonica Group]
LOC_Os01g26039	8.98638e-07	-1.77511	down	acyltransferase-like protein At1g54570, chloroplastic [Oryza sativa Japonica Group]
LOC_Os12g43440	4.65083e-11	-1.77836	down	thaumatin-like protein [Oryza sativa Japonica Group]
LOC_Os03g61360	2.01504e-28	-1.78479	down	uncharacterized protein LOC4334657 [Oryza sativa Japonica Group]
LOC_Os02g14430	6.14765e-07	-1.78563	down	peroxidase 70 [Oryza sativa Japonica Group]
LOC_Os04g32480	1.80379e-05	-1.7872	down	RecName: Full=Protein TIFY 9 [Oryza sativa Indica Group]
LOC_Os06g38190	7.72142e-05	-1.79196	down	hypothetical protein OsJ_21790 [Oryza sativa Japonica Group]
LOC_Os04g24804	0.00129617	-1.79452	down	expressed protein [Oryza sativa Japonica Group]
LOC_Os12g25090	4.93002e-37	-1.8025	down	expressed protein [Oryza sativa Japonica Group]
LOC_Os05g29710	3.83363e-16	-1.8163	down	E3 ubiquitin-protein ligase EL5-like [Oryza sativa Japonica Group]
LOC_Os02g26810	2.11804e-16	-1.81883	down	cytochrome P450 CYP73A100 [Oryza sativa Japonica Group]
LOC_Os03g63310	0.000127515	-1.82129	down	4-hydroxyphenylacetaldehyde oxime monooxygenase [Oryza sativa Japonica Group]
LOC_Os04g04360	4.90881e-14	-1.82184	down	hypothetical protein [Oryza sativa f. spontanea]
LOC_Os06g03520	8.72049e-11	-1.82539	down	uncharacterized protein LOC4339960 [Oryza sativa Japonica Group]
LOC_Os01g03390	8.12251e-37	-1.83363	down	Bowman-Birk type bran trypsin inhibitor [Oryza sativa Japonica Group]
LOC_Os10g40960	1.95079e-10	-1.83542	down	hypothetical protein EE612_052745 [Oryza sativa]
LOC_Os04g59160	5.73339e-17	-1.83692	down	cationic peroxidase SPC4 [Oryza sativa Japonica Group]
LOC_Os07g44920	0.000158351	-1.8388	down	hypothetical protein OsJ_25326 [Oryza sativa Japonica Group]
LOC_Os06g38764	3.97583e-18	-1.84153	down	hypothetical protein DAI22_06g199300 [Oryza sativa Japonica Group]
LOC_Os05g36270	1.6106e-24	-1.84619	down	fructose-1,6-bisphosphatase, cytosolic [Oryza sativa Japonica Group]
LOC_Os08g24310	3.30886e-33	-1.85137	down	LRR receptor-like serine/threonine-protein kinase EFR isoform X1 [Oryza sativa Japonica Group]
LOC_Os05g38130	9.97231e-08	-1.85668	down	hypothetical protein [Oryza sativa Japonica Group]
LOC_Os12g11980	0.0406948	-1.85779	down	hypothetical protein LOC_Os12g11980 [Oryza sativa Japonica Group]
LOC_Os04g09260	6.50032e-05	-1.86339	down	acyl transferase 15-like [Oryza sativa Japonica Group]
LOC_Os05g33310	6.97118e-35	-1.86819	down	hypothetical protein OsI_19903 [Oryza sativa Indica Group]
LOC_Os03g04660	6.43459e-10	-1.8701	down	hypothetical protein OsI_09948 [Oryza sativa Indica Group]
LOC_Os01g24600	0.00186402	-1.87043	down	hypothetical protein PAHAL_6G300200 [Panicum hallii]
LOC_Os05g09440	2.24073e-27	-1.87317	down	NADP-dependent malic enzyme, chloroplastic-like [Oryza sativa Japonica Group]
LOC_Os09g22000	4.16663e-28	-1.8799	down	endoribonuclease YBEY, chloroplastic isoform X1 [Oryza sativa Japonica Group]
LOC_Os10g30150	0.00134194	-1.88381	down	uncharacterized protein LOC4348710 [Oryza sativa Japonica Group]
LOC_Os09g38239	9.20773e-10	-1.88611	down	cytosolic sulfotransferase 5 [Oryza sativa Japonica Group]
LOC_Os07g43140	4.10183e-05	-1.89152	down	hypothetical protein OsJ_25182 [Oryza sativa Japonica Group]
LOC_Os04g10350	2.28149e-19	-1.89695	down	1-aminocyclopropane-1-carboxylate oxidase homolog 1 [Oryza sativa Japonica Group]
NewGene_1747	0.000217087	-1.90115	down	B1159F04.8 [Oryza sativa Japonica Group]
LOC_Os06g17020	3.77749e-07	-1.90216	down	UDP-glycosyltransferase 89B2 [Oryza sativa Japonica Group]
LOC_Os01g42380	5.94776e-25	-1.9155	down	ABC transporter G family member 36 isoform X1 [Oryza sativa Japonica Group]
LOC_Os01g58280	0.00361769	-1.91569	down	subtilisin-like protease SBT3.5 [Oryza sativa Japonica Group]
LOC_Os03g61829	6.00574e-09	-1.92012	down	uncharacterized protein LOC9266306 [Oryza sativa Japonica Group]
LOC_Os03g46070	0.00439051	-1.92484	down	alpha-amylase/trypsin inhibitor [Oryza sativa Japonica Group]
LOC_Os11g06980	4.92955e-06	-1.92931	down	BURP domain, putative [Oryza sativa Japonica Group]
LOC_Os01g71340	0.00521393	-1.93477	down	glucan endo-1,3-beta-glucosidase, acidic isoform [Oryza sativa Japonica Group]
LOC_Os02g48910	0.000273436	-1.93709	down	hypothetical protein DAI22_02g313200 [Oryza sativa Japonica Group]
NewGene_5662	3.94712e-08	-1.94801	down	hypothetical protein [Oryza sativa Japonica Group]
LOC_Os03g43770	1.30328e-08	-1.95849	down	putative F-box/LRR-repeat protein 9 [Oryza sativa Japonica Group]
LOC_Os07g39270	3.06809e-17	-1.96217	down	geranylgeranyl pyrophosphate synthase 7, chloroplastic [Oryza sativa Japonica Group]
LOC_Os11g05490	0.00330877	-1.96564	down	uncharacterized protein LOC9266116 [Oryza sativa Japonica Group]
LOC_Os06g50950	2.36259e-10	-1.97047	down	GDSL esterase/lipase At5g55050 [Oryza sativa Japonica Group]
LOC_Os01g59000	0.00228382	-1.97104	down	cytochrome P450 94B3 [Oryza sativa Japonica Group]
LOC_Os01g22336	6.9182e-12	-1.97508	down	Os01g0327000, partial [Oryza sativa Japonica Group]
LOC_Os08g25850	0.0202108	-1.9758	down	hypothetical protein [Oryza sativa Japonica Group]
LOC_Os12g07340	6.96391e-12	-1.98349	down	hypothetical protein LOC_Os12g07340 [Oryza sativa Japonica Group]
LOC_Os02g53130	4.66266e-20	-1.98541	down	nitrate reductase [NAD(P)H] [Oryza sativa Japonica Group]
LOC_Os05g49430	9.57338e-17	-1.98729	down	putative glucose-6-phosphate 1-epimerase [Oryza sativa Japonica Group]
LOC_Os09g37834	1.93201e-20	-1.9917	down	G-type lectin S-receptor-like serine/threonine-protein kinase RKS1 [Oryza sativa Japonica Group]
LOC_Os08g09060	6.98455e-63	-1.99782	down	germin-like protein 8-10 [Oryza sativa Japonica Group]
LOC_Os01g72460	1.94912e-18	-2.00443	down	probable NADPH:quinone oxidoreductase 2 [Oryza sativa Japonica Group]
LOC_Os10g38110	1.17539e-11	-2.01092	down	cytochrome P450 704C1 isoform X1 [Oryza sativa Japonica Group]
LOC_Os01g24710	1.232e-06	-2.01259	down	salt stress-induced protein [Oryza sativa Japonica Group]
LOC_Os12g36830	0.00297032	-2.02696	down	major allergen Dau c 1 [Oryza sativa Japonica Group]
LOC_Os08g01480	2.26489e-07	-2.02935	down	putative P450 [Oryza sativa Japonica Group]
LOC_Os08g23580	2.23971e-06	-2.02967	down	H0901F07.5 [Oryza sativa]
LOC_Os04g20749	1.3929e-09	-2.03348	down	Os04g0275966 [Oryza sativa Japonica Group]
LOC_Os11g28720	0.00424037	-2.03882	down	retrotransposon protein, putative, Ty3-gypsy subclass [Oryza sativa Japonica Group]
LOC_Os03g14400	0.00411766	-2.03891	down	geraniol 8-hydroxylase isoform X1 [Oryza sativa Japonica Group]
LOC_Os07g47550	7.12422e-09	-2.03947	down	Os07g0672700 [Oryza sativa Japonica Group]
LOC_Os12g08260	5.5568e-42	-2.03981	down	2-oxoisovalerate dehydrogenase subunit alpha 2, mitochondrial isoform X1 [Oryza sativa Japonica Group]
LOC_Os01g61230	2.21709e-08	-2.04615	down	hypothetical protein DAI22_01g386300 [Oryza sativa Japonica Group]
LOC_Os04g49210	2.42393e-11	-2.04619	down	protein DMR6-LIKE OXYGENASE 1 [Oryza sativa Japonica Group]
LOC_Os03g35640	3.00032e-05	-2.04736	down	hypothetical protein [Oryza sativa Japonica Group]
LOC_Os07g46846	0.0268865	-2.04824	down	hypothetical protein EE612_041213, partial [Oryza sativa]
LOC_Os07g03860	9.37034e-05	-2.0515	down	hypothetical protein OsI_24773 [Oryza sativa Indica Group]
LOC_Os04g43380	1.67749e-05	-2.05779	down	PUTATIVE PSEUDOGENE: RecName: Full=Putative beta-glucosidase 15; Short=Os4bglu15 [Oryza sativa Japonica Group]
NewGene_3186	0.0266864	-2.06407	down	hypothetical protein DAI22_05g248050 [Oryza sativa Japonica Group]
LOC_Os02g17150	2.96274e-07	-2.07048	down	hypothetical protein OsI_06701 [Oryza sativa Indica Group]
LOC_Os01g50460	5.08352e-13	-2.08724	down	bidirectional sugar transporter SWEET2b [Oryza sativa Japonica Group]
LOC_Os03g13210	2.24298e-34	-2.08805	down	peroxidase A2 [Oryza sativa Japonica Group]
LOC_Os06g43080	0.00279482	-2.08929	down	uncharacterized protein LOC4341606 [Oryza sativa Japonica Group]
LOC_Os09g32984	1.5158e-17	-2.09161	down	auxin-responsive protein SAUR41-like [Oryza sativa Japonica Group]
LOC_Os10g41999	4.952e-18	-2.10066	down	uncharacterized protein LOC4349449 isoform X2 [Oryza sativa Japonica Group]
LOC_Os12g26290	6.64509e-25	-2.10078	down	alpha-dioxygenase 1 isoform X1 [Oryza sativa Japonica Group]
LOC_Os06g49240	2.99638e-06	-2.10596	down	protein NRT1/ PTR FAMILY 8.3 [Oryza sativa Japonica Group]
LOC_Os01g22352	5.68989e-21	-2.10746	down	peroxidase 1 isoform X2 [Oryza sativa Japonica Group]
LOC_Os04g56910	1.99132e-15	-2.1238	down	agmatine hydroxycinnamoyltransferase 1 [Oryza sativa Japonica Group]
LOC_Os05g02010	4.0249e-25	-2.126	down	PGR5-like protein 1A, chloroplastic [Oryza sativa Japonica Group]
LOC_Os04g55710	5.30107e-71	-2.1391	down	probable isoaspartyl peptidase/L-asparaginase 2 [Oryza sativa Japonica Group]
LOC_Os08g30020	1.67734e-22	-2.14022	down	sulfite exporter TauE/SafE family protein 3 [Oryza sativa Japonica Group]
LOC_Os10g07010	4.07856e-05	-2.14576	down	Putative senescence-associated protein 15 [Oryza sativa]
LOC_Os01g66900	3.57519e-12	-2.14662	down	Os01g0893700 [Oryza sativa Japonica Group]
LOC_Os10g28350	4.59262e-21	-2.1597	down	RecName: Full=1,2-dihydroxy-3-keto-5-methylthiopentene dioxygenase 1; AltName: Full=Acireductone dioxygenase (Fe(2+)-requiring) 1; Short=ARD 1; Short=Fe-ARD 1; AltName: Full=OsIDI1; AltName: Full=Submergence-induced protein 2 [Oryza sativa Japonica Group]
LOC_Os03g42600	4.8953e-12	-2.15983	down	uncharacterized protein LOC4333487 [Oryza sativa Japonica Group]
LOC_Os10g42780	2.19556e-27	-2.17177	down	plastidal glycolate/glycerate translocator 1, chloroplastic isoform X1 [Oryza sativa Japonica Group]
LOC_Os01g65660	7.1222e-15	-2.17631	down	amino acid permease 8 [Oryza sativa Japonica Group]
LOC_Os03g39850	3.54701e-06	-2.17759	down	probable glutathione S-transferase [Oryza sativa Japonica Group]
LOC_Os05g13970	1.25893e-40	-2.18785	down	bark storage protein A [Oryza sativa Japonica Group]
LOC_Os12g15680	3.85282e-35	-2.19163	down	laccase-24 [Oryza sativa Japonica Group]
LOC_Os07g23640	9.80817e-19	-2.19303	down	protein TsetseEP [Oryza sativa Japonica Group]
LOC_Os04g59260	2.91878e-26	-2.19893	down	cationic peroxidase SPC4 [Oryza sativa Japonica Group]
LOC_Os04g12370	1.2947e-13	-2.19925	down	Os04g0200566 [Oryza sativa Japonica Group]
NewGene_5811	7.50581e-23	-2.20293	down	expressed protein [Oryza sativa Japonica Group]
LOC_Os08g12449	3.96701e-10	-2.20584	down	Os08g0221300, partial [Oryza sativa Japonica Group]
LOC_Os07g03730	0.000310244	-2.21154	down	pathogenesis-related protein 1 [Oryza sativa Japonica Group]
LOC_Os07g09190	2.55527e-05	-2.21362	down	probable 1-deoxy-D-xylulose-5-phosphate synthase 2, chloroplastic [Oryza sativa Japonica Group]
LOC_Os07g46920	0.00100367	-2.21755	down	momilactone A synthase-like isoform X1 [Oryza sativa Japonica Group]
LOC_Os05g18670	7.94355e-06	-2.22326	down	S-type anion channel SLAH4 [Oryza sativa Japonica Group]
LOC_Os04g34490	2.91207e-08	-2.22611	down	WAT1-related protein At3g30340 [Oryza sativa Japonica Group]
LOC_Os12g22489	6.07103e-09	-2.22804	down	expressed protein [Oryza sativa Japonica Group]
LOC_Os01g03890	1.37678e-08	-2.22821	down	LOB domain-containing protein 40 [Oryza sativa Japonica Group]
LOC_Os04g52630	6.55314e-38	-2.24228	down	OSJNBa0093O08.4 [Oryza sativa Japonica Group]
LOC_Os12g36880	0.00671913	-2.24244	down	major pollen allergen Bet v 1-D/H [Oryza sativa Japonica Group]
LOC_Os06g04480	1.26641e-06	-2.25659	down	uncharacterized protein At4g22758 [Oryza sativa Japonica Group]
LOC_Os02g51680	1.4183e-24	-2.2612	down	probable trehalose-phosphate phosphatase 4 [Oryza sativa Japonica Group]
LOC_Os03g55550	9.70857e-05	-2.26369	down	putative transcription factor [Oryza sativa Japonica Group]
LOC_Os10g33130	2.41982e-07	-2.27159	down	LRR receptor-like serine/threonine-protein kinase GSO1 [Oryza sativa Japonica Group]
LOC_Os12g36850	0.000381607	-2.27977	down	major pollen allergen Bet v 1-D/H [Oryza sativa Japonica Group]
LOC_Os08g09010	2.2125e-38	-2.28067	down	germin-like protein 8-7 [Oryza sativa Japonica Group]
LOC_Os06g39110	5.09938e-43	-2.28642	down	submaxillary gland androgen-regulated protein 3A [Oryza sativa Japonica Group]
LOC_Os04g07110	7.84388e-15	-2.29052	down	uncharacterized protein LOC4335030 [Oryza sativa Japonica Group]
LOC_Os06g36880	1.22308e-09	-2.29472	down	cysteine synthase-like isoform X1 [Oryza sativa Japonica Group]
LOC_Os08g10290	1.16396e-30	-2.30103	down	probable LRR receptor-like serine/threonine-protein kinase At1g56140 [Oryza sativa Japonica Group]
LOC_Os01g36220	5.57842e-92	-2.31412	down	ocs element-binding factor 1 [Oryza sativa Japonica Group]
LOC_Os03g45800	1.33335e-08	-2.31835	down	auxin-responsive protein SAUR71 [Oryza sativa Japonica Group]
LOC_Os11g47590	1.60265e-14	-2.32293	down	xylanase inhibitor protein 1-like [Oryza sativa Japonica Group]
LOC_Os07g02570	6.8081e-08	-2.32739	down	disease resistance protein RGA2 isoform X1 [Oryza sativa Japonica Group]
LOC_Os08g39240	4.02138e-11	-2.32988	down	wall-associated receptor kinase 3 [Oryza sativa Japonica Group]
LOC_Os09g35940	1.51875e-10	-2.33138	down	cytochrome P450 78A9 [Oryza sativa Japonica Group]
LOC_Os02g12820	1.37949e-06	-2.33485	down	basic helix-loop-helix (bHLH) family protein-like [Oryza sativa Japonica Group]
LOC_Os11g01530	7.60795e-17	-2.33724	down	ferritin-1, chloroplastic [Oryza sativa Japonica Group]
LOC_Os11g38870	2.32882e-39	-2.33793	down	transcription factor BHLH062-like isoform X1 [Oryza sativa Japonica Group]
LOC_Os07g03740	0.00116354	-2.34614	down	hypothetical protein [Oryza sativa Japonica Group]
LOC_Os02g37540	6.49851e-10	-2.35016	down	glycine-rich cell wall structural protein [Oryza sativa Japonica Group]
LOC_Os03g61500	6.65659e-08	-2.36038	down	cell number regulator 10 [Oryza sativa Japonica Group]
LOC_Os11g02100	6.25898e-17	-2.36158	down	Cationic peroxidase 1 precursor, putative, expressed [Oryza sativa Japonica Group]
LOC_Os01g27700	6.23985e-08	-2.37344	down	Os01g0374600 [Oryza sativa Japonica Group]
LOC_Os03g18030	7.13848e-18	-2.37542	down	probable 2-oxoglutarate-dependent dioxygenase At5g05600 isoform X1 [Oryza sativa Japonica Group]
LOC_Os03g38950	3.87263e-06	-2.38039	down	uncharacterized protein LOC4333342 [Oryza sativa Japonica Group]
LOC_Os10g40934	3.29451e-08	-2.38226	down	oxidoreductase, 2OG-Fe oxygenase family protein, expressed [Oryza sativa Japonica Group]
LOC_Os08g24300	1.36378e-11	-2.39779	down	hypothetical protein OsI_28819 [Oryza sativa Indica Group]
LOC_Os06g32990	4.77486e-60	-2.39793	down	peroxidase 2-like [Oryza sativa Japonica Group]
LOC_Os04g33150	3.44859e-29	-2.41063	down	desiccation-related protein PCC13-62 [Oryza sativa Japonica Group]
LOC_Os12g01530	7.29121e-30	-2.41407	down	ferritin-1, chloroplastic [Oryza sativa Japonica Group]
LOC_Os06g39780	9.1724e-18	-2.44059	down	ent-cassadiene C11-alpha-hydroxylase 1 [Oryza sativa Japonica Group]
LOC_Os09g38840	4.56616e-20	-2.44478	down	wall-associated receptor kinase 2 [Oryza sativa Japonica Group]
LOC_Os05g05020	1.99099e-07	-2.45246	down	hypothetical protein OsI_18411 [Oryza sativa Indica Group]
LOC_Os01g09100	6.49231e-27	-2.45322	down	probable WRKY transcription factor 50 [Oryza sativa Japonica Group]
LOC_Os01g07130	4.64385e-07	-2.45717	down	uncharacterized protein LOC4327135 [Oryza sativa Japonica Group]
LOC_Os04g56900	7.16558e-19	-2.45762	down	LOW QUALITY PROTEIN: agmatine coumaroyltransferase-2-like [Oryza sativa Japonica Group]
LOC_Os05g31160	3.43671e-06	-2.46591	down	peptide chain release factor PrfB3, chloroplastic [Oryza sativa Japonica Group]
LOC_Os04g10160	0.00797936	-2.47766	down	cytochrome P450 99A2 [Oryza sativa Japonica Group]
LOC_Os01g16310	2.34155e-22	-2.47984	down	uncharacterized protein LOC4326262 isoform X1 [Oryza sativa Japonica Group]
LOC_Os10g22980	2.39526e-36	-2.49228	down	uncharacterized protein LOC4348488 [Oryza sativa Japonica Group]
LOC_Os01g40430	3.32639e-13	-2.49532	down	hypothetical protein OsI_02614 [Oryza sativa Indica Group]
LOC_Os06g48850	3.71441e-06	-2.50209	down	hypothetical protein EE612_036324, partial [Oryza sativa]
LOC_Os04g59190	4.34689e-39	-2.50906	down	cationic peroxidase SPC4 [Oryza sativa Japonica Group]
LOC_Os10g33190	2.6063e-35	-2.51737	down	expressed protein [Oryza sativa Japonica Group]
LOC_Os02g46780	2.39394e-06	-2.52955	down	myb-related protein Zm1 [Oryza sativa Japonica Group]
LOC_Os03g45960	1.51455e-59	-2.57008	down	hypothetical protein EE612_019448, partial [Oryza sativa]
LOC_Os04g59150	2.51692e-101	-2.60022	down	peroxidase 12 isoform X1 [Oryza sativa Japonica Group]
LOC_Os06g14050	5.14998e-37	-2.60471	down	Os06g0251100 [Oryza sativa Japonica Group]
LOC_Os01g71810	1.59404e-22	-2.60645	down	glucan endo-1,3-beta-glucosidase GV [Oryza sativa Japonica Group]
LOC_Os09g15670	8.85089e-25	-2.62084	down	probable protein phosphatase 2C 68 [Oryza sativa Japonica Group]
LOC_Os06g02540	1.46451e-146	-2.62526	down	uncharacterized protein LOC4339926 isoform X1 [Oryza sativa Japonica Group]
NewGene_484	1.90377e-06	-2.64412	down	--
LOC_Os01g51690	7.23008e-10	-2.6456	down	WRKY transcription factor WRKY24 [Oryza sativa Japonica Group]
LOC_Os07g01600	3.81074e-15	-2.64762	down	dirigent protein 1 [Oryza sativa Japonica Group]
NewGene_3305	6.60285e-15	-2.6635	down	hypothetical protein DAI22_06g044900 [Oryza sativa Japonica Group]
LOC_Os02g16809	0.000188535	-2.67202	down	RecName: Full=Expansin-A23; AltName: Full=Alpha-expansin-23; AltName: Full=OsEXP23; AltName: Full=OsEXPA23; AltName: Full=OsaEXPa1.12; Flags: Precursor [Oryza sativa Japonica Group]
LOC_Os07g23660	2.23297e-16	-2.68634	down	protein TsetseEP [Oryza sativa Japonica Group]
LOC_Os03g64260	1.72434e-25	-2.70298	down	ethylene-responsive transcription factor 15 [Oryza sativa Japonica Group]
NewGene_601	1.44439e-68	-2.70365	down	thaumatin-like protein [Oryza sativa Japonica Group]
LOC_Os08g39850	5.481e-28	-2.7121	down	probable lipoxygenase 8, chloroplastic [Oryza sativa Japonica Group]
LOC_Os01g27230	5.71733e-67	-2.72194	down	RecName: Full=Putative 12-oxophytodienoate reductase 10; AltName: Full=OPDA-reductase 10; Short=OsOPR10 [Oryza sativa Japonica Group]
LOC_Os12g43380	1.02958e-06	-2.7232	down	thaumatin-like protein [Oryza sativa Japonica Group]
LOC_Os04g26960	2.61851e-05	-2.75	down	hypothetical protein OsJ_14318 [Oryza sativa Japonica Group]
LOC_Os02g05060	2.27723e-06	-2.75178	down	auxin-induced protein X15 [Oryza sativa Japonica Group]
LOC_Os05g18604	6.21884e-41	-2.75188	down	serine carboxypeptidase 2 isoform X1 [Oryza sativa Japonica Group]
LOC_Os04g09900	1.19081e-05	-2.77223	down	syn-copalyl diphosphate synthase isoform X1 [Oryza sativa Japonica Group]
LOC_Os01g71830	6.66113e-59	-2.78093	down	glucan endo-1,3-beta-glucosidase GV [Oryza sativa Japonica Group]
LOC_Os02g18540	3.73599e-09	-2.78195	down	cell number regulator 10 isoform X1 [Oryza sativa Japonica Group]
LOC_Os01g52320	1.16691e-12	-2.79595	down	putative disease resistance protein RGA3 [Oryza sativa Japonica Group]
LOC_Os05g12640	1.22061e-05	-2.81472	down	BURP domain-containing protein 2 [Oryza sativa Japonica Group]
LOC_Os04g10060	0.000420754	-2.83706	down	syn-pimara-7,15-diene synthase [Oryza sativa Japonica Group]
LOC_Os08g26880	1.44908e-86	-2.84584	down	bZIP transcription factor 44 [Oryza sativa Japonica Group]
LOC_Os12g43790	1.06255e-27	-2.84702	down	ocs element-binding factor 1 [Oryza sativa Japonica Group]
LOC_Os02g36140	0.0131188	-2.85548	down	hypothetical protein OsJ_07205 [Oryza sativa Japonica Group]
LOC_Os02g36110	0.0105378	-2.89303	down	ent-cassadiene C11-alpha-hydroxylase 1-like [Oryza sativa Japonica Group]
LOC_Os12g43390	7.41654e-11	-2.90479	down	thaumatin-like protein [Oryza sativa Japonica Group]
LOC_Os03g31750	2.91071e-44	-2.90858	down	hypothetical protein DAI22_03g224700 [Oryza sativa Japonica Group]
LOC_Os07g28400	5.50431e-21	-2.91136	down	CDGSH iron-sulfur domain-containing protein NEET [Oryza sativa Japonica Group]
LOC_Os09g29480	9.36523e-15	-2.92251	down	plant cysteine oxidase 1 [Oryza sativa Japonica Group]
LOC_Os05g16824	2.9006e-65	-2.92501	down	probable LRR receptor-like serine/threonine-protein kinase At1g56130 isoform X1 [Oryza sativa Japonica Group]
LOC_Os04g48390	0.000168002	-2.93536	down	hypothetical protein OsJ_15847 [Oryza sativa Japonica Group]
LOC_Os11g37970	0.0152039	-2.97262	down	barwin [Oryza sativa Japonica Group]
LOC_Os08g09080	2.22317e-107	-2.98275	down	hypothetical protein DAI22_08g057900 [Oryza sativa Japonica Group]
LOC_Os02g36280	1.94557e-06	-3.00842	down	hypothetical protein DAI22_02g216100 [Oryza sativa Japonica Group]
LOC_Os04g27190	4.96749e-06	-3.0296	down	alpha-humulene synthase isoform X1 [Oryza sativa Japonica Group]
LOC_Os11g06150	1.89607e-10	-3.04454	down	vegetative cell wall protein gp1 [Oryza sativa Japonica Group]
LOC_Os07g48320	1.26838e-11	-3.0487	down	acid phosphatase 1 [Oryza sativa Japonica Group]
LOC_Os07g03288	0.00061667	-3.06294	down	pathogenesis-related protein PRB1-3 [Oryza sativa Japonica Group]
LOC_Os08g02700	1.01088e-54	-3.07704	down	fructose-bisphosphate aldolase 6, cytosolic [Oryza sativa Japonica Group]
LOC_Os01g71820	5.46011e-61	-3.08141	down	glucan endo-1,3-beta-glucosidase GV [Oryza sativa Japonica Group]
LOC_Os11g13970	2.36777e-13	-3.12989	down	protein ENHANCED PSEUDOMONAS SUSCEPTIBILTY 1 [Oryza sativa Japonica Group]
LOC_Os09g38210	1.39249e-10	-3.13548	down	protein PIN-LIKES 7 [Oryza sativa Japonica Group]
LOC_Os06g24070	7.97458e-12	-3.1508	down	probable transcription factor GLK1 [Oryza sativa Japonica Group]
LOC_Os01g71350	5.43201e-110	-3.15502	down	glucan endo-1,3-beta-glucosidase GII [Oryza sativa Japonica Group]
LOC_Os11g38860	2.02309e-07	-3.17323	down	probable methyltransferase PMT2 [Oryza sativa Japonica Group]
LOC_Os10g21670	4.5713e-05	-3.18485	down	PLAT domain-containing protein 3 [Oryza sativa Japonica Group]
LOC_Os07g03600	9.92185e-19	-3.1948	down	pathogenesis-related protein PRB1-2 [Oryza sativa Japonica Group]
LOC_Os04g33240	4.58143e-33	-3.23742	down	momilactone A synthase-like [Oryza sativa Japonica Group]
LOC_Os04g27340	2.59977e-14	-3.24592	down	(S)-beta-bisabolene synthase [Oryza sativa Japonica Group]
LOC_Os04g43650	5.97068e-43	-3.25233	down	probable low-specificity L-threonine aldolase 1 [Oryza sativa Japonica Group]
LOC_Os06g38660	1.04073e-41	-3.26225	down	hypothetical protein OsJ_21814 [Oryza sativa Japonica Group]
LOC_Os09g02180	6.01369e-08	-3.27427	down	uncharacterized protein LOC4346387 [Oryza sativa Japonica Group]
LOC_Os01g42860	1.16666e-50	-3.27507	down	subitilisin-chymotrypsin inhibitor [Oryza sativa Japonica Group]
LOC_Os02g37190	2.38252e-78	-3.35049	down	unnamed protein product [Oryza sativa Japonica Group]
LOC_Os10g02040	1.71263e-284	-3.36138	down	peroxidase A2 isoform X1 [Oryza sativa Japonica Group]
LOC_Os06g39120	2.42862e-67	-3.36567	down	unnamed protein product [Oryza sativa Japonica Group]
LOC_Os08g14600	2.75248e-10	-3.37571	down	hypothetical protein [Oryza sativa Japonica Group]
LOC_Os08g39730	6.91316e-35	-3.38065	down	cytochrome P450 76M5-like [Oryza sativa Japonica Group]
LOC_Os09g32952	5.72091e-24	-3.44082	down	L-ascorbate oxidase [Oryza sativa Japonica Group]
LOC_Os11g37210	8.23201e-25	-3.55061	down	neurogenic locus notch homolog protein 1 [Oryza sativa Japonica Group]
LOC_Os01g39990	0.0169495	-3.55328	down	uncharacterized protein LOC9270742 [Oryza sativa Japonica Group]
LOC_Os06g20790	2.38754e-18	-3.60051	down	jasmonate O-methyltransferase isoform X1 [Oryza sativa Japonica Group]
LOC_Os06g37300	9.23666e-08	-3.60183	down	ent-sandaracopimaradiene 3-hydroxylase [Oryza sativa Japonica Group]
NewGene_5838	0.0404171	-3.63017	down	hypothetical protein EE612_052897 [Oryza sativa]
LOC_Os01g73170	6.59728e-10	-3.65118	down	cationic peroxidase SPC4 [Oryza sativa Japonica Group]
LOC_Os08g39840	6.79636e-65	-3.65642	down	lipoxygenase 7, chloroplastic [Oryza sativa Japonica Group]
LOC_Os02g36210	0.00707061	-3.66717	down	ent-copalyl diphosphate synthase 2 [Oryza sativa Japonica Group]
LOC_Os03g37290	0.0184797	-3.6689	down	tyrosine N-monooxygenase isoform X2 [Oryza sativa Japonica Group]
LOC_Os03g16960	1.22173e-26	-3.69274	down	cysteine-rich repeat secretory protein 55 [Oryza sativa Japonica Group]
LOC_Os08g07590	9.25461e-19	-3.70409	down	uncharacterized protein LOC107276808 [Oryza sativa Japonica Group]
LOC_Os01g73200	2.64006e-12	-3.73358	down	cationic peroxidase SPC4 [Oryza sativa Japonica Group]
LOC_Os06g48000	2.65662e-22	-3.74088	down	predicted protein [Hordeum vulgare subsp. vulgare]
LOC_Os02g37380	1.81888e-11	-3.74342	down	hypothetical protein OsJ_07300 [Oryza sativa Japonica Group]
LOC_Os04g55980	1.41282e-16	-3.74932	down	hypothetical protein OsJ_16446 [Oryza sativa Japonica Group]
LOC_Os01g67010	6.60046e-10	-3.75408	down	cytochrome b561 and DOMON domain-containing protein At3g07570 [Oryza sativa Japonica Group]
LOC_Os02g36030	2.46523e-06	-3.76088	down	cytochrome P450 76M5 [Oryza sativa Japonica Group]
LOC_Os08g37210	7.40938e-83	-3.81839	down	patatin-like protein 2 isoform X2 [Oryza sativa Japonica Group]
LOC_Os05g30760	8.12835e-09	-3.82416	down	probable esterase PIR7A isoform X1 [Oryza sativa Japonica Group]
LOC_Os11g42290	2.75348e-27	-3.84671	down	tryptamine benzoyltransferase 1 [Oryza sativa Japonica Group]
LOC_Os07g03319	3.21548e-57	-3.87975	down	pathogenesis-related protein PRB1-2 [Oryza sativa Japonica Group]
LOC_Os11g31550	0.00271408	-3.93589	down	Leucine Rich Repeat family protein [Oryza sativa Japonica Group]
LOC_Os07g03409	1.09683e-56	-3.95388	down	pathogenesis-related protein PRB1-2 [Oryza sativa Japonica Group]
LOC_Os04g51830	8.63733e-41	-3.96653	down	probable cation transporter HKT7 isoform X1 [Oryza sativa Japonica Group]
LOC_Os01g11730	3.2709e-13	-3.98582	down	GDSL esterase/lipase At5g45910 [Oryza sativa Japonica Group]
LOC_Os02g16940	6.2555e-30	-4.00272	down	hypothetical protein OsI_06696 [Oryza sativa Indica Group]
LOC_Os02g51440	0.000206257	-4.06382	down	putative laccase-9 [Oryza sativa Japonica Group]
LOC_Os12g13550	7.82606e-06	-4.06685	down	disease resistance protein RGA5-like [Oryza sativa Japonica Group]
LOC_Os01g63960	1.49788e-11	-4.07611	down	Putative gag-pol polyprotein [Oryza sativa Japonica Group]
LOC_Os06g48810	3.74473e-119	-4.08791	down	cation transporter HKT1 [Oryza sativa Japonica Group]
LOC_Os06g29220	3.90764e-12	-4.1358	down	formate dehydrogenase 2, mitochondrial [Oryza sativa Japonica Group]
LOC_Os07g03499	1.89935e-110	-4.19137	down	predicted protein, partial [Hordeum vulgare subsp. vulgare]
LOC_Os02g36020	1.37222e-06	-4.2469	down	OSJNBa0069D17.12 [Oryza sativa Japonica Group]
LOC_Os07g03590	2.17008e-19	-4.33277	down	pathogenesis-related protein PRB1-3 [Oryza sativa Japonica Group]
LOC_Os01g52130	2.74129e-90	-4.44056	down	probable sulfate transporter 3.5 [Oryza sativa Japonica Group]
LOC_Os10g25400	4.71259e-10	-4.48081	down	GDSL esterase/lipase At5g45910 isoform X1 [Oryza sativa Japonica Group]
LOC_Os01g42370	1.06117e-59	-4.55676	down	Os01g0609200 [Oryza sativa Japonica Group]
LOC_Os07g03377	3.31175e-64	-4.60135	down	pathogenesis-related protein PRB1-3 [Oryza sativa Japonica Group]
LOC_Os04g01354	0.00218315	-4.60906	down	chalcone synthase isoform X1 [Oryza sativa Japonica Group]
LOC_Os07g03467	1.371e-22	-4.64359	down	pathogenesis-related protein PRB1-3 [Oryza sativa Japonica Group]
LOC_Os12g38660	0.00132821	-4.65728	down	transposon protein, putative, CACTA, En/Spm sub-class [Oryza sativa Japonica Group]
LOC_Os11g45400	2.64716e-23	-4.71813	down	Os11g0679700, partial [Oryza sativa Japonica Group]
LOC_Os10g30390	1.45193e-07	-4.78612	down	ent-cassadiene hydroxylase-like [Oryza sativa Japonica Group]
LOC_Os04g59200	7.99328e-25	-4.83235	down	cationic peroxidase SPC4 [Oryza sativa Japonica Group]
LOC_Os09g20260	0.0071272	-4.90981	down	putative polyamine oxidase precursor [Oryza sativa Japonica Group]
LOC_Os04g41680	1.50222e-08	-4.91258	down	chitinase 5 [Oryza sativa Japonica Group]
LOC_Os09g29710	5.11101e-05	-5.00686	down	EG45-like domain containing protein [Oryza sativa Japonica Group]
LOC_Os12g02060	0.00492463	-5.07805	down	Cationic peroxidase 1 precursor, putative, expressed [Oryza sativa Japonica Group]
LOC_Os04g52720	1.19206e-95	-5.09296	down	germin-like protein 4-1 [Oryza sativa Japonica Group]
LOC_Os09g38834	7.02391e-30	-5.30948	down	wall-associated receptor kinase 2 [Oryza sativa Japonica Group]
LOC_Os05g48200	6.70721e-09	-5.49785	down	glutamate synthase 2 [NADH], chloroplastic [Oryza sativa Japonica Group]
LOC_Os01g03630	1.06075e-63	-5.51099	down	RecName: Full=Multicopper oxidase LPR1 homolog 3; Flags: Precursor [Oryza sativa Japonica Group]
LOC_Os04g45520	1.72285e-29	-5.5949	down	vacuolar iron transporter homolog 2 [Oryza sativa Japonica Group]
LOC_Os01g71410	0.000833496	-5.68784	down	putative beta-1,3-glucanase precursor [Oryza sativa Japonica Group]
LOC_Os10g26940	4.47701e-06	-5.84012	down	BURP domain-containing protein 16 [Oryza sativa Japonica Group]
LOC_Os01g03370	4.31452e-75	-5.85964	down	putative light repressible receptor protein kinase [Oryza sativa Japonica Group]
LOC_Os01g22249	1.44342e-08	-5.99091	down	peroxidase 1 [Oryza sativa Japonica Group]
LOC_Os09g18360	5.52539e-05	-6.07986	down	probable LRR receptor-like serine/threonine-protein kinase At1g51810 isoform X1 [Oryza sativa Japonica Group]
NewGene_1396	5.47371e-14	-6.364	down	uncharacterized protein LOC112875560 isoform X2 [Panicum hallii]
LOC_Os07g11739	0.00109141	-6.58076	down	ent-cassadiene hydroxylase-like [Oryza sativa Japonica Group]
LOC_Os05g17810	1.62487e-12	-6.75521	down	hypothetical protein [Oryza sativa Japonica Group]
LOC_Os11g42370	3.3769e-22	-7.83189	down	tryptamine benzoyltransferase 2 [Oryza sativa Japonica Group]
LOC_Os05g25150	2.54692e-10	-8.55588	down	methanol O-anthraniloyltransferase [Oryza sativa Japonica Group]
LOC_Os07g11870	4.78999e-19	-9.69406	down	ent-cassadiene hydroxylase-like [Oryza sativa Japonica Group]
LOC_Os07g11790	1.90307e-18	-11.0753	down	farnesol synthase [Oryza sativa Japonica Group]

## Sheet: b
Table S1b. DEGs identified in osbhlh064-1 roots under iron-deficient versus iron-sufficient conditions
Locus	FDR	log2FC	regulated	NR_annotation
LOC_Os12g18400	1.39459e-11	9.11979	up	retrotransposon protein, putative, unclassified [Oryza sativa Japonica Group]
LOC_Os11g24260	3.7687e-10	8.55687	up	hypothetical protein LOC_Os11g24260 [Oryza sativa Japonica Group]
LOC_Os09g07220	3.87628e-09	8.30047	up	putative copia-type pol polyprotein [Oryza sativa Japonica Group]
LOC_Os12g13360	4.89515e-08	7.62838	up	Cullin-1, putative [Oryza sativa Japonica Group]
LOC_Os11g24280	1.61723e-10	7.50794	up	retrotransposon protein, putative, unclassified [Oryza sativa Japonica Group]
LOC_Os06g42280	9.59988e-37	7.03441	up	Transposase family protein [Oryza sativa Japonica Group]
LOC_Os03g18250	3.06651e-34	6.81931	up	hypothetical protein LOC_Os03g18250 [Oryza sativa Japonica Group]
NewGene_4865	4.2213e-22	6.33639	up	retrotransposon protein, putative, Ty3-gypsy sub-class [Oryza sativa Japonica Group]
LOC_Os09g07200	0.000965499	6.29085	up	far-red impaired response protein-like [Oryza sativa Japonica Group]
LOC_Os09g07240	0.000548098	6.27176	up	hypothetical protein [Oryza sativa Japonica Group]
LOC_Os05g31670	1.86769e-51	6.1321	up	membrane protein PM19L [Oryza sativa Japonica Group]
LOC_Os09g07230	2.07838e-12	6.09843	up	putative copia-type pol polyprotein [Oryza sativa Japonica Group]
LOC_Os09g07180	3.95255e-74	5.84789	up	unknown protein [Oryza sativa Japonica Group]
LOC_Os02g53950	1.3449e-05	5.75753	up	hypothetical protein [Oryza sativa Japonica Group]
LOC_Os09g07190	0.000719683	5.61423	up	putative reverse transcriptase [Oryza sativa Japonica Group]
LOC_Os02g36220	9.90988e-09	5.55047	up	ent-pimara-8(14),15-diene synthase isoform X1 [Oryza sativa Japonica Group]
LOC_Os01g58670	6.73201e-67	5.31952	up	hypothetical protein OsJ_03773 [Oryza sativa Japonica Group]
LOC_Os01g11670	2.82408e-09	5.03276	up	hypothetical protein OsJ_00872 [Oryza sativa Japonica Group]
LOC_Os12g23170	6.65285e-28	5.02337	up	beta-glucosidase 38 [Oryza sativa Japonica Group]
LOC_Os01g45914	2.87046e-76	4.96483	up	unknown [Oryza sativa Indica Group]
LOC_Os07g20340	2.46691e-33	4.92798	up	putative heavy-metal-associated domain-containing protein [Oryza sativa Japonica Group]
LOC_Os06g43304	3.44643e-11	4.90108	up	premnaspirodiene oxygenase [Oryza sativa Japonica Group]
LOC_Os05g25550	0.0025071	4.65344	up	ATPase 2, plasma membrane-type isoform X1 [Oryza sativa Japonica Group]
LOC_Os10g07300	4.12215e-06	4.65105	up	Putative retroelement [Oryza sativa Japonica Group]
LOC_Os01g56530	0.000352548	4.64704	up	LOB domain-containing protein 20 [Oryza sativa Japonica Group]
LOC_Os05g13490	4.79282e-10	4.47258	up	unknown protein [Oryza sativa Japonica Group]
LOC_Os12g03830	3.09045e-06	4.35907	up	hypothetical protein OsJ_35131 [Oryza sativa Japonica Group]
LOC_Os05g35140	5.09158e-07	4.32608	up	bidirectional sugar transporter SWEET1b [Oryza sativa Japonica Group]
LOC_Os07g04990	1.15214e-16	4.27788	up	uncharacterized oxidoreductase At1g06690, chloroplastic [Oryza sativa Japonica Group]
LOC_Os09g20220	7.1744e-05	4.27268	up	hypothetical protein EE612_047349, partial [Oryza sativa]
LOC_Os12g18410	1.99208e-15	4.21298	up	unnamed protein product, partial [Oryza sativa Japonica Group]
LOC_Os03g53900	1.12002e-55	4.2065	up	universal stress protein A-like protein isoform X1 [Oryza sativa Japonica Group]
LOC_Os03g32490	3.67608e-67	4.18663	up	protein CONSERVED IN THE GREEN LINEAGE AND DIATOMS 27, chloroplastic [Oryza sativa Japonica Group]
LOC_Os12g38040	6.87582e-28	4.14172	up	Zinc knuckle family protein, expressed [Oryza sativa Japonica Group]
LOC_Os07g01680	2.28058e-10	3.98182	up	dirigent protein 21 [Oryza sativa Japonica Group]
LOC_Os01g65110	1.5076e-40	3.96999	up	protein NRT1/ PTR FAMILY 5.10-like [Oryza sativa Japonica Group]
LOC_Os07g05000	3.24405e-18	3.93152	up	uncharacterized oxidoreductase At1g06690, chloroplastic [Oryza sativa Japonica Group]
LOC_Os11g26340	2.49846e-20	3.92152	up	uncharacterized protein LOC4350443 [Oryza sativa Japonica Group]
LOC_Os02g43390	4.89469e-08	3.89645	up	H0502G05.12 [Oryza sativa]
LOC_Os12g18450	1.38342e-28	3.8819	up	Os12g0282400, partial [Oryza sativa Japonica Group]
LOC_Os02g45450	1.16919e-10	3.83796	up	dehydration-responsive element-binding protein 1G [Oryza sativa Japonica Group]
LOC_Os09g27820	1.88703e-14	3.80573	up	1-aminocyclopropane-1-carboxylate oxidase 1 [Oryza sativa Japonica Group]
LOC_Os03g51530	7.37814e-25	3.7574	up	uncharacterized protein LOC4333962 [Oryza sativa Japonica Group]
LOC_Os03g46454	1.46532e-31	3.69496	up	putative metal transporter (with alternative splicing) [Oryza sativa Japonica Group]
LOC_Os09g35030	3.56428e-25	3.67722	up	RecName: Full=Dehydration-responsive element-binding protein 1A; Short=Protein DREB1A; AltName: Full=Protein C-repeat-binding factor 3; Short=rCBF3 [Oryza sativa Indica Group]
LOC_Os02g51970	2.55517e-41	3.66542	up	protein EXORDIUM [Oryza sativa Japonica Group]
LOC_Os07g04980	3.46577e-10	3.55854	up	hypothetical protein OsI_24864 [Oryza sativa Indica Group]
LOC_Os02g22440	2.28351e-05	3.55398	up	hypothetical protein DAI22_02g149800 [Oryza sativa Japonica Group]
LOC_Os02g54870	7.90901e-36	3.47664	up	transcription factor IBH1-like 1 [Oryza sativa Japonica Group]
LOC_Os10g31540	3.7124e-27	3.40204	up	putative glycine-rich cell wall structural protein 1 [Oryza sativa Japonica Group]
LOC_Os12g32400	6.16787e-36	3.38351	up	Helix-loop-helix DNA-binding domain containing protein [Oryza sativa Japonica Group]
LOC_Os09g04370	1.50019e-07	3.3725	up	hypothetical protein [Oryza sativa Japonica Group]
LOC_Os03g58300	1.65689e-14	3.3604	up	indole-3-glycerol phosphate lyase, chloroplastic [Oryza sativa Japonica Group]
LOC_Os02g08230	1.95533e-23	3.30742	up	protein ECERIFERUM 3 [Oryza sativa Japonica Group]
LOC_Os02g28220	1.0831e-13	3.2949	up	putative quercetin 3-O-glucoside-6''-O-malonyltransferase [Oryza sativa Japonica Group]
LOC_Os01g43980	0.000149301	3.2836	up	Os01g0630700 [Oryza sativa Japonica Group]
LOC_Os01g43970	0.000166893	3.20756	up	putative mutator-like transposase [Oryza sativa Japonica Group]
LOC_Os01g09540	2.86552e-08	3.1842	up	stem 28 kDa glycoprotein [Oryza sativa Japonica Group]
LOC_Os02g49920	3.56428e-25	3.18276	up	hypothetical protein EE612_013480, partial [Oryza sativa]
LOC_Os02g02660	6.29304e-09	3.14426	up	hypothetical protein OsJ_05139 [Oryza sativa Japonica Group]
LOC_Os06g28260	3.19056e-06	3.10245	up	hypothetical protein OsJ_21349 [Oryza sativa Japonica Group]
LOC_Os06g39370	1.15784e-20	3.06509	up	F-box/kelch-repeat protein At1g80440 [Oryza sativa Japonica Group]
LOC_Os03g32499	5.28324e-61	3.03675	up	uncharacterized protein LOC4333210 isoform X1 [Oryza sativa Japonica Group]
LOC_Os12g12580	2.21006e-05	3.01648	up	2-alkenal reductase (NADP(+)-dependent) [Oryza sativa Japonica Group]
LOC_Os02g37480	1.1046e-56	2.98914	up	hypothetical protein EE612_012086 [Oryza sativa]
LOC_Os04g28410	0.000158045	2.91347	up	sarcoplasmic reticulum histidine-rich calcium-binding protein [Oryza sativa Japonica Group]
LOC_Os09g21370	6.52305e-60	2.91226	up	ervatamin-C [Oryza sativa Japonica Group]
LOC_Os12g13350	4.04402e-43	2.91071	up	retrotransposon protein, putative, Ty1-copia subclass, expressed [Oryza sativa Japonica Group]
LOC_Os01g03190	3.96815e-09	2.88875	up	E3 ubiquitin-protein ligase SINA-like 10 [Oryza sativa Japonica Group]
LOC_Os09g31140	9.76393e-06	2.88269	up	hypothetical protein OsI_31828 [Oryza sativa Indica Group]
LOC_Os11g15624	6.68982e-32	2.86138	up	hypothetical protein DAI22_11g096600 [Oryza sativa Japonica Group]
LOC_Os12g13340	3.23982e-46	2.84379	up	uncharacterized protein LOC9266774 [Oryza sativa Japonica Group]
LOC_Os01g46720	1.01076e-71	2.83479	up	probable plastid-lipid-associated protein 14, chloroplastic [Oryza sativa Japonica Group]
LOC_Os03g46470	3.76901e-12	2.81014	up	fe(2+) transport protein 1 [Oryza sativa Japonica Group]
LOC_Os07g31290	1.65735e-17	2.80696	up	hypothetical protein DAI22_07g149200 [Oryza sativa Japonica Group]
LOC_Os02g43380	2.02539e-11	2.80693	up	hypothetical protein [Oryza sativa Japonica Group]
LOC_Os06g03670	2.38041e-12	2.79978	up	dehydration-responsive element-binding protein 1C [Oryza sativa Japonica Group]
LOC_Os03g61290	1.07595e-11	2.76573	up	cation/H(+) antiporter 19 [Oryza sativa Japonica Group]
LOC_Os01g31020	6.87705e-17	2.7579	up	retrotransposon protein, putative, Ty3-gypsy sub-class [Oryza sativa Japonica Group]
LOC_Os02g53880	1.18313e-09	2.74192	up	hypothetical protein EE612_014028 [Oryza sativa]
LOC_Os10g30410	1.13532e-17	2.74048	up	ent-isokaurene C2/C3-hydroxylase-like [Oryza sativa Japonica Group]
LOC_Os01g31010	8.12615e-12	2.71841	up	OSJNBb0093G06.11 [Oryza sativa Japonica Group]
LOC_Os08g16030	7.44824e-20	2.71337	up	Os08g0260400, partial [Oryza sativa Japonica Group]
NewGene_1275	2.62287e-06	2.71288	up	hypothetical protein EE612_013883 [Oryza sativa]
LOC_Os06g38830	2.32504e-08	2.69874	up	hypothetical protein OsJ_21798 [Oryza sativa Japonica Group]
LOC_Os05g31970	0.00172845	2.69719	up	uncharacterized protein LOC4338655 [Oryza sativa Japonica Group]
LOC_Os08g44810	6.31253e-26	2.69587	up	malate dehydrogenase [NADP], chloroplastic [Oryza sativa Japonica Group]
LOC_Os01g60810	1.37838e-17	2.68799	up	transcription repressor OFP2 [Oryza sativa Japonica Group]
LOC_Os04g44130	2.62944e-22	2.67493	up	defensin-like protein CAL1 [Oryza sativa Japonica Group]
LOC_Os07g44440	1.18911e-25	2.66751	up	1-Cys peroxiredoxin B [Oryza sativa Japonica Group]
LOC_Os12g27020	1.05798e-08	2.66353	up	hypothetical protein LOC_Os12g27020 [Oryza sativa Japonica Group]
LOC_Os04g58820	0.000111689	2.66112	up	transcription repressor OFP13 [Oryza sativa Japonica Group]
LOC_Os01g37630	1.65077e-08	2.65798	up	hypothetical protein EE612_002516 [Oryza sativa]
LOC_Os01g72810	1.82567e-17	2.65704	up	EP1-like glycoprotein 2 [Oryza sativa Japonica Group]
LOC_Os04g48350	0.00378033	2.64348	up	hypothetical protein EJB05_54929, partial [Eragrostis curvula]
LOC_Os01g53090	0.00130748	2.63345	up	hypothetical protein OsI_03627 [Oryza sativa Indica Group]
LOC_Os01g53550	4.03461e-07	2.63074	up	hypothetical protein DAI22_01g316800 [Oryza sativa Japonica Group]
LOC_Os08g44300	4.37478e-15	2.59623	up	hypothetical protein GQ55_6G287500 [Panicum hallii var. hallii]
LOC_Os03g04060	1.65617e-22	2.58521	up	chitinase 11 [Oryza sativa Japonica Group]
LOC_Os04g44740	1.62646e-07	2.58054	up	uncharacterized protein At4g19900 [Oryza sativa Japonica Group]
LOC_Os01g22910	3.87989e-14	2.548	up	hypothetical protein DAI22_01g155200 [Oryza sativa Japonica Group]
NewGene_4959	8.07721e-08	2.54718	up	hypothetical protein DAI22_03g421500 [Oryza sativa Japonica Group]
LOC_Os02g52000	3.17477e-21	2.54369	up	protein EXORDIUM [Oryza sativa Japonica Group]
LOC_Os06g04510	4.11023e-27	2.5327	up	enolase 1 [Oryza sativa Japonica Group]
LOC_Os08g05970	7.3273e-11	2.52815	up	uncharacterized protein LOC9266120 [Oryza sativa Japonica Group]
LOC_Os07g25070	2.85256e-12	2.52238	up	hypothetical protein [Oryza sativa Japonica Group]
LOC_Os11g37550	6.16893e-11	2.51804	up	RecName: Full=Putative calmodulin-like protein 6 [Oryza sativa Japonica Group]
LOC_Os01g43950	3.54857e-12	2.51672	up	transcription factor PAR2 [Oryza sativa Japonica Group]
LOC_Os09g04380	1.04919e-09	2.51505	up	retrotransposon protein, putative, Ty1-copia subclass [Oryza sativa Japonica Group]
LOC_Os02g56010	0.000209366	2.51266	up	hypothetical protein EE612_014302, partial [Oryza sativa]
LOC_Os05g36310	1.55235e-10	2.50678	up	hypothetical protein OsJ_18685 [Oryza sativa Japonica Group]
LOC_Os12g40180	2.33209e-12	2.50278	up	hypothetical protein DAI22_12g196900 [Oryza sativa Japonica Group]
LOC_Os01g22920	0.0145774	2.49404	up	hypothetical protein DAI22_01g155200 [Oryza sativa Japonica Group]
LOC_Os09g38110	1.20407e-12	2.49156	up	probable E3 ubiquitin-protein ligase ATL44 [Oryza sativa Japonica Group]
LOC_Os06g42020	1.28285e-20	2.49034	up	probable glucomannan 4-beta-mannosyltransferase 9 [Oryza sativa Japonica Group]
LOC_Os10g35490	2.45742e-43	2.48529	up	uncharacterized protein LOC4349014 isoform X2 [Oryza sativa Japonica Group]
LOC_Os02g33060	0.000148672	2.48015	up	uncharacterized protein LOC4329558 [Oryza sativa Japonica Group]
LOC_Os06g16060	2.24892e-06	2.4771	up	RING-H2 finger protein ATL52 [Oryza sativa Japonica Group]
LOC_Os09g34250	1.16416e-14	2.47508	up	UDP-glucosyltransferase UGT13248 [Oryza sativa Japonica Group]
LOC_Os09g37330	1.64041e-10	2.45743	up	auxin-responsive protein SAUR36 [Oryza sativa Japonica Group]
LOC_Os12g32850	6.99899e-08	2.45669	up	4-hydroxyphenylacetaldehyde oxime monooxygenase [Oryza sativa Japonica Group]
LOC_Os01g66100	1.4089e-14	2.45109	up	gibberellin 20 oxidase 2 [Oryza sativa Japonica Group]
LOC_Os02g43370	4.27161e-36	2.44933	up	metal-nicotianamine transporter YSL2 isoform X2 [Oryza sativa Japonica Group]
LOC_Os05g27780	2.06796e-30	2.43088	up	protein EARLY RESPONSIVE TO DEHYDRATION 15 [Oryza sativa Japonica Group]
LOC_Os03g08490	3.56552e-19	2.42456	up	ethylene-responsive transcription factor ERF073 [Oryza sativa Japonica Group]
LOC_Os01g72370	1.03302e-28	2.40723	up	protein IRON-RELATED TRANSCRIPTION FACTOR 2 isoform X1 [Oryza sativa Japonica Group]
NewGene_2055	1.94539e-05	2.40063	up	hypothetical protein DAI22_03g403600 [Oryza sativa Japonica Group]
LOC_Os01g64310	1.97128e-12	2.39156	up	NAC domain-containing protein 90 isoform X2 [Oryza sativa Japonica Group]
LOC_Os06g27590	0.000123244	2.39136	up	hypothetical protein [Oryza sativa Japonica Group]
LOC_Os01g01560	4.33565e-12	2.38216	up	Os07g0274200 [Oryza sativa Japonica Group]
LOC_Os11g22960	9.15974e-08	2.38178	up	uncharacterized protein LOC4350369 isoform X2 [Oryza sativa Japonica Group]
LOC_Os10g31620	1.62682e-07	2.3801	up	glycine-rich cell wall structural protein 1.8-like [Oryza sativa Japonica Group]
LOC_Os05g46370	2.26943e-22	2.37622	up	transcription factor LATE FLOWERING [Oryza sativa Japonica Group]
LOC_Os06g36390	4.00785e-10	2.36801	up	hypothetical protein OsJ_21689 [Oryza sativa Japonica Group]
LOC_Os05g47790	1.37157e-47	2.36707	up	uncharacterized protein LOC4339531 [Oryza sativa Japonica Group]
LOC_Os06g43000	2.76333e-10	2.36641	up	RPM1-interacting protein 4 [Oryza sativa Japonica Group]
LOC_Os05g47780	4.23197e-49	2.35505	up	zinc finger protein BRUTUS isoform X1 [Oryza sativa Japonica Group]
LOC_Os02g43410	1.37838e-17	2.35278	up	iron-phytosiderophore transporter YSL15 [Oryza sativa Japonica Group]
LOC_Os02g52010	1.12366e-45	2.3403	up	protein EXORDIUM [Oryza sativa Japonica Group]
LOC_Os04g27060	1.88459e-07	2.34029	up	probable aldo-keto reductase 3 [Oryza sativa Japonica Group]
LOC_Os07g04970	2.35927e-19	2.33484	up	uncharacterized acetyltransferase At3g50280 [Oryza sativa Japonica Group]
NewGene_6111	6.13496e-37	2.31442	up	hypothetical protein OsJ_33753 [Oryza sativa Japonica Group]
LOC_Os06g36380	1.22775e-05	2.31142	up	hypothetical protein EE612_034806 [Oryza sativa]
LOC_Os12g04200	8.40914e-05	2.31108	up	GRAS family transcription factor containing protein [Oryza sativa Japonica Group]
LOC_Os01g42280	0.00162756	2.30674	up	pentatricopeptide repeat-containing protein At5g55740, chloroplastic [Oryza sativa Japonica Group]
LOC_Os03g10210	5.04837e-33	2.30402	up	homeobox-leucine zipper protein HOX12 [Oryza sativa Japonica Group]
LOC_Os06g19200	8.02525e-07	2.30307	up	hypothetical protein OsJ_21045 [Oryza sativa Japonica Group]
LOC_Os05g31280	0.0266434	2.30166	up	protein GAST1 [Oryza sativa Japonica Group]
LOC_Os11g29420	4.43261e-08	2.297	up	uncharacterized protein LOC107277424 [Oryza sativa Japonica Group]
LOC_Os07g01214	0.00376084	2.29511	up	hypothetical protein DAI22_07g001500 [Oryza sativa Japonica Group]
LOC_Os02g45420	1.78927e-06	2.2946	up	ethylene-responsive transcription factor ERF027 [Oryza sativa Japonica Group]
LOC_Os03g28270	7.57779e-05	2.29276	up	putative disease resistance protein [Oryza sativa Japonica Group]
LOC_Os11g15180	0.000552917	2.29095	up	SAM dependent carboxyl methyltransferase [Oryza sativa Japonica Group]
LOC_Os11g28910	0.00034029	2.28797	up	transposon protein, putative, CACTA, En/Spm sub-class, expressed [Oryza sativa Japonica Group]
LOC_Os03g61160	1.39614e-09	2.28781	up	uncharacterized protein LOC4334644 isoform X1 [Oryza sativa Japonica Group]
LOC_Os10g39700	1.87707e-26	2.26421	up	hypothetical protein DAI22_10g178200 [Oryza sativa Japonica Group]
LOC_Os01g45110	1.54216e-09	2.26099	up	anthocyanin 3'-O-beta-glucosyltransferase [Oryza sativa Japonica Group]
LOC_Os09g04360	1.42167e-13	2.25501	up	hypothetical protein [Oryza sativa Japonica Group]
LOC_Os09g17630	1.87707e-26	2.25263	up	probable LRR receptor-like serine/threonine-protein kinase At1g07650 isoform X1 [Oryza sativa Japonica Group]
LOC_Os09g04339	1.46352e-18	2.21849	up	uncharacterized protein LOC4346446 [Oryza sativa Japonica Group]
LOC_Os09g07154	3.41772e-10	2.21457	up	hypothetical protein EE612_046278, partial [Oryza sativa]
LOC_Os05g18730	8.5354e-05	2.21034	up	protein HAPLESS 2-A [Oryza sativa Japonica Group]
LOC_Os02g45930	3.91692e-24	2.20941	up	uncharacterized protein LOC4330344 [Oryza sativa Japonica Group]
LOC_Os07g42994	8.35286e-17	2.2094	up	hypothetical protein OsJ_25172 [Oryza sativa Japonica Group]
LOC_Os03g43880	8.36031e-07	2.20857	up	patatin-like protein 3 [Oryza sativa Japonica Group]
LOC_Os03g05910	8.62576e-14	2.20657	up	uncharacterized protein LOC4331658 [Oryza sativa Japonica Group]
LOC_Os02g50280	4.40009e-18	2.19646	up	pentatricopeptide repeat-containing protein At2g13600 [Oryza sativa Japonica Group]
LOC_Os03g29540	3.50893e-19	2.18375	up	hypothetical protein OsI_11996 [Oryza sativa Indica Group]
LOC_Os10g31630	2.09505e-11	2.18109	up	expressed protein [Oryza sativa Japonica Group]
LOC_Os05g04740	9.46239e-09	2.1752	up	transcription factor APG isoform X1 [Oryza sativa Japonica Group]
LOC_Os11g25060	2.59961e-08	2.17374	up	leucoanthocyanidin dioxygenase-like protein [Oryza sativa Japonica Group]
LOC_Os12g32390	3.95713e-10	2.16586	up	hypothetical protein DAI22_12g141701 [Oryza sativa Japonica Group]
LOC_Os09g28050	6.9909e-24	2.16336	up	uncharacterized protein LOC4347242 [Oryza sativa Japonica Group]
LOC_Os01g49830	5.96406e-37	2.16292	up	AP2/ERF and B3 domain-containing protein Os01g0693400 [Oryza sativa Japonica Group]
LOC_Os08g36920	0.000117399	2.1529	up	hypothetical protein OsI_29573 [Oryza sativa Indica Group]
LOC_Os01g24764	2.37549e-06	2.15141	up	hypothetical protein EE612_002445 [Oryza sativa]
LOC_Os03g30470	0.000605096	2.14464	up	unknown [Zea mays]
LOC_Os06g04990	0.000159621	2.14393	up	early nodulin-93 [Oryza sativa Japonica Group]
LOC_Os03g54000	8.83686e-06	2.14205	up	oligopeptide transporter 3 [Oryza sativa Japonica Group]
LOC_Os05g32474	2.00819e-10	2.14105	up	Os05g0390932, partial [Oryza sativa Japonica Group]
LOC_Os07g37454	1.27318e-05	2.14023	up	hypothetical protein OsI_26477 [Oryza sativa Indica Group]
LOC_Os01g22954	7.32444e-15	2.13748	up	serine carboxypeptidase-like 26 isoform X1 [Oryza sativa Japonica Group]
LOC_Os04g34530	2.80205e-05	2.1307	up	WAT1-related protein At1g68170 [Oryza sativa Japonica Group]
LOC_Os01g54570	1.33743e-06	2.12986	up	transcription repressor OFP3 [Oryza sativa Japonica Group]
LOC_Os10g38740	0.000215567	2.12922	up	probable glutathione S-transferase GSTU6 [Oryza sativa Japonica Group]
NewGene_3399	0.000253954	2.11937	up	hypothetical protein DAI22_02g163000 [Oryza sativa Japonica Group]
LOC_Os02g12730	3.33647e-13	2.11763	up	beta-galactosidase 4 [Oryza sativa Japonica Group]
LOC_Os02g13370	2.69299e-12	2.1121	up	hypothetical protein DAI22_02g096800 [Oryza sativa Japonica Group]
LOC_Os01g41140	0.000292315	2.09195	up	uncharacterized protein LOC4326386 [Oryza sativa Japonica Group]
LOC_Os09g27450	5.62558e-08	2.08984	up	homeobox-leucine zipper protein HOX11 [Oryza sativa Japonica Group]
LOC_Os09g04384	2.46062e-30	2.08541	up	Os09g0130300, partial [Oryza sativa Japonica Group]
LOC_Os01g50100	3.57432e-24	2.08242	up	ABC transporter B family member 11 isoform X2 [Oryza sativa Japonica Group]
LOC_Os01g21034	1.37068e-06	2.08127	up	unnamed protein product, partial [Digitaria exilis]
LOC_Os02g37260	9.32206e-12	2.08035	up	hypothetical protein EE612_012060 [Oryza sativa]
LOC_Os01g14514	7.77018e-10	2.07302	up	hypothetical protein EE612_001444 [Oryza sativa]
LOC_Os08g08430	4.55628e-06	2.06889	up	hypothetical protein [Oryza sativa Japonica Group]
LOC_Os06g05000	1.93919e-05	2.05885	up	early nodulin-93 [Oryza sativa Japonica Group]
LOC_Os04g49370	8.14581e-18	2.05855	up	Os04g0583200 [Oryza sativa Japonica Group]
LOC_Os05g27680	0.000649484	2.05305	up	uncharacterized protein LOC9271488 isoform X2 [Oryza sativa Japonica Group]
LOC_Os07g15460	2.60989e-24	2.05235	up	metal transporter Nramp1 isoform X4 [Oryza sativa Japonica Group]
LOC_Os09g07130	0.0014636	2.04898	up	retrotransposon protein, putative, Ty3-gypsy sub-class [Oryza sativa Japonica Group]
LOC_Os03g63970	6.3428e-12	2.04499	up	gibberellin 20 oxidase 1-like [Oryza sativa Japonica Group]
LOC_Os03g51740	2.44507e-08	2.04075	up	1-aminocyclopropane-1-carboxylate synthase 1 [Oryza sativa Japonica Group]
LOC_Os01g08440	9.34652e-05	2.03871	up	hypothetical protein DAI22_01g056700 [Oryza sativa Japonica Group]
LOC_Os12g40770	0.000488043	2.03604	up	ankyrin-1 isoform X1 [Oryza sativa Japonica Group]
LOC_Os11g42200	0.000841491	2.0359	up	laccase-19 [Oryza sativa Japonica Group]
LOC_Os03g61910	8.87816e-07	2.03307	up	retrotransposon protein, putative, Ty1-copia subclass, expressed [Oryza sativa Japonica Group]
LOC_Os06g01950	0.000426624	2.02185	up	phosphoglycerate mutase-like protein AT74H [Oryza sativa Japonica Group]
LOC_Os08g36860	2.81225e-14	2.02152	up	abscisic acid 8'-hydroxylase 2 [Oryza sativa Japonica Group]
LOC_Os11g45990	2.68526e-06	2.01392	up	uncharacterized protein LOC4351146 [Oryza sativa Japonica Group]
LOC_Os11g14380	5.8432e-18	2.01095	up	disease resistance protein RGA5-like [Oryza sativa Japonica Group]
LOC_Os08g05960	5.52877e-17	2.00721	up	pathogen-induced defense-responsive protein [Oryza sativa Indica Group]
LOC_Os12g07400	5.52971e-07	2.0052	up	hypothetical protein LOC_Os12g07400 [Oryza sativa Japonica Group]
LOC_Os07g47330	0.000416815	2.00466	up	ethylene-responsive transcription factor FZP [Oryza sativa Japonica Group]
LOC_Os03g36490	1.61506e-06	2.003	up	uncharacterized protein LOC4333256 [Oryza sativa Japonica Group]
LOC_Os04g55800	0.000784331	2.00274	up	probable sulfate transporter 3.3 [Oryza sativa Japonica Group]
LOC_Os01g56450	1.73622e-09	2.00042	up	protein LURP-one-related 5 [Oryza sativa Japonica Group]
LOC_Os03g51470	1.37838e-17	1.99568	up	uncharacterized protein LOC4333957 [Oryza sativa Japonica Group]
LOC_Os11g11050	7.54135e-19	1.99019	up	Initiation factor 2 subunit family protein, expressed [Oryza sativa Japonica Group]
LOC_Os03g10740	1.63396e-05	1.98413	up	uncharacterized protein LOC4331988 [Oryza sativa Japonica Group]
LOC_Os02g52210	3.63863e-27	1.9834	up	RING-H2 finger protein ATL29 [Oryza sativa Japonica Group]
LOC_Os05g19050	0.00141224	1.9806	up	hypothetical protein [Oryza sativa Japonica Group]
LOC_Os04g47930	1.75465e-23	1.97982	up	aluminum-activated malate transporter 10 [Oryza sativa Japonica Group]
LOC_Os10g10130	9.87132e-08	1.97712	up	Calcium binding EGF domain containing protein, expressed [Oryza sativa Japonica Group]
LOC_Os08g13050	0.0014341	1.97676	up	hypothetical protein [Oryza sativa Japonica Group]
LOC_Os11g07240	1.35024e-13	1.97591	up	hypothetical protein LOC_Os11g07240 [Oryza sativa Japonica Group]
LOC_Os04g46630	5.80101e-14	1.96409	up	expansin-B15 [Oryza sativa Japonica Group]
LOC_Os07g34070	4.17274e-22	1.95799	up	WAT1-related protein At5g64700 [Oryza sativa Japonica Group]
LOC_Os05g03900	5.17749e-13	1.95472	up	hypothetical protein EE612_026881 [Oryza sativa]
LOC_Os04g20330	0.0240692	1.95378	up	UDP-glycosyltransferase 92A1 isoform X1 [Oryza sativa Japonica Group]
LOC_Os03g40770	1.01403e-05	1.9489	up	hypothetical protein [Oryza sativa Japonica Group]
LOC_Os12g34796	1.58117e-09	1.94441	up	Os12g0532500 [Oryza sativa Japonica Group]
LOC_Os02g32950	4.55908e-16	1.94304	up	protein SELF-PRUNING [Oryza sativa Japonica Group]
LOC_Os01g12110	1.1305e-11	1.93702	up	uncharacterized protein LOC4324647 isoform X1 [Oryza sativa Japonica Group]
LOC_Os11g25780	6.52797e-13	1.93588	up	hypothetical protein OsI_14765 [Oryza sativa Indica Group]
LOC_Os03g05700	0.0202162	1.93507	up	uncharacterized protein LOC4331642 [Oryza sativa Japonica Group]
LOC_Os02g13360	5.95555e-14	1.92832	up	endoribonuclease YBEY, chloroplastic [Oryza sativa Japonica Group]
LOC_Os08g39430	0.00102325	1.91653	up	thylakoid lumenal 19 kDa protein, chloroplastic [Oryza sativa Japonica Group]
LOC_Os03g02830	7.48244e-11	1.91041	up	ALA-interacting subunit 5 [Oryza sativa Japonica Group]
LOC_Os03g14334	3.97438e-08	1.90411	up	hypothetical protein DAI22_03g110500 [Oryza sativa Japonica Group]
LOC_Os04g02530	4.9308e-06	1.90322	up	unnamed protein product [Oryza sativa Japonica Group]
LOC_Os02g52040	2.59158e-11	1.90235	up	protein EXORDIUM [Oryza sativa Japonica Group]
LOC_Os01g62260	1.44422e-12	1.89563	up	osmotin-like protein [Oryza sativa Japonica Group]
LOC_Os01g65692	1.79176e-12	1.8934	up	unknown protein [Oryza sativa Japonica Group]
LOC_Os06g43370	0.00470719	1.89271	up	premnaspirodiene oxygenase [Oryza sativa Japonica Group]
LOC_Os06g24190	1.05651e-08	1.8909	up	uncharacterized protein LOC4340978 [Oryza sativa Japonica Group]
LOC_Os01g31050	1.77624e-05	1.8894	up	Os01g0444100 [Oryza sativa Japonica Group]
LOC_Os03g14300	1.70592e-12	1.88718	up	uncharacterized protein LOC4332245 [Oryza sativa Japonica Group]
NewGene_6090	0.0467431	1.8745	up	U-box domain-containing protein 4-like [Oryza sativa Japonica Group]
LOC_Os05g02070	7.50512e-13	1.87163	up	--
LOC_Os08g13430	4.1774e-13	1.8565	up	hypothetical protein EE612_042913 [Oryza sativa]
LOC_Os12g12390	0.000126516	1.85452	up	transposon protein, putative, CACTA, En/Spm sub-class, expressed [Oryza sativa Japonica Group]
LOC_Os08g07040	0.000133776	1.85337	up	pentatricopeptide (PPR) repeat-containing protein-like [Oryza sativa Japonica Group]
LOC_Os09g20390	7.42375e-29	1.85305	up	probable trehalose-phosphate phosphatase 7 [Oryza sativa Japonica Group]
LOC_Os01g58270	4.23921e-07	1.85235	up	putative subtilisin-like serine protease [Oryza sativa Japonica Group]
LOC_Os01g12270	4.90494e-14	1.84569	up	uncharacterized protein LOC4326700 [Oryza sativa Japonica Group]
LOC_Os07g31430	1.40968e-06	1.8426	up	protein EXORDIUM-like 5 [Oryza sativa Japonica Group]
LOC_Os02g11970	0.000148362	1.83273	up	Os02g0211100, partial [Oryza sativa Japonica Group]
LOC_Os01g21380	0.000284501	1.83106	up	Os01g0316100 [Oryza sativa Japonica Group]
LOC_Os12g38051	3.38723e-18	1.8286	up	metallothionein-like protein 4B [Oryza sativa Japonica Group]
LOC_Os06g34180	0.000174158	1.82823	up	hypothetical protein DAI22_06g175300 [Oryza sativa Japonica Group]
LOC_Os04g36610	0.00132417	1.82502	up	RecName: Full=Endoglucanase 11; AltName: Full=Endo-1,4-beta glucanase 11; AltName: Full=OsGLU4; Flags: Precursor [Oryza sativa Japonica Group]
LOC_Os08g13400	1.72451e-06	1.8182	up	uncharacterized protein LOC4344996 [Oryza sativa Japonica Group]
LOC_Os04g57200	1.31753e-25	1.8172	up	heavy metal-associated isoprenylated plant protein 39 [Oryza sativa Japonica Group]
LOC_Os02g48390	8.10618e-15	1.8152	up	ribose-phosphate pyrophosphokinase 4 [Oryza sativa Japonica Group]
LOC_Os03g25610	6.54033e-10	1.81303	up	hypothetical protein DAI22_03g193400 [Oryza sativa Japonica Group]
LOC_Os11g05400	6.37677e-12	1.8109	up	hypothetical protein DAI22_11g034600 [Oryza sativa Japonica Group]
LOC_Os02g15704	0.000290084	1.80646	up	hypothetical protein DAI22_02g112100 [Oryza sativa Japonica Group]
LOC_Os05g28740	1.98826e-15	1.80403	up	universal stress protein PHOS32 [Oryza sativa Japonica Group]
LOC_Os04g35730	0.00189088	1.8035	up	hypothetical protein DAI22_04g137700 [Oryza sativa Japonica Group]
LOC_Os05g48040	1.69351e-30	1.80017	up	protein DETOXIFICATION 14 [Oryza sativa Japonica Group]
LOC_Os12g02720	1.78677e-24	1.79933	up	protein LURP-one-related 8 [Oryza sativa Japonica Group]
LOC_Os12g36350	0.00588115	1.79576	up	hypothetical protein LOC_Os12g36350 [Oryza sativa Japonica Group]
LOC_Os10g34920	1.09988e-09	1.7942	up	putative secretory protein [Oryza sativa Japonica Group]
LOC_Os10g31500	3.23027e-14	1.79367	up	putative glycine-rich cell wall structural protein 1 [Oryza sativa Japonica Group]
LOC_Os05g36340	4.49496e-07	1.79287	up	hypothetical protein EE612_029757, partial [Oryza sativa]
LOC_Os11g01550	1.15854e-05	1.79256	up	LOB domain-containing protein 12 [Oryza sativa Japonica Group]
LOC_Os07g02060	1.04058e-05	1.79229	up	probable WRKY transcription factor 57 [Oryza sativa Japonica Group]
LOC_Os03g62330	0.000310639	1.79191	up	uncharacterized protein LOC4334726 [Oryza sativa Japonica Group]
LOC_Os01g20730	0.000346095	1.78876	up	hypothetical protein EE612_002071 [Oryza sativa]
LOC_Os01g68050	0.00641632	1.78858	up	proline transporter 1 [Oryza sativa Japonica Group]
LOC_Os10g10170	0.000946537	1.78408	up	pentatricopeptide repeat-containing protein MRL1, chloroplastic isoform X1 [Oryza sativa Japonica Group]
LOC_Os06g29110	5.66912e-05	1.78388	up	MLO protein homolog 1 isoform X3 [Oryza sativa Japonica Group]
LOC_Os07g06090	0.000837213	1.78313	up	uncharacterized protein LOC4342430 [Oryza sativa Japonica Group]
NewGene_4086	0.000141667	1.77873	up	putative resistance complex protein I2C-1 [Oryza sativa Japonica Group]
LOC_Os04g51280	0.00419686	1.77818	up	multiple organellar RNA editing factor 2, chloroplastic isoform X2 [Oryza sativa Japonica Group]
LOC_Os03g13390	2.49234e-14	1.77755	up	deoxymugineic acid synthase 1-like [Oryza sativa Japonica Group]
LOC_Os03g14810	0.000400835	1.77653	up	protein RADIALIS-like 3 [Oryza sativa Japonica Group]
NewGene_4306	1.07547e-08	1.77468	up	ACT domain-containing protein ACR8 [Oryza sativa Japonica Group]
LOC_Os09g36600	3.97944e-17	1.77429	up	protein NUCLEAR FUSION DEFECTIVE 4 [Oryza sativa Japonica Group]
LOC_Os01g07150	1.84298e-05	1.77327	up	Os03g0441101, partial [Oryza sativa Japonica Group]
LOC_Os12g01550	0.00014194	1.77282	up	LOB domain-containing protein 12 [Oryza sativa Japonica Group]
LOC_Os09g07150	3.34581e-06	1.77106	up	serine/arginine repetitive matrix protein 1 [Oryza sativa Japonica Group]
LOC_Os08g11450	5.34246e-06	1.76993	up	Os08g0214900, partial [Oryza sativa Japonica Group]
LOC_Os07g36630	4.01273e-06	1.76872	up	probable mixed-linked glucan synthase 8 isoform X1 [Oryza sativa Japonica Group]
LOC_Os02g31840	1.9493e-06	1.76781	up	uncharacterized protein LOC4329481 [Oryza sativa Japonica Group]
LOC_Os01g31040	4.48124e-07	1.76336	up	OSJNBb0093G06.11 [Oryza sativa Japonica Group]
LOC_Os09g04160	6.6294e-35	1.7567	up	uncharacterized protein LOC4346441 isoform X1 [Oryza sativa Japonica Group]
LOC_Os04g47620	2.99818e-12	1.75223	up	hypothetical protein EE612_024938 [Oryza sativa]
LOC_Os06g49970	7.80185e-14	1.75141	up	alpha-amylase isozyme 2A [Oryza sativa Japonica Group]
LOC_Os02g20360	2.83738e-16	1.75099	up	nicotianamine aminotransferase [Oryza sativa Japonica Group]
LOC_Os08g44940	9.31173e-15	1.74985	up	LOB domain-containing protein CRL1-like [Oryza sativa Japonica Group]
LOC_Os12g36060	9.57647e-13	1.74756	up	expressed protein [Oryza sativa Japonica Group]
LOC_Os05g40384	4.92059e-12	1.74292	up	cytochrome P450 714D1 [Oryza sativa Japonica Group]
NewGene_3115	0.0058477	1.74255	up	hypothetical protein DAI22_01g250600 [Oryza sativa Japonica Group]
LOC_Os02g44990	1.26321e-10	1.7421	up	uncharacterized protein LOC4330275 [Oryza sativa Japonica Group]
LOC_Os11g02750	3.68172e-16	1.74203	up	protein LURP-one-related 8 [Oryza sativa Japonica Group]
LOC_Os02g30100	4.55908e-16	1.73634	up	isoflavone 2'-hydroxylase [Oryza sativa Japonica Group]
LOC_Os10g42520	0.00420712	1.73108	up	hypothetical protein [Oryza sativa Japonica Group]
LOC_Os09g27750	3.1299e-06	1.72873	up	1-aminocyclopropane-1-carboxylate oxidase 1 [Oryza sativa Japonica Group]
LOC_Os03g06620	4.06058e-23	1.72597	up	RecName: Full=1,2-dihydroxy-3-keto-5-methylthiopentene dioxygenase 2; AltName: Full=Acireductone dioxygenase (Fe(2+)-requiring) 2; Short=ARD 2; Short=Fe-ARD 2; AltName: Full=Submergence-induced protein 2A [Oryza sativa Indica Group]
LOC_Os04g46980	3.22275e-05	1.72206	up	cis-zeatin O-glucosyltransferase 1 [Oryza sativa Japonica Group]
LOC_Os04g49550	0.018293	1.72198	up	probable E3 ubiquitin-protein ligase ATL44 [Oryza sativa Japonica Group]
LOC_Os03g26800	0.00215588	1.71973	up	Protease inhibitor/seed storage/LTP family protein, expressed [Oryza sativa Japonica Group]
LOC_Os12g12115	0.000190542	1.71893	up	hypothetical protein EE612_058476 [Oryza sativa]
LOC_Os01g28690	3.91163e-06	1.7147	up	nuclear pore complex protein NUP98A [Oryza sativa Japonica Group]
LOC_Os11g29370	2.91757e-13	1.71335	up	probable bifunctional methylthioribulose-1-phosphate dehydratase/enolase-phosphatase E1 [Oryza sativa Japonica Group]
LOC_Os08g40520	9.83899e-06	1.71307	up	unnamed protein product [Oryza sativa Japonica Group]
LOC_Os05g40060	0.00307602	1.71288	up	probable WRKY transcription factor 70 [Oryza sativa Japonica Group]
LOC_Os03g61150	0.00974102	1.70738	up	expressed protein [Oryza sativa Japonica Group]
LOC_Os08g43980	0.00471655	1.70587	up	uncharacterized protein LOC107276792 [Oryza sativa Japonica Group]
LOC_Os01g04440	1.19976e-11	1.70555	up	hypothetical protein OsJ_00286 [Oryza sativa Japonica Group]
LOC_Os01g49470	9.12368e-24	1.70178	up	zinc finger protein BRUTUS [Oryza sativa Japonica Group]
LOC_Os02g18954	4.94426e-06	1.70176	up	GDSL esterase/lipase At1g71691 [Oryza sativa Japonica Group]
LOC_Os09g32730	1.73288e-09	1.69923	up	uncharacterized protein LOC9267854 [Oryza sativa Japonica Group]
LOC_Os05g10414	4.54521e-09	1.69816	up	Os05g0192700 [Oryza sativa Japonica Group]
LOC_Os09g26350	2.95208e-06	1.69639	up	hypothetical protein DAI22_09g110400 [Oryza sativa Japonica Group]
LOC_Os01g41770	2.84565e-06	1.69458	up	receptor-like protein EIX2 [Oryza sativa Japonica Group]
LOC_Os04g51460	2.03523e-06	1.69099	up	xyloglucan endotransglucosylase/hydrolase protein 24 [Oryza sativa Japonica Group]
LOC_Os03g22050	2.61088e-10	1.69053	up	CBL-interacting protein kinase 10 isoform X1 [Oryza sativa Japonica Group]
LOC_Os07g12390	1.79207e-05	1.68992	up	Os07g0226200, partial [Oryza sativa Japonica Group]
LOC_Os12g03240	2.20295e-06	1.6866	up	hypothetical protein LOC_Os12g03240 [Oryza sativa Japonica Group]
LOC_Os06g46910	9.11191e-05	1.6854	up	uncharacterized protein LOC4341867 [Oryza sativa Japonica Group]
LOC_Os08g28700	2.73916e-05	1.68296	up	hypothetical protein OsJ_27108 [Oryza sativa Japonica Group]
LOC_Os08g31950	0.0146326	1.68109	up	transcription factor IBH1-like [Oryza sativa Japonica Group]
LOC_Os03g19420	4.84067e-10	1.68105	up	nicotianamine synthase 2 [Oryza sativa Japonica Group]
LOC_Os07g03120	0.000291996	1.6808	up	uncharacterized protein LOC9271184 [Oryza sativa Japonica Group]
LOC_Os03g55080	6.99474e-11	1.67973	up	probable WRKY transcription factor 57 [Oryza sativa Japonica Group]
LOC_Os12g32814	6.16606e-05	1.6794	up	ABC transporter G family member 50 isoform X3 [Oryza sativa Japonica Group]
LOC_Os02g36940	3.95661e-18	1.67654	up	cell number regulator 2 [Oryza sativa Japonica Group]
LOC_Os06g10930	2.45528e-13	1.67477	up	fucosyltransferase 2 [Oryza sativa Japonica Group]
LOC_Os08g40720	0.0130262	1.67139	up	L-gulonolactone oxidase 5 [Oryza sativa Japonica Group]
LOC_Os01g74480	0.000141735	1.66857	up	11S globulin seed storage protein 2 [Oryza sativa Japonica Group]
LOC_Os12g39170	4.37111e-05	1.6674	up	serine carboxypeptidase-like 3 isoform X3 [Oryza sativa Japonica Group]
LOC_Os07g40220	3.48948e-07	1.66243	up	uncharacterized protein LOC4343779 isoform X1 [Oryza sativa Japonica Group]
LOC_Os04g57400	1.28453e-10	1.65893	up	hypothetical protein OG_BBa0063K01.20 [Oryza glaberrima]
LOC_Os04g56950	3.00664e-07	1.6584	up	indole-3-acetate O-methyltransferase 1 [Oryza sativa Japonica Group]
LOC_Os07g35680	1.34021e-06	1.6581	up	cysteine-rich receptor-like protein kinase 10 [Oryza sativa Japonica Group]
LOC_Os02g50050	0.000240656	1.65652	up	uncharacterized protein At3g17950 [Oryza sativa Japonica Group]
LOC_Os09g06770	0.00386279	1.65595	up	E3 ubiquitin-protein ligase RDUF2 [Oryza sativa Japonica Group]
LOC_Os02g05040	3.22752e-12	1.64673	up	uncharacterized protein LOC4328275 isoform X1 [Oryza sativa Japonica Group]
LOC_Os03g11770	1.15874e-06	1.64346	up	hypothetical protein OsI_10539 [Oryza sativa Indica Group]
LOC_Os09g28520	5.66269e-10	1.64325	up	uncharacterized protein LOC4347276 [Oryza sativa Japonica Group]
LOC_Os04g45690	1.0289e-14	1.64262	up	B-box zinc finger protein 20 isoform X2 [Oryza sativa Japonica Group]
LOC_Os09g29100	2.09242e-14	1.64244	up	cyclin-D4-1 [Oryza sativa Japonica Group]
LOC_Os05g34000	0.00362827	1.6405	up	hypothetical protein OsJ_18531 [Oryza sativa Japonica Group]
LOC_Os10g20780	0.00232073	1.63746	up	Hypothetical protein [Oryza sativa Japonica Group]
LOC_Os11g40810	1.66545e-14	1.63214	up	Leucine Rich Repeat family protein, expressed [Oryza sativa Japonica Group]
LOC_Os01g57710	0.00474648	1.63145	up	hypothetical protein DAI22_01g352400 [Oryza sativa Japonica Group]
LOC_Os03g26210	2.45103e-23	1.62523	up	hypothetical protein DAI22_03g197400 [Oryza sativa Japonica Group]
LOC_Os01g11810	3.04935e-15	1.62333	up	protein trichome birefringence-like 41 isoform X2 [Oryza sativa Japonica Group]
LOC_Os03g55240	0.0158448	1.6228	up	putative cytochrome P450 [Oryza sativa Japonica Group]
LOC_Os02g03120	1.29043e-13	1.62228	up	RecName: Full=Endoglucanase 4; AltName: Full=Endo-1,4-beta glucanase 4; AltName: Full=OsCel9F; AltName: Full=OsGLU14; Flags: Precursor [Oryza sativa Japonica Group]
LOC_Os06g29180	8.05495e-20	1.62226	up	formate dehydrogenase 1, mitochondrial [Oryza sativa Japonica Group]
LOC_Os06g51180	0.000245517	1.61462	up	hypothetical protein OsJ_22724 [Oryza sativa Japonica Group]
LOC_Os03g19427	3.9126e-09	1.61171	up	Nicotianamine synthase 1, putative, expressed [Oryza sativa Japonica Group]
LOC_Os01g44970	1.6666e-18	1.61099	up	polygalacturonase At1g48100 isoform X1 [Oryza sativa Japonica Group]
LOC_Os03g15370	0.00132101	1.60998	up	Os03g0259500, partial [Oryza sativa Japonica Group]
LOC_Os04g55270	1.15733e-07	1.60759	up	Os04g0645800 [Oryza sativa Japonica Group]
LOC_Os03g38230	0.000494675	1.60731	up	membrane metalloprotease ARASP, chloroplastic [Oryza sativa Japonica Group]
LOC_Os08g31090	4.59004e-09	1.60613	up	uncharacterized protein LOC4345515 [Oryza sativa Japonica Group]
LOC_Os06g30500	1.0636e-09	1.60351	up	premnaspirodiene oxygenase [Oryza sativa Japonica Group]
LOC_Os05g16250	0.00405011	1.59611	up	uncharacterized protein LOC4338221 [Oryza sativa Japonica Group]
LOC_Os11g02379	2.79667e-08	1.58864	up	unnamed protein product [Oryza sativa Japonica Group]
LOC_Os03g08624	9.23995e-07	1.58819	up	uncharacterized protein LOC9269735 [Oryza sativa Japonica Group]
LOC_Os07g05040	3.55038e-06	1.58567	up	cadmium-induced protein AS8 [Oryza sativa Japonica Group]
LOC_Os02g37254	6.5375e-05	1.58366	up	hypothetical protein DAI22_02g223700 [Oryza sativa Japonica Group]
LOC_Os12g08920	0.00569854	1.58123	up	peroxidase 43 [Oryza sativa Japonica Group]
LOC_Os03g06390	6.57307e-09	1.5793	up	uncharacterized protein LOC4331694 [Oryza sativa Japonica Group]
LOC_Os01g02440	0.0353898	1.5786	up	Os01g0114700 [Oryza sativa Japonica Group]
LOC_Os08g03310	0.00634796	1.57764	up	zinc finger CCCH domain-containing protein 54 isoform X1 [Oryza sativa Japonica Group]
LOC_Os10g38080	4.03884e-11	1.57759	up	subtilisin-like protease SBT1.2 [Oryza sativa Japonica Group]
LOC_Os01g43550	1.74612e-07	1.57722	up	WRKY transcription factor 22 [Oryza sativa Japonica Group]
LOC_Os05g01530	1.32105e-06	1.57514	up	protein PHOTOSYSTEM I ASSEMBLY 2, chloroplastic isoform X2 [Oryza sativa Japonica Group]
NewGene_3616	0.000470515	1.5743	up	hypothetical protein [Oryza sativa Japonica Group]
LOC_Os01g28790	7.84902e-19	1.56662	up	uncharacterized protein LOC4325431 [Oryza sativa Japonica Group]
LOC_Os06g43810	4.08138e-07	1.56476	up	uncharacterized protein LOC4341658 [Oryza sativa Japonica Group]
LOC_Os04g35660	0.000915194	1.56417	up	NAC domain-containing protein 104 [Oryza sativa Japonica Group]
LOC_Os01g65100	4.48492e-13	1.55956	up	OSJNBb0008G24.11 [Oryza sativa Japonica Group]
LOC_Os11g36719	1.48923e-12	1.55912	up	putative linoleate 9S-lipoxygenase 3 [Oryza sativa Japonica Group]
LOC_Os03g49630	1.76426e-07	1.55902	up	protein OPAQUE10 [Oryza sativa Japonica Group]
LOC_Os03g06680	1.54761e-13	1.5517	up	uncharacterized protein LOC4331713 [Oryza sativa Japonica Group]
LOC_Os06g02220	5.06724e-16	1.54983	up	5'-methylthioadenosine/S-adenosylhomocysteine nucleosidase 2 [Oryza sativa Japonica Group]
LOC_Os06g41910	0.000697316	1.54843	up	hypothetical protein OsJ_22025 [Oryza sativa Japonica Group]
LOC_Os07g38790	0.0428602	1.53997	up	beta-hexosaminidase 2 [Oryza sativa Japonica Group]
LOC_Os02g51930	0.00039499	1.53825	up	hypothetical protein EE612_013772, partial [Oryza sativa]
LOC_Os06g43090	4.71008e-06	1.53813	up	transcription factor MYB77 [Oryza sativa Japonica Group]
LOC_Os02g54820	1.88486e-28	1.53571	up	hypothetical protein DAI22_02g362800 [Oryza sativa Japonica Group]
LOC_Os09g31130	1.3753e-09	1.53553	up	tonoplast dicarboxylate transporter [Oryza sativa Japonica Group]
LOC_Os06g50230	1.66123e-09	1.53036	up	hypothetical protein DAI22_06g283306 [Oryza sativa Japonica Group]
LOC_Os07g41660	0.00106656	1.52974	up	uncharacterized protein LOC4343862 [Oryza sativa Japonica Group]
LOC_Os02g38240	9.62885e-05	1.52626	up	rhodanese-like domain-containing protein 11, chloroplastic [Oryza sativa Japonica Group]
LOC_Os10g14170	0.00224331	1.52593	up	Unknown protein [Oryza sativa Japonica Group]
LOC_Os06g12660	2.17366e-10	1.52462	up	Os06g0233000 [Oryza sativa Japonica Group]
LOC_Os12g18560	0.0102467	1.52263	up	pectinesterase inhibitor 28-like [Oryza sativa Japonica Group]
LOC_Os07g33610	1.56592e-12	1.52114	up	taxane 10-beta-hydroxylase [Oryza sativa Japonica Group]
LOC_Os01g71090	1.27256e-05	1.52057	up	basic 7S globulin [Oryza sativa Japonica Group]
LOC_Os06g33390	0.00118452	1.51461	up	uncharacterized protein LOC9272382 [Oryza sativa Japonica Group]
LOC_Os02g44720	0.000602905	1.51454	up	uncharacterized protein LOC4330256 [Oryza sativa Japonica Group]
LOC_Os06g16170	0.0229423	1.5122	up	Os01g0653100, partial [Oryza sativa Japonica Group]
LOC_Os09g04220	0.00285901	1.51041	up	hypothetical protein [Oryza sativa Japonica Group]
LOC_Os03g54910	1.27351e-05	1.51024	up	PLASMODESMATA CALLOSE-BINDING PROTEIN 2 [Oryza sativa Japonica Group]
LOC_Os10g41780	2.26943e-22	1.50909	up	chlorophyllide a oxygenase, chloroplastic [Oryza sativa Japonica Group]
LOC_Os01g48940	0.0231193	1.50871	up	hypothetical protein [Oryza sativa Japonica Group]
LOC_Os11g10990	0.00546867	1.50826	up	hypothetical protein EE612_054229, partial [Oryza sativa]
LOC_Os01g43750	0.00310111	1.5082	up	cytochrome P450 72A15 [Oryza sativa Japonica Group]
LOC_Os12g03230	8.43455e-11	1.5064	up	MatE family protein, expressed [Oryza sativa Japonica Group]
LOC_Os04g49748	0.000369809	1.4999	up	probable purine permease 11 [Oryza sativa Japonica Group]
LOC_Os06g01250	0.000844582	1.49669	up	cytochrome P450 93G2-like [Oryza sativa Japonica Group]
LOC_Os01g53350	3.34396e-09	1.49173	up	anthocyanidin 5,3-O-glucosyltransferase [Oryza sativa Japonica Group]
LOC_Os04g57410	0.00619522	1.48982	up	methylthioribose kinase 2 [Oryza sativa Japonica Group]
LOC_Os05g37800	1.72717e-05	1.48797	up	UPF0503 protein At3g09070, chloroplastic [Oryza sativa Japonica Group]
LOC_Os03g55530	0.0081166	1.48773	up	probable N-acetyltransferase HLS1 [Oryza sativa Japonica Group]
LOC_Os10g31780	1.14324e-06	1.48422	up	NADPH-dependent aldehyde reductase-like protein, chloroplastic [Oryza sativa Japonica Group]
LOC_Os06g33360	5.30447e-05	1.48404	up	disease resistance protein RGA5-like [Oryza sativa Japonica Group]
LOC_Os08g41440	1.023e-06	1.48353	up	hypothetical protein ZEAMMB73_Zm00001d052053, partial [Zea mays]
LOC_Os04g57870	0.0161226	1.48301	up	uncharacterized protein LOC4337385 isoform X1 [Oryza sativa Japonica Group]
LOC_Os02g36000	0.00521362	1.47959	up	uncharacterized protein LOC107277414 [Oryza sativa Japonica Group]
LOC_Os12g03860	0.0182655	1.47711	up	protein ZINC INDUCED FACILITATOR-LIKE 1 isoform X2 [Oryza sativa Japonica Group]
LOC_Os01g65670	1.21714e-09	1.47538	up	amino acid permease 5 isoform X2 [Oryza sativa Japonica Group]
LOC_Os07g41580	1.19505e-15	1.4729	up	hypothetical protein glysoja_033746 [Glycine soja]
LOC_Os09g28460	3.75648e-05	1.47183	up	probable fucosyltransferase 7 [Oryza sativa Japonica Group]
LOC_Os12g42010	0.00288577	1.47065	up	Lipase family protein [Oryza sativa Japonica Group]
LOC_Os12g18530	0.00011078	1.46897	up	uncharacterized protein LOC4351987 [Oryza sativa Japonica Group]
LOC_Os01g42320	1.86999e-05	1.46894	up	nucleoid DNA-binding protein cnd41-like [Oryza sativa Japonica Group]
LOC_Os05g34710	5.38612e-07	1.46867	up	Os05g0420000 [Oryza sativa Japonica Group]
LOC_Os01g72190	0.0237016	1.46561	up	calmodulin binding protein PICBP [Oryza sativa Japonica Group]
LOC_Os08g10500	1.06295e-09	1.46377	up	cysteine-rich and transmembrane domain-containing protein WIH2 [Oryza sativa Japonica Group]
LOC_Os11g10260	0.00122537	1.46352	up	retrotransposon protein, putative, Ty3-gypsy subclass [Oryza sativa Japonica Group]
LOC_Os12g27335	5.69952e-05	1.46218	up	Os12g0458900, partial [Oryza sativa Japonica Group]
LOC_Os10g20450	1.10836e-05	1.45947	up	protein DETOXIFICATION 16 isoform X2 [Oryza sativa Japonica Group]
LOC_Os11g44810	6.02128e-12	1.4588	up	dormancy-associated protein 1 [Oryza sativa Japonica Group]
LOC_Os04g32620	1.91086e-09	1.45871	up	ethylene-responsive transcription factor ERF113 [Oryza sativa Japonica Group]
LOC_Os03g55670	6.32897e-09	1.45852	up	CCG-binding protein 1 [Oryza sativa Japonica Group]
LOC_Os05g32970	1.08543e-16	1.45716	up	hypothetical protein OsI_19870 [Oryza sativa Indica Group]
LOC_Os04g38810	0.00270131	1.45689	up	formin-like protein 2 [Oryza sativa Japonica Group]
LOC_Os12g03040	4.92721e-10	1.45665	up	NAC transcription factor 29 [Oryza sativa Japonica Group]
LOC_Os02g15340	1.5487e-07	1.45552	up	NAC domain-containing protein 76-like [Oryza sativa Japonica Group]
LOC_Os07g06850	0.000355443	1.45454	up	probable carboxylesterase 15 [Oryza sativa Japonica Group]
LOC_Os08g34580	4.30845e-17	1.45425	up	probable alpha,alpha-trehalose-phosphate synthase [UDP-forming] 9 [Oryza sativa Japonica Group]
LOC_Os02g09480	0.000329724	1.4539	up	transcription factor MYB44 [Oryza sativa Japonica Group]
LOC_Os02g55380	0.000995172	1.45258	up	ethylene-responsive transcription factor ERF003 [Oryza sativa Japonica Group]
NewGene_5969	0.00089208	1.44945	up	Os11g0217101 [Oryza sativa Japonica Group]
LOC_Os02g50060	0.000405066	1.44827	up	probable calcium-binding protein CML20 [Oryza sativa Japonica Group]
LOC_Os12g39440	6.31344e-17	1.44743	up	uncharacterized protein LOC9270774 isoform X3 [Oryza sativa Japonica Group]
LOC_Os06g37750	1.46828e-10	1.4467	up	putative receptor protein kinase ZmPK1 [Oryza sativa Japonica Group]
LOC_Os10g07340	5.31936e-09	1.44592	up	uncharacterized protein LOC4348155 [Oryza sativa Japonica Group]
LOC_Os01g70850	4.45412e-11	1.44488	up	esterase PIR7B [Oryza sativa Japonica Group]
LOC_Os05g33400	3.90856e-09	1.44418	up	basic 7S globulin [Oryza sativa Japonica Group]
LOC_Os10g34795	5.27667e-05	1.44281	up	unknown protein [Oryza sativa Japonica Group]
LOC_Os01g50400	0.000201551	1.44111	up	mitogen-activated protein kinase kinase kinase 18 [Oryza sativa Japonica Group]
LOC_Os06g45090	3.85874e-10	1.44105	up	uncharacterized protein LOC9271699 [Oryza sativa Japonica Group]
LOC_Os04g55970	5.52255e-06	1.44038	up	aintegumenta-like protein [Oryza sativa]
NewGene_4275	7.83815e-07	1.44021	up	Os07g0684300 [Oryza sativa Japonica Group]
LOC_Os12g24020	9.0682e-09	1.43923	up	hypothetical protein DAI22_12g110700 [Oryza sativa Japonica Group]
LOC_Os12g28750	0.00291085	1.43597	up	hypothetical protein SEVIR_3G332600v2 [Setaria viridis]
LOC_Os02g49850	4.04697e-15	1.43481	up	basic blue protein [Oryza sativa Japonica Group]
LOC_Os09g28500	0.000310639	1.434	up	probable calcium-binding protein CML15 [Oryza sativa Japonica Group]
LOC_Os12g02240	2.64619e-06	1.43329	up	hypothetical protein OsI_37213 [Oryza sativa Indica Group]
LOC_Os03g50490	0.000296753	1.43047	up	glutamine synthetase cytosolic isozyme 1-3 [Oryza sativa Japonica Group]
LOC_Os02g52630	8.57549e-06	1.42918	up	galactoside 2-alpha-L-fucosyltransferase [Oryza sativa Japonica Group]
LOC_Os11g37190	0.0026849	1.4282	up	EPIDERMAL PATTERNING FACTOR-like protein 4 [Oryza sativa Japonica Group]
LOC_Os04g59380	1.34524e-10	1.42494	up	hypothetical protein EE612_026419, partial [Oryza sativa]
LOC_Os05g34150	0.00122384	1.42491	up	glutathione transferase GST 23 [Oryza sativa Japonica Group]
LOC_Os03g44020	0.0159046	1.42356	up	protein kinase PINOID-like [Oryza sativa Japonica Group]
LOC_Os12g27102	0.00131532	1.42339	up	glycerophosphodiester phosphodiesterase GDPDL4 [Oryza sativa Japonica Group]
LOC_Os06g51000	0.000508172	1.42012	up	glycine, alanine and asparagine-rich protein [Oryza sativa Japonica Group]
LOC_Os11g04710	0.000431782	1.41659	up	cytochrome P450 90A3 [Oryza sativa Japonica Group]
LOC_Os03g59300	0.0375079	1.41503	up	uncharacterized protein LOC4334511 [Oryza sativa Japonica Group]
LOC_Os03g36540	1.56276e-05	1.41428	up	magnesium-chelatase subunit ChlI, chloroplastic [Oryza sativa Japonica Group]
LOC_Os08g36220	7.30945e-05	1.41399	up	Os08g0465000 [Oryza sativa Japonica Group]
LOC_Os08g01630	0.00805735	1.41333	up	uncharacterized protein LOC4344459 [Oryza sativa Japonica Group]
LOC_Os01g63690	4.97494e-12	1.40808	up	nematode resistance protein-like HSPRO1 [Oryza sativa Japonica Group]
LOC_Os04g33920	0.00193026	1.40623	up	non-specific lipid-transfer protein [Oryza sativa Japonica Group]
LOC_Os12g42280	3.19826e-19	1.40531	up	9-cis-epoxycarotenoid dioxygenase NCED5, chloroplastic-like [Oryza sativa Japonica Group]
LOC_Os01g74600	0.00744013	1.4043	up	pentatricopeptide repeat-containing protein At3g16610 [Oryza sativa Japonica Group]
LOC_Os03g15680	0.00147495	1.40258	up	nodulation-signaling pathway 2 protein [Oryza sativa Japonica Group]
LOC_Os11g03484	0.000538158	1.40176	up	hypothetical protein DAI22_11g015700 [Oryza sativa Japonica Group]
LOC_Os01g28840	0.000150136	1.40162	up	S-type anion channel SLAH2 [Oryza sativa Japonica Group]
LOC_Os10g07978	0.00101427	1.40153	up	disease resistance protein RPM1 [Oryza sativa Japonica Group]
LOC_Os05g10560	0.000238355	1.40083	up	unknown protein [Oryza sativa Japonica Group]
LOC_Os07g48980	1.80243e-08	1.40073	up	nicotianamine synthase 3 [Oryza sativa Japonica Group]
LOC_Os10g38340	1.55967e-08	1.40063	up	probable glutathione S-transferase GSTU6 [Oryza sativa Japonica Group]
LOC_Os01g22980	3.17516e-07	1.39885	up	serine carboxypeptidase-like 26 isoform X1 [Oryza sativa Japonica Group]
LOC_Os06g37840	0.00107129	1.3935	up	disease resistance protein PIK6-NP-like isoform X3 [Oryza sativa Japonica Group]
LOC_Os08g35860	6.33633e-12	1.39206	up	cytokinin dehydrogenase 11 [Oryza sativa Japonica Group]
LOC_Os06g04250	6.93241e-06	1.38942	up	protein EXORDIUM-like 3 [Oryza sativa Japonica Group]
LOC_Os08g07920	0.031384	1.38816	up	hypothetical protein OsJ_26233 [Oryza sativa Japonica Group]
LOC_Os01g07770	1.19126e-13	1.38776	up	hypothetical protein OsI_00589 [Oryza sativa Indica Group]
LOC_Os05g02300	2.91902e-08	1.38434	up	putative histone H2A, partial [Oryza sativa Indica Group]
LOC_Os04g35864	3.36512e-07	1.38378	up	Os04g0439300, partial [Oryza sativa Japonica Group]
LOC_Os04g33760	7.39351e-05	1.38159	up	uncharacterized protein LOC4335793 [Oryza sativa Japonica Group]
LOC_Os02g46473	0.000212561	1.38086	up	Os02g0690000, partial [Oryza sativa Japonica Group]
LOC_Os01g19190	0.00628664	1.37758	up	retrotransposon protein, putative, unclassified [Oryza sativa Japonica Group]
LOC_Os11g29140	0.0031793	1.37721	up	Os11g0481500, partial [Oryza sativa Japonica Group]
LOC_Os10g36260	8.20461e-09	1.37476	up	uncharacterized protein LOC9271722 [Oryza sativa Japonica Group]
LOC_Os01g41900	2.39566e-17	1.37294	up	transcription factor KUA1 [Oryza sativa Japonica Group]
LOC_Os12g04204	1.33644e-15	1.37255	up	hypothetical protein DAI22_12g028500 [Oryza sativa Japonica Group]
LOC_Os06g34530	0.00045292	1.36909	up	RING-H2 finger protein ATL43 [Oryza sativa Japonica Group]
LOC_Os09g16760	1.13988e-08	1.36792	up	ankyrin repeat-containing protein At5g02620 [Oryza sativa Japonica Group]
LOC_Os05g36280	1.94833e-08	1.36707	up	hypothetical protein EE612_029752, partial [Oryza sativa]
LOC_Os03g18970	1.16184e-16	1.3653	up	probable protein phosphatase 2C 33 [Oryza sativa Japonica Group]
LOC_Os07g44410	2.71796e-07	1.36457	up	uncharacterized protein LOC4344044 [Oryza sativa Japonica Group]
LOC_Os03g10010	0.00824976	1.3621	up	hypothetical protein LOC_Os03g10010 [Oryza sativa Japonica Group]
NewGene_2884	5.324e-06	1.3613	up	hypothetical protein DAI22_01g237150 [Oryza sativa Japonica Group]
LOC_Os02g30240	0.0113148	1.36007	up	uncharacterized protein LOC4329435 [Oryza sativa Japonica Group]
LOC_Os05g20020	2.72076e-05	1.35953	up	polygalacturonase At1g48100 [Oryza sativa Japonica Group]
LOC_Os01g11760	0.000413621	1.35842	up	putative esterase [Oryza sativa Japonica Group]
LOC_Os03g16410	1.92846e-06	1.35798	up	uncharacterized protein LOC4332387 [Oryza sativa Japonica Group]
LOC_Os04g51510	0.017948	1.35761	up	xyloglucan endotransglucosylase/hydrolase protein 24 [Oryza sativa Japonica Group]
LOC_Os10g37120	0.0075181	1.3567	up	cytochrome P450 89A2 [Oryza sativa Japonica Group]
LOC_Os09g32870	0.018588	1.35479	up	Os09g0506300 [Oryza sativa Japonica Group]
LOC_Os06g19420	0.0140065	1.35159	up	hypothetical protein OsI_22635 [Oryza sativa Indica Group]
LOC_Os02g12420	2.59501e-07	1.35128	up	hypothetical protein EE612_009764, partial [Oryza sativa]
LOC_Os12g08130	1.62497e-19	1.35111	up	amino acid permease 3 [Oryza sativa Japonica Group]
LOC_Os04g41570	1.11878e-14	1.34987	up	transcription factor bHLH153 [Oryza sativa Japonica Group]
LOC_Os01g16146	2.34292e-14	1.34974	up	uncharacterized protein LOC4324375 isoform X4 [Oryza sativa Japonica Group]
LOC_Os06g44750	3.46738e-08	1.34893	up	hypothetical protein OsI_23968 [Oryza sativa Indica Group]
LOC_Os07g22730	0.0161551	1.34883	up	ethylene-responsive transcription factor 15 [Oryza sativa Japonica Group]
LOC_Os04g56470	2.9472e-09	1.34785	up	probable amino acid permease 7 [Oryza sativa Japonica Group]
LOC_Os06g12840	0.0223628	1.34774	up	protein ALTERED XYLOGLUCAN 4 [Oryza sativa Japonica Group]
LOC_Os08g01240	0.0355943	1.34731	up	uncharacterized protein At4g14100 [Oryza sativa Japonica Group]
LOC_Os01g46760	5.23634e-05	1.34596	up	probable protein phosphatase 2C 8 [Oryza sativa Japonica Group]
LOC_Os06g51190	5.53887e-08	1.34572	up	uncharacterized protein LOC4342127 [Oryza sativa Japonica Group]
LOC_Os02g39910	7.91657e-08	1.34492	up	BTB/POZ domain-containing protein At4g30940 [Oryza sativa Japonica Group]
LOC_Os05g03120	1.16349e-11	1.34486	up	interactor of constitutive active ROPs 2, chloroplastic [Oryza sativa Japonica Group]
NewGene_1128	0.00834328	1.34469	up	hypothetical protein DAI22_04g187200 [Oryza sativa Japonica Group]
LOC_Os01g01120	0.000716818	1.34466	up	probable bifunctional methylthioribulose-1-phosphate dehydratase/enolase-phosphatase E1 [Oryza sativa Japonica Group]
LOC_Os07g24830	1.01493e-15	1.34457	up	uncharacterized protein LOC4343053 [Oryza sativa Japonica Group]
LOC_Os12g40470	0.031911	1.34319	up	DC1 domain-containing protein, putative, expressed [Oryza sativa Japonica Group]
LOC_Os12g42190	0.0125911	1.34089	up	transcription factor PCF8 [Oryza sativa Japonica Group]
LOC_Os10g39720	0.000610264	1.33924	up	Homeobox domain containing protein [Oryza sativa Japonica Group]
LOC_Os11g02080	3.89185e-34	1.3367	up	uncharacterized protein LOC9269768 [Oryza sativa Japonica Group]
LOC_Os01g09620	6.87705e-17	1.33424	up	zinc finger CCCH domain-containing protein 2 [Oryza sativa Japonica Group]
LOC_Os01g08170	0.000215638	1.33384	up	uncharacterized protein LOC9270565 [Oryza sativa Japonica Group]
LOC_Os08g30100	4.85033e-07	1.33316	up	DIBOA-glucoside dioxygenase BX6 [Oryza sativa Japonica Group]
LOC_Os05g45460	3.94099e-12	1.3328	up	non-classical arabinogalactan protein 31 [Oryza sativa Japonica Group]
LOC_Os01g18220	5.60776e-05	1.33124	up	uncharacterized protein LOC4327913 [Oryza sativa Japonica Group]
LOC_Os07g06960	0.0025566	1.33103	up	Os07g0163900 [Oryza sativa Japonica Group]
LOC_Os09g38510	0.000794878	1.33086	up	probable purine permease 5 isoform X1 [Oryza sativa Japonica Group]
LOC_Os02g58720	0.000101208	1.33083	up	peroxidase 64 isoform X2 [Oryza sativa Japonica Group]
LOC_Os01g41890	3.34311e-05	1.32956	up	disease resistance protein RGA5-like [Oryza sativa Japonica Group]
LOC_Os07g15440	1.68004e-10	1.32896	up	hypothetical protein OsJ_23751 [Oryza sativa Japonica Group]
NewGene_1744	0.00820653	1.32808	up	Os03g0407400 [Oryza sativa Japonica Group]
LOC_Os01g50940	0.00325543	1.32638	up	transcription factor bHLH13 [Oryza sativa Japonica Group]
LOC_Os10g32930	0.020821	1.32552	up	uncharacterized protein LOC4348847 [Oryza sativa Japonica Group]
LOC_Os01g48620	0.0150301	1.32488	up	uncharacterized protein LOC4325269 [Oryza sativa Japonica Group]
LOC_Os11g05160	3.25445e-09	1.32406	up	AT-hook motif nuclear-localized protein 7 [Oryza sativa Japonica Group]
LOC_Os01g09870	0.00645039	1.32314	up	uncharacterized protein LOC107278163 [Oryza sativa Japonica Group]
LOC_Os10g33980	0.00648132	1.32306	up	Pyruvate decarboxylase isozyme 3, putative [Oryza sativa Japonica Group]
LOC_Os02g52990	9.26595e-06	1.32224	up	auxin-responsive protein SAUR32 [Oryza sativa Japonica Group]
LOC_Os09g23820	2.90388e-10	1.32183	up	putative cytochrome P450 monooxygenase CYP72A5 [Oryza sativa Japonica Group]
LOC_Os04g51920	6.53005e-05	1.3208	up	RecName: Full=Probable nucleoredoxin 3; Short=OsNrx3 [Oryza sativa Japonica Group]
LOC_Os08g02070	6.26964e-25	1.31857	up	MADS-box transcription factor 26 [Oryza sativa Japonica Group]
LOC_Os01g34060	1.14921e-06	1.31773	up	hypothetical protein EE612_003122 [Oryza sativa]
LOC_Os06g45950	0.0295804	1.31764	up	auxin-responsive protein SAUR71 [Oryza sativa Japonica Group]
LOC_Os03g28080	2.14801e-09	1.31582	up	E3 ubiquitin-protein ligase EL5-like [Oryza sativa Japonica Group]
LOC_Os10g25100	0.0162659	1.3136	up	hypothetical protein LOC_Os10g25100 [Oryza sativa Japonica Group]
LOC_Os10g09760	0.011477	1.31345	up	uncharacterized protein LOC112936621 [Oryza sativa Japonica Group]
LOC_Os03g60840	1.23136e-12	1.31259	up	Bowman-Birk type trypsin inhibitor [Oryza sativa Japonica Group]
LOC_Os11g07960	5.71266e-07	1.30958	up	hydroxycinnamoyltransferase 4-like [Oryza sativa Japonica Group]
LOC_Os09g04730	3.12853e-16	1.30824	up	tropinone reductase-like 3 [Oryza sativa Japonica Group]
LOC_Os09g31031	2.55404e-05	1.30823	up	uncharacterized protein LOC4347411 [Oryza sativa Japonica Group]
LOC_Os07g40240	1.07745e-07	1.30714	up	snakin-1 [Oryza sativa Japonica Group]
LOC_Os05g48170	0.00245267	1.30545	up	putative integrase [Oryza sativa Japonica Group]
LOC_Os08g14350	1.8686e-14	1.30471	up	hypothetical protein [Oryza sativa Japonica Group]
LOC_Os01g48740	0.000970797	1.30445	up	hypothetical protein EE612_004987 [Oryza sativa]
LOC_Os03g60480	0.00010339	1.304	up	protein SODIUM POTASSIUM ROOT DEFECTIVE 2 [Oryza sativa Japonica Group]
LOC_Os10g04050	1.43601e-06	1.30315	up	transposon protein, putative, CACTA, En/Spm sub-class, expressed [Oryza sativa Japonica Group]
LOC_Os02g54060	3.07796e-05	1.30139	up	20 kDa chaperonin, chloroplastic [Oryza sativa Japonica Group]
LOC_Os02g51320	0.00147955	1.30094	up	transcription factor ILI5 [Oryza sativa Japonica Group]
LOC_Os04g51520	3.1702e-08	1.29835	up	xyloglucan endotransglycosylase/hydrolase protein 8-like [Oryza sativa Japonica Group]
LOC_Os04g24140	1.24992e-06	1.29783	up	probable ribose-5-phosphate isomerase 1 [Oryza sativa Japonica Group]
LOC_Os10g07380	0.0012072	1.29752	up	expressed protein [Oryza sativa Japonica Group]
LOC_Os07g04820	7.56489e-05	1.29741	up	G-type lectin S-receptor-like serine/threonine-protein kinase SD2-5 [Oryza sativa Japonica Group]
LOC_Os07g38230	7.72907e-07	1.29684	up	chaperonin-like RbcX protein 2, chloroplastic [Oryza sativa Japonica Group]
LOC_Os01g68460	2.32317e-07	1.29514	up	hypothetical protein OsJ_04511 [Oryza sativa Japonica Group]
NewGene_4023	0.0269858	1.29385	up	hypothetical protein DAI22_07g129100 [Oryza sativa Japonica Group]
LOC_Os08g34010	0.00174626	1.29084	up	zinc-finger homeodomain protein 10 isoform X1 [Oryza sativa Japonica Group]
LOC_Os07g25060	4.30689e-11	1.28939	up	uncharacterized protein LOC107275265 [Oryza sativa Japonica Group]
LOC_Os09g10204	0.00464821	1.28694	up	Os09g0274100, partial [Oryza sativa Japonica Group]
LOC_Os07g07440	0.00215187	1.28634	up	hypothetical protein EE612_037389 [Oryza sativa]
LOC_Os10g35500	2.55658e-13	1.28608	up	Os10g0498100 [Oryza sativa Japonica Group]
LOC_Os12g39860	7.61664e-10	1.28573	up	adenine phosphoribosyltransferase 1 [Oryza sativa Japonica Group]
LOC_Os02g13520	1.4741e-11	1.28454	up	auxin-responsive protein IAA7 [Oryza sativa Japonica Group]
LOC_Os09g23300	5.97333e-05	1.28436	up	vacuolar iron transporter 1.2 [Oryza sativa Japonica Group]
LOC_Os11g02740	0.00039744	1.28403	up	treacle protein [Oryza sativa Japonica Group]
LOC_Os09g29060	8.47624e-05	1.2833	up	uncharacterized protein LOC4347310 [Oryza sativa Japonica Group]
LOC_Os12g41570	0.000903721	1.28307	up	hypothetical protein LOC_Os12g41570 [Oryza sativa Japonica Group]
LOC_Os03g08500	3.39112e-13	1.28254	up	hypothetical protein EE612_015704 [Oryza sativa]
LOC_Os02g27674	0.0187394	1.27783	up	hypothetical protein DAI22_02g169000 [Oryza sativa Japonica Group]
LOC_Os07g35500	0.0164507	1.27782	up	Os07g0539200, partial [Oryza sativa Japonica Group]
LOC_Os02g38392	1.2708e-13	1.27747	up	hypothetical protein DAI22_02g232400 [Oryza sativa Japonica Group]
LOC_Os02g07050	0.0312811	1.27689	up	pentatricopeptide repeat-containing protein At4g20770 [Oryza sativa Japonica Group]
LOC_Os09g35760	2.8855e-05	1.27512	up	RecName: Full=Homeobox-leucine zipper protein ROC6; AltName: Full=GLABRA 2-like homeobox protein 6; AltName: Full=HD-ZIP protein ROC6; AltName: Full=Homeodomain transcription factor ROC6; AltName: Full=Protein RICE OUTERMOST CELL-SPECIFIC 6 [Oryza sativa Japonica Group]
NewGene_3552	0.000111689	1.27387	up	ent-kaurene oxidase-like protein 1 isoform X2 [Oryza sativa Japonica Group]
LOC_Os04g37650	7.93137e-07	1.26984	up	probable fucosyltransferase 7 [Oryza sativa Japonica Group]
LOC_Os09g27050	2.192e-19	1.26935	up	probable GTP diphosphokinase RSH3, chloroplastic [Oryza sativa Japonica Group]
LOC_Os04g41710	7.5231e-06	1.26805	up	uncharacterized protein LOC4336267 [Oryza sativa Japonica Group]
LOC_Os09g21810	0.000450668	1.26708	up	Os09g0387000 [Oryza sativa Japonica Group]
LOC_Os06g11660	2.39131e-06	1.26522	up	protein EXORDIUM [Oryza sativa Japonica Group]
LOC_Os10g28630	0.00353577	1.2648	up	homocysteine S-methyltransferase 2 [Oryza sativa Japonica Group]
LOC_Os06g10780	0.0335183	1.26434	up	putative DRE binding factor 2 [Oryza sativa Japonica Group]
LOC_Os09g31120	2.19787e-11	1.26425	up	pirin-like protein [Oryza sativa Japonica Group]
LOC_Os10g18870	5.6678e-08	1.2638	up	dirigent protein 4 [Oryza sativa Japonica Group]
LOC_Os01g56810	4.37955e-06	1.26298	up	cytokinin dehydrogenase 5 isoform X1 [Oryza sativa Japonica Group]
LOC_Os05g35010	0.000222182	1.2624	up	cytochrome P450 71A1 [Oryza sativa Japonica Group]
LOC_Os12g38270	7.99994e-10	1.26141	up	metallothionein-like protein 4A [Oryza sativa Japonica Group]
LOC_Os01g22010	2.18403e-07	1.25971	up	S-adenosylmethionine synthase 2 [Oryza sativa Japonica Group]
LOC_Os04g53950	0.000206977	1.25933	up	uncharacterized protein LOC4337104 isoform X1 [Oryza sativa Japonica Group]
LOC_Os11g48050	3.43985e-05	1.25913	up	Os11g0707900, partial [Oryza sativa Japonica Group]
LOC_Os11g43990	1.11612e-08	1.25874	up	uncharacterized protein LOC4351068 isoform X1 [Oryza sativa Japonica Group]
LOC_Os08g30370	8.46669e-06	1.25851	up	hypothetical protein EE612_044065, partial [Oryza sativa]
LOC_Os03g41600	0.0104159	1.25823	up	Os03g0612400, partial [Oryza sativa Japonica Group]
LOC_Os06g41120	0.000174119	1.25773	up	unknown protein [Oryza sativa Japonica Group]
LOC_Os11g40840	0.007356	1.25746	up	hypothetical protein DAI22_11g203010 [Oryza sativa Japonica Group]
LOC_Os02g45160	1.07918e-07	1.25734	up	aluminum-activated malate transporter 10 [Oryza sativa Japonica Group]
LOC_Os05g08750	0.000386011	1.25696	up	cyanidin 3-O-rutinoside 5-O-glucosyltransferase [Oryza sativa Japonica Group]
LOC_Os11g05494	0.003651	1.25583	up	--
LOC_Os12g29570	0.0320732	1.255	up	light-harvesting complex-like protein OHP1, chloroplastic [Oryza sativa Japonica Group]
LOC_Os01g04390	0.00125091	1.25427	up	uncharacterized protein LOC4325699 [Oryza sativa Japonica Group]
LOC_Os07g23570	0.000187452	1.2537	up	cytochrome P450 709B1 [Oryza sativa Japonica Group]
LOC_Os02g26140	0.011002	1.25341	up	microtubule-binding protein TANGLED1 [Oryza sativa Japonica Group]
LOC_Os01g14410	0.0232413	1.25321	up	high molecular mass early light-inducible protein HV58, chloroplastic [Oryza sativa Japonica Group]
LOC_Os04g33640	2.58446e-18	1.25307	up	glucan endo-1,3-beta-glucosidase 14 [Oryza sativa Japonica Group]
LOC_Os06g47480	0.0126807	1.25247	up	hypothetical protein OsI_24252 [Oryza sativa Indica Group]
LOC_Os07g06644	3.3645e-11	1.25236	up	uncharacterized protein LOC4342450 isoform X1 [Oryza sativa Japonica Group]
LOC_Os12g35610	1.43487e-06	1.24998	up	respiratory burst oxidase homolog protein B [Oryza sativa Japonica Group]
LOC_Os04g03980	5.59465e-07	1.24905	up	probable indole-3-pyruvate monooxygenase YUCCA5 [Oryza sativa Japonica Group]
LOC_Os09g22510	0.00127316	1.24702	up	hypothetical protein EE612_047570, partial [Oryza sativa]
LOC_Os02g52620	0.000115438	1.24558	up	hypothetical protein EE612_013851, partial [Oryza sativa]
LOC_Os09g13600	0.0147746	1.24376	up	hypothetical protein DAI22_09g044600 [Oryza sativa Japonica Group]
LOC_Os02g42560	1.351e-05	1.24315	up	uncharacterized protein At1g65710 [Oryza sativa Japonica Group]
LOC_Os05g44916	7.24752e-10	1.24278	up	mitochondrial-processing peptidase subunit alpha [Oryza sativa Japonica Group]
LOC_Os01g12640	0.0278256	1.24263	up	probable membrane-associated kinase regulator 2 isoform X1 [Oryza sativa Japonica Group]
LOC_Os12g02020	0.000259128	1.24241	up	uncharacterized protein LOC4351296 isoform X1 [Oryza sativa Japonica Group]
LOC_Os05g39840	0.000475604	1.24083	up	WEB family protein At2g38370 [Oryza sativa Japonica Group]
LOC_Os05g32980	0.0248064	1.23958	up	hypothetical protein OsJ_18455 [Oryza sativa Japonica Group]
LOC_Os08g43790	0.0451636	1.23953	up	uncharacterized protein LOC107275728 [Oryza sativa Japonica Group]
LOC_Os04g33520	1.33434e-05	1.23926	up	uncharacterized protein LOC4335768 [Oryza sativa Japonica Group]
LOC_Os02g15860	8.78136e-07	1.23901	up	uncharacterized protein LOC4328929 [Oryza sativa Japonica Group]
LOC_Os06g10410	6.67463e-09	1.23834	up	mechanosensitive ion channel protein 10 [Oryza sativa Japonica Group]
LOC_Os04g46740	1.70473e-06	1.23474	up	probable pectinesterase 68 [Oryza sativa Japonica Group]
LOC_Os11g31190	7.29109e-08	1.23433	up	RecName: Full=Bidirectional sugar transporter SWEET14; Short=OsSWEET14 [Oryza sativa Indica Group]
LOC_Os01g19290	3.76204e-05	1.23332	up	WAT1-related protein At1g09380 isoform X2 [Oryza sativa Japonica Group]
LOC_Os06g10610	0.00104581	1.23246	up	uncharacterized protein LOC9267282 [Oryza sativa Japonica Group]
LOC_Os01g49280	0.00667909	1.22973	up	hypothetical protein OsI_03314 [Oryza sativa Indica Group]
LOC_Os01g50080	3.22826e-05	1.22923	up	hypothetical protein DAI22_01g289900 [Oryza sativa Japonica Group]
LOC_Os07g13810	3.52388e-05	1.22851	up	DIMBOA UDP-glucosyltransferase BX8 [Oryza sativa Japonica Group]
LOC_Os09g29960	0.001322	1.22784	up	dof zinc finger protein MNB1A [Oryza sativa Japonica Group]
LOC_Os03g63580	0.00143016	1.22771	up	non-specific phospholipase C4 [Oryza sativa Japonica Group]
LOC_Os04g35880	4.37121e-09	1.2276	up	hypothetical protein OsJ_14910 [Oryza sativa Japonica Group]
LOC_Os02g08170	0.0153844	1.22707	up	Os02g0178300 [Oryza sativa Japonica Group]
LOC_Os01g53130	3.60115e-06	1.22494	up	uncharacterized protein LOC4324432 isoform X1 [Oryza sativa Japonica Group]
LOC_Os01g66700	1.24898e-05	1.22416	up	beta-hexosaminidase 3 [Oryza sativa Japonica Group]
LOC_Os11g14240	0.0269952	1.22299	up	uncharacterized protein LOC4350199 [Oryza sativa Japonica Group]
LOC_Os08g35630	4.7273e-06	1.2211	up	uncharacterized protein LOC4345757 [Oryza sativa Japonica Group]
LOC_Os06g41860	0.046095	1.22074	up	hypothetical protein OsI_23753 [Oryza sativa Indica Group]
LOC_Os01g38140	0.00920136	1.21961	up	Os01g0561900 [Oryza sativa Japonica Group]
LOC_Os01g11550	6.37578e-05	1.21919	up	transcription factor PCF5 [Oryza sativa Japonica Group]
LOC_Os11g05390	4.54925e-12	1.21822	up	Major Facilitator Superfamily, putative [Oryza sativa Japonica Group]
LOC_Os11g04020	8.74167e-09	1.21792	up	protein ZINC INDUCED FACILITATOR-LIKE 1 [Oryza sativa Japonica Group]
LOC_Os07g13980	3.77876e-06	1.21759	up	glucose-1-phosphate adenylyltransferase large subunit 4, chloroplastic/amyloplastic-like [Oryza sativa Japonica Group]
LOC_Os02g10990	7.92849e-07	1.2173	up	putative 6-4 photolyase (UVR3) [Oryza sativa Japonica Group]
LOC_Os07g47100	0.047836	1.21587	up	Os07g0666900, partial [Oryza sativa Japonica Group]
LOC_Os09g02360	0.000172366	1.21483	up	cyclin-D3-2 [Oryza sativa Japonica Group]
LOC_Os12g43130	0.00145099	1.21427	up	phytoene synthase 2, chloroplastic [Oryza sativa Japonica Group]
LOC_Os01g43490	0.000165217	1.21389	up	polygalacturonase [Oryza sativa Japonica Group]
LOC_Os09g13440	0.00954263	1.21358	up	uncharacterized protein LOC4346670 isoform X1 [Oryza sativa Japonica Group]
LOC_Os05g49620	0.0015246	1.21313	up	probable WRKY transcription factor 41 [Oryza sativa Japonica Group]
LOC_Os12g38300	2.44677e-06	1.21248	up	metallothionein-like protein 4C [Oryza sativa Japonica Group]
LOC_Os01g61550	0.000422376	1.21172	up	ammonium transporter 2 member 2 [Oryza sativa Japonica Group]
NewGene_5465	0.0183783	1.21092	up	hypothetical protein [Oryza sativa Japonica Group]
LOC_Os02g49440	8.98945e-06	1.2087	up	dof zinc finger protein 4 [Oryza sativa Japonica Group]
LOC_Os12g03270	2.55318e-08	1.20867	up	hypothetical protein DAI22_12g019400 [Oryza sativa Japonica Group]
LOC_Os10g01480	1.97801e-18	1.2086	up	inositol-tetrakisphosphate 1-kinase 1 [Oryza sativa Japonica Group]
LOC_Os05g47540	2.00647e-07	1.20807	up	phosphomethylethanolamine N-methyltransferase [Oryza sativa Japonica Group]
LOC_Os01g17050	0.00292648	1.2064	up	hypothetical protein DAI22_01g125900 [Oryza sativa Japonica Group]
LOC_Os01g49640	1.59327e-08	1.20579	up	Os01g0691100, partial [Oryza sativa Japonica Group]
LOC_Os04g58730	2.66819e-09	1.20323	up	AT-hook motif nuclear-localized protein 9 [Oryza sativa Japonica Group]
LOC_Os03g43580	1.76568e-05	1.20257	up	uncharacterized protein LOC4333521 [Oryza sativa Japonica Group]
LOC_Os01g62660	6.14688e-15	1.20187	up	transcription factor PCL1-like [Oryza sativa Japonica Group]
LOC_Os05g01570	3.74346e-05	1.20147	up	WAT1-related protein At5g64700 [Oryza sativa Japonica Group]
LOC_Os06g42060	2.65151e-06	1.20026	up	hypothetical protein DAI22_06g221000 [Oryza sativa Japonica Group]
LOC_Os05g47940	5.28357e-05	1.2002	up	uncharacterized protein LOC9268587 [Oryza sativa Japonica Group]
LOC_Os01g59690	4.87176e-08	1.19969	up	F-box protein At4g18380 [Oryza sativa Japonica Group]
LOC_Os06g33710	5.38603e-19	1.19876	up	spermine synthase [Oryza sativa Japonica Group]
LOC_Os09g12660	0.005248	1.19853	up	glucose-1-phosphate adenylyltransferase small subunit 1, chloroplastic/amyloplastic-like [Oryza sativa Japonica Group]
LOC_Os09g28280	0.0002328	1.19847	up	tuliposide A-converting enzyme b1, amyloplastic [Oryza sativa Japonica Group]
LOC_Os07g43970	0.00204097	1.19758	up	IQ domain-containing protein IQM2 [Oryza sativa Japonica Group]
LOC_Os03g04100	4.87855e-13	1.19686	up	Hypothetical protein [Oryza sativa Japonica Group]
LOC_Os02g45940	3.56539e-07	1.19649	up	hypothetical protein BRADI_4g37338v3, partial [Brachypodium distachyon]
LOC_Os03g24950	1.48459e-17	1.19585	up	Os03g0364700, partial [Oryza sativa Japonica Group]
LOC_Os07g13770	0.00156846	1.19581	up	DIMBOA UDP-glucosyltransferase BX9 [Oryza sativa Japonica Group]
LOC_Os11g19060	0.000938262	1.19399	up	hypothetical protein EE612_054881 [Oryza sativa]
LOC_Os03g10478	1.05495e-11	1.19398	up	uncharacterized protein LOC9269764 [Oryza sativa Japonica Group]
LOC_Os09g26900	1.3085e-06	1.1936	up	hypothetical protein OsJ_29521 [Oryza sativa Japonica Group]
LOC_Os06g48160	7.06673e-05	1.19336	up	xyloglucan endotransglucosylase/hydrolase protein 22 [Oryza sativa Japonica Group]
LOC_Os05g02420	1.98907e-16	1.19313	up	unknown protein [Oryza sativa Japonica Group]
LOC_Os02g08310	0.00203011	1.19277	up	tubby-like protein 4 [Oryza sativa Japonica Group]
LOC_Os12g17160	0.0391409	1.19122	up	cytosolic sulfotransferase 12 [Oryza sativa Japonica Group]
LOC_Os08g01120	2.402e-09	1.19067	up	hypothetical protein DAI22_08g001100 [Oryza sativa Japonica Group]
LOC_Os09g36160	2.90222e-05	1.19041	up	protein SHI RELATED SEQUENCE 1 [Oryza sativa Japonica Group]
LOC_Os03g04690	2.30925e-07	1.18993	up	expressed protein [Oryza sativa Japonica Group]
LOC_Os04g51172	0.0194682	1.1896	up	RecName: Full=Putative protein Brevis radix-like 3; Short=OsBRXL3 [Oryza sativa Japonica Group]
LOC_Os07g46560	0.000471092	1.18934	up	hypothetical protein OsJ_25443 [Oryza sativa Japonica Group]
LOC_Os11g04409	7.33779e-21	1.18907	up	hypothetical protein DAI22_11g024700 [Oryza sativa Japonica Group]
LOC_Os01g01740	1.33776e-07	1.18851	up	serine/threonine-protein kinase HT1 [Oryza sativa Japonica Group]
NewGene_3362	3.52708e-06	1.1884	up	EBNA1-like protein [Oryza sativa Japonica Group]
LOC_Os08g31980	1.01755e-11	1.18747	up	probable alpha,alpha-trehalose-phosphate synthase [UDP-forming] 10 [Oryza sativa Japonica Group]
LOC_Os08g36410	0.000319706	1.18716	up	putative clathrin assembly protein At1g25240 [Oryza sativa Japonica Group]
LOC_Os02g51070	6.04778e-05	1.18609	up	soluble starch synthase 2-2, chloroplastic/amyloplastic [Oryza sativa Japonica Group]
LOC_Os08g26850	0.000251231	1.18554	up	uncharacterized protein LOC4345361 [Oryza sativa Japonica Group]
LOC_Os03g57660	3.20879e-09	1.1848	up	probable glutamate carboxypeptidase PLA3 isoform X1 [Oryza sativa Japonica Group]
LOC_Os03g17100	1.32313e-08	1.18466	up	probable histone H2A.5 [Oryza sativa Japonica Group]
LOC_Os03g27480	7.21952e-13	1.1843	up	serine carboxypeptidase-like 51 [Oryza sativa Japonica Group]
LOC_Os08g36820	0.0188401	1.18362	up	hypothetical protein EE612_044852 [Oryza sativa]
LOC_Os01g43610	0.00560736	1.18271	up	transcription repressor OFP3 [Oryza sativa Japonica Group]
LOC_Os02g07800	0.000427381	1.18093	up	hypothetical protein [Oryza sativa Japonica Group]
LOC_Os03g51610	6.21726e-05	1.17829	up	inositol-tetrakisphosphate 1-kinase 3 [Oryza sativa Japonica Group]
LOC_Os01g12160	2.03377e-08	1.17488	up	jasmonic acid-amido synthetase JAR2 isoform X3 [Oryza sativa Japonica Group]
LOC_Os01g47040	0.0121478	1.17403	up	uncharacterized protein LOC4327168 [Oryza sativa Japonica Group]
LOC_Os03g56220	8.52399e-08	1.1718	up	uncharacterized protein LOC4334268 [Oryza sativa Japonica Group]
LOC_Os04g39110	0.0071322	1.17128	up	hypothetical protein OsJ_15098 [Oryza sativa Japonica Group]
LOC_Os07g49120	0.000852304	1.17116	up	sex determination protein tasselseed-2 isoform X1 [Oryza sativa Japonica Group]
LOC_Os08g31830	4.63722e-09	1.1711	up	mitochondrial pyruvate carrier 1 [Oryza sativa Japonica Group]
LOC_Os10g33990	1.2586e-06	1.17098	up	hypothetical protein [Oryza sativa Japonica Group]
LOC_Os08g43770	0.0188016	1.17084	up	uncharacterized protein LOC4346259 [Oryza sativa Japonica Group]
LOC_Os04g11450	1.36894e-06	1.17065	up	F-box protein CPR1 [Oryza sativa Japonica Group]
LOC_Os01g29150	3.00402e-09	1.17061	up	hypothetical protein OsJ_01890 [Oryza sativa Japonica Group]
LOC_Os01g64540	0.0246116	1.17024	up	putative UDP-rhamnose:rhamnosyltransferase 1 [Oryza sativa Japonica Group]
LOC_Os10g20350	0.0144632	1.16847	up	protein DETOXIFICATION 16 [Oryza sativa Japonica Group]
LOC_Os06g43800	1.4445e-05	1.16816	up	uncharacterized methyltransferase At2g41040, chloroplastic [Oryza sativa Japonica Group]
LOC_Os04g19960	3.46738e-08	1.16732	up	hypothetical protein EE612_022692 [Oryza sativa]
LOC_Os03g52720	7.64176e-12	1.16618	up	magnesium-dependent phosphatase 1 [Oryza sativa Japonica Group]
LOC_Os01g51770	0.0294764	1.16603	up	mitochondrial outer membrane protein porin 4 [Oryza sativa Japonica Group]
LOC_Os02g37309	1.62682e-07	1.16585	up	hypothetical protein DAI22_02g224400 [Oryza sativa Japonica Group]
LOC_Os04g43160	5.88699e-08	1.16439	up	uncharacterized protein LOC4336372 [Oryza sativa Japonica Group]
LOC_Os01g63310	0.00271645	1.16183	up	UPF0503 protein At3g09070, chloroplastic [Oryza sativa Japonica Group]
LOC_Os10g14011	3.48318e-09	1.16023	up	hypothetical protein EE612_050571 [Oryza sativa]
LOC_Os01g14660	0.000331212	1.15997	up	Os03g0428700, partial [Oryza sativa Japonica Group]
LOC_Os11g04860	0.0495392	1.15906	up	cyanidin 3-O-rutinoside 5-O-glucosyltransferase [Oryza sativa Japonica Group]
LOC_Os11g40210	0.00104928	1.15678	up	uncharacterized protein LOC4350927 [Oryza sativa Japonica Group]
LOC_Os03g63060	1.16588e-05	1.15639	up	CRIB domain-containing protein RIC4 [Oryza sativa Japonica Group]
LOC_Os02g46100	0.00106768	1.15606	up	RING-H2 finger protein ATL80 [Oryza sativa Japonica Group]
LOC_Os01g10040	8.66103e-05	1.15605	up	cytochrome P450 90D2 [Oryza sativa Japonica Group]
LOC_Os02g16730	8.53092e-08	1.15576	up	expansin-A13 [Oryza sativa Japonica Group]
LOC_Os07g07150	0.0131344	1.15328	up	uncharacterized protein LOC4342484 [Oryza sativa Japonica Group]
LOC_Os02g39380	0.0350053	1.15326	up	probable calcium-binding protein CML17 [Oryza sativa Japonica Group]
LOC_Os03g40540	0.00017148	1.15282	up	cytochrome P450 85A1 [Oryza sativa Japonica Group]
LOC_Os06g46250	0.000818749	1.15197	up	uncharacterized protein DDB_G0271670 [Oryza sativa Japonica Group]
LOC_Os11g29350	2.55028e-09	1.15147	up	ELMO domain-containing protein A isoform X1 [Oryza sativa Japonica Group]
LOC_Os01g51870	6.16606e-05	1.14914	up	hypothetical protein OsI_03515 [Oryza sativa Indica Group]
LOC_Os03g01320	0.00605591	1.14879	up	putative glycine-rich cell wall structural protein 1 [Oryza sativa Japonica Group]
LOC_Os02g58740	0.0144253	1.14843	up	uncharacterized protein LOC4331274 [Oryza sativa Japonica Group]
LOC_Os03g49260	7.10578e-06	1.1484	up	lipoxygenase-1 [Oryza sativa Japonica Group]
LOC_Os08g14390	0.00280812	1.14795	up	hypothetical protein OsJ_26552 [Oryza sativa Japonica Group]
LOC_Os01g41240	0.000590739	1.14785	up	probable esterase KAI2 [Oryza sativa Japonica Group]
LOC_Os02g51910	2.46502e-05	1.14741	up	7-deoxyloganetin glucosyltransferase [Oryza sativa Japonica Group]
LOC_Os03g60380	8.81248e-08	1.14627	up	cinnamoyl-CoA reductase 1 [Oryza sativa Japonica Group]
LOC_Os02g12440	2.28047e-07	1.14539	up	receptor kinase-like protein Xa21 isoform X2 [Oryza sativa Japonica Group]
LOC_Os01g11700	0.0209802	1.14497	up	GDSL esterase/lipase At2g27360 [Oryza sativa Japonica Group]
LOC_Os09g32330	5.83128e-12	1.14494	up	uncharacterized protein LOC4347474 [Oryza sativa Japonica Group]
LOC_Os03g55310	0.000854266	1.14485	up	upstream activation factor subunit UAF30 [Oryza sativa Japonica Group]
LOC_Os05g29810	0.00919568	1.14351	up	ethylene-responsive transcription factor ERF071 [Oryza sativa Japonica Group]
NewGene_1107	0.02418	1.14104	up	hypothetical protein OsJ_31993 [Oryza sativa Japonica Group]
LOC_Os08g43760	0.00383148	1.14073	up	uncharacterized protein LOC107277740 [Oryza sativa Japonica Group]
LOC_Os07g01400	3.56647e-05	1.14048	up	peroxidase 1-like [Oryza sativa Japonica Group]
NewGene_1754	2.17614e-05	1.13879	up	hypothetical protein OsJ_11350 [Oryza sativa Japonica Group]
LOC_Os07g12630	0.0183922	1.13765	up	transcription elongation factor TFIIS [Oryza sativa Japonica Group]
LOC_Os07g48450	1.68942e-06	1.13592	up	NAC transcription factor 29 [Oryza sativa Japonica Group]
LOC_Os05g18750	0.00707937	1.1357	up	uncharacterized protein LOC4338257 [Oryza sativa Japonica Group]
LOC_Os11g30910	0.011248	1.13341	up	cytosolic sulfotransferase 10 [Oryza sativa Japonica Group]
LOC_Os01g52594	7.47616e-05	1.13234	up	hypothetical protein DAI22_01g309200 [Oryza sativa Japonica Group]
LOC_Os06g34390	0.000304449	1.13115	up	E3 ubiquitin-protein ligase EL5-like [Oryza sativa Japonica Group]
LOC_Os07g49510	0.0119356	1.13056	up	uncharacterized protein LOC4344402 isoform X2 [Oryza sativa Japonica Group]
LOC_Os06g11610	0.000702505	1.12992	up	26.2 kDa heat shock protein, mitochondrial [Oryza sativa Japonica Group]
LOC_Os08g33300	0.00397973	1.12989	up	putative cytochrome P450 monooxygenase [Oryza sativa Japonica Group]
LOC_Os06g14420	0.000227725	1.12986	up	nudix hydrolase 21, chloroplastic [Oryza sativa Japonica Group]
LOC_Os06g48680	1.03711e-05	1.12887	up	uncharacterized protein LOC4341963 [Oryza sativa Japonica Group]
LOC_Os01g43700	3.69109e-10	1.12853	up	cytochrome P450 72A13 isoform X1 [Oryza sativa Japonica Group]
LOC_Os03g07660	0.019362	1.12827	up	cysteine proteinase inhibitor 5 [Oryza sativa Japonica Group]
LOC_Os08g30150	0.00146162	1.12791	up	putative 2-oxoglutarate-dependent oxygenase [Oryza sativa Japonica Group]
LOC_Os10g31710	1.09792e-08	1.12786	up	putative glycine-rich cell wall structural protein 1 [Oryza sativa Japonica Group]
LOC_Os04g38026	0.00170866	1.1278	up	sugar transport protein MST1-like [Oryza sativa Japonica Group]
LOC_Os08g38300	2.84998e-08	1.12687	up	Histone H2B [Zea mays]
LOC_Os07g24820	0.000251391	1.12686	up	hypothetical protein DAI22_07g123633 [Oryza sativa Japonica Group]
LOC_Os06g06510	8.28195e-07	1.12654	up	hypothetical protein EE612_032080, partial [Oryza sativa]
LOC_Os12g05310	3.79623e-11	1.12651	up	retrotransposon protein, putative, unclassified, expressed [Oryza sativa Japonica Group]
LOC_Os02g26740	7.09128e-05	1.12643	up	hypothetical protein OsI_07150 [Oryza sativa Indica Group]
NewGene_2247	1.23885e-05	1.12488	up	Os04g0249750 [Oryza sativa Japonica Group]
LOC_Os01g07240	0.00015982	1.12477	up	uncharacterized protein LOC4327143 [Oryza sativa Japonica Group]
LOC_Os04g48290	2.51494e-09	1.1245	up	protein DETOXIFICATION 49 [Oryza sativa Japonica Group]
LOC_Os10g35810	0.000371816	1.12381	up	thylakoid lumenal 17.4 kDa protein, chloroplastic [Oryza sativa Japonica Group]
NewGene_8	0.0261824	1.12354	up	Os11g0551700 [Oryza sativa Japonica Group]
LOC_Os09g34230	0.0350436	1.12144	up	UDP-glycosyltransferase 79-like [Oryza sativa Japonica Group]
LOC_Os02g33720	0.00322125	1.12106	up	putative RING-H2 zinc finger protein [Oryza sativa Japonica Group]
LOC_Os04g40290	0.0133897	1.12076	up	hypothetical protein OsI_16324 [Oryza sativa Indica Group]
LOC_Os12g41510	0.000500924	1.11981	up	Os12g0608700 [Oryza sativa Japonica Group]
LOC_Os01g63830	0.000253954	1.11956	up	uncharacterized protein LOC4324755 [Oryza sativa Japonica Group]
LOC_Os02g52490	2.22049e-10	1.11945	up	uncharacterized protein LOC4330817 isoform X1 [Oryza sativa Japonica Group]
LOC_Os08g01710	6.67645e-09	1.11839	up	hypothetical protein OsI_27543 [Oryza sativa Indica Group]
LOC_Os01g07730	0.000521445	1.11808	up	phosphoenolpyruvate/phosphate translocator 3, chloroplastic [Oryza sativa Japonica Group]
LOC_Os03g37320	0.00501713	1.11748	up	expressed protein [Oryza sativa Japonica Group]
LOC_Os03g45760	5.38077e-06	1.11737	up	uncharacterized protein At4g15545 isoform X1 [Oryza sativa Japonica Group]
LOC_Os02g33540	0.0132668	1.11692	up	Os02g0538400 [Oryza sativa Japonica Group]
LOC_Os03g22270	4.16953e-10	1.11691	up	dormancy-associated protein homolog 3 [Oryza sativa Japonica Group]
LOC_Os01g62110	0.00798651	1.11691	up	uncharacterized protein LOC4327374 [Oryza sativa Japonica Group]
LOC_Os12g02400	0.0499984	1.11604	up	probable WRKY transcription factor 69 isoform X1 [Oryza sativa Japonica Group]
LOC_Os08g37432	5.95255e-06	1.11602	up	protein DETOXIFICATION 27 [Oryza sativa Japonica Group]
LOC_Os04g56850	0.0101433	1.11525	up	auxin response factor 11-like isoform X1 [Oryza sativa Japonica Group]
LOC_Os07g33620	0.0191112	1.11463	up	cytochrome P450 716B1 [Oryza sativa Japonica Group]
LOC_Os01g21970	0.00171626	1.11455	up	pto-interacting protein 1 [Oryza sativa Japonica Group]
LOC_Os10g40614	2.86927e-05	1.11408	up	hypothetical protein OsJ_15724 [Oryza sativa Japonica Group]
LOC_Os03g61740	1.72061e-05	1.11328	up	short-chain dehydrogenase reductase 5 [Oryza sativa Japonica Group]
LOC_Os06g09340	0.0104949	1.11244	up	pectinesterase [Oryza sativa Japonica Group]
LOC_Os10g40120	1.79018e-05	1.11237	up	putative arm repeat containing protein [Oryza sativa Japonica Group]
LOC_Os05g38740	0.0047064	1.10994	up	hypothetical protein BRADI_4g37338v3, partial [Brachypodium distachyon]
NewGene_3704	0.0118032	1.10922	up	Os02g0552500 [Oryza sativa Japonica Group]
LOC_Os01g48010	0.000131455	1.1091	up	hypothetical protein OsI_03210 [Oryza sativa Indica Group]
LOC_Os08g36540	0.0245115	1.10886	up	aspartic proteinase nepenthesin-1 [Oryza sativa Japonica Group]
LOC_Os01g55220	5.02813e-05	1.10852	up	hypothetical protein OsI_03791 [Oryza sativa Indica Group]
LOC_Os10g39640	4.54522e-06	1.10612	up	expansin-like A2 isoform X1 [Oryza sativa Japonica Group]
LOC_Os04g53740	1.7149e-10	1.10608	up	thioredoxin-like protein CXXS1 [Oryza sativa Japonica Group]
LOC_Os03g51380	2.98264e-09	1.10542	up	BTB/POZ domain-containing protein At1g63850 [Oryza sativa Japonica Group]
LOC_Os04g41280	0.0190412	1.105	up	ankyrin-3 [Oryza sativa Japonica Group]
LOC_Os02g25780	0.000984768	1.10476	up	unknown protein [Oryza sativa Japonica Group]
LOC_Os05g35070	0.00562412	1.10444	up	uncharacterized protein LOC9268469 [Oryza sativa Japonica Group]
LOC_Os09g27040	0.000265275	1.10424	up	protein GAMETE EXPRESSED 1 [Oryza sativa Japonica Group]
LOC_Os03g09880	3.49528e-05	1.10187	up	cytochrome b561 and DOMON domain-containing protein At5g35735 [Oryza sativa Japonica Group]
LOC_Os02g06960	0.00104926	1.1011	up	zinc finger CCCH domain-containing protein 18 [Oryza sativa Japonica Group]
LOC_Os04g51450	0.000184994	1.09902	up	xyloglucan endotransglucosylase/hydrolase protein 24 [Oryza sativa Japonica Group]
LOC_Os08g14200	0.000604871	1.09868	up	xyloglucan endotransglucosylase/hydrolase protein 24 [Oryza sativa Japonica Group]
LOC_Os02g55050	0.0424537	1.09863	up	F-box/FBD/LRR-repeat protein At4g00160 [Oryza sativa Japonica Group]
LOC_Os09g29160	0.0102239	1.09862	up	uncharacterized protein LOC4347316 [Oryza sativa Japonica Group]
LOC_Os04g43560	2.89925e-13	1.09829	up	protein CUP-SHAPED COTYLEDON 1 [Oryza sativa Japonica Group]
LOC_Os07g34620	3.67862e-05	1.09513	up	uncharacterized protein LOC4343449 [Oryza sativa Japonica Group]
LOC_Os07g09814	8.44466e-07	1.09396	up	F-box protein CPR1 [Oryza sativa Japonica Group]
LOC_Os05g45350	4.56126e-11	1.09292	up	chaperone protein dnaJ C76, chloroplastic isoform X1 [Oryza sativa Japonica Group]
LOC_Os07g33350	5.07681e-06	1.09244	up	unknown protein [Oryza sativa Japonica Group]
LOC_Os11g05730	2.26113e-05	1.09183	up	unnamed protein product [Digitaria exilis]
LOC_Os01g24940	0.000220546	1.09116	up	RecName: Full=Poly [ADP-ribose] polymerase 2-A; Short=PARP-2-A; AltName: Full=NAD(+) ADP-ribosyltransferase 2-A; Short=ADPRT-2-A; AltName: Full=Poly[ADP-ribose] synthase 2-A; AltName: Full=Protein ADP-ribosyltransferase PARP2 [Oryza sativa Japonica Group]
LOC_Os06g13760	0.000772605	1.09092	up	probable galacturonosyltransferase-like 9 [Oryza sativa Japonica Group]
LOC_Os05g32440	0.00317691	1.09049	up	probable membrane-associated kinase regulator 1 [Oryza sativa Japonica Group]
LOC_Os03g15320	0.00073724	1.09012	up	aldehyde oxidase GLOX [Oryza sativa Japonica Group]
LOC_Os11g07840	5.42842e-05	1.08917	up	hypothetical protein DAI22_11g054600 [Oryza sativa Japonica Group]
LOC_Os01g36590	4.51637e-07	1.08887	up	putative MtN21 [Oryza sativa Japonica Group]
NewGene_4660	0.0493603	1.08809	up	hypothetical protein DAI22_08g171600 [Oryza sativa Japonica Group]
LOC_Os05g06140	0.000252625	1.08769	up	Os05g0153300 [Oryza sativa Japonica Group]
LOC_Os04g44950	4.7204e-09	1.08737	up	salutaridine reductase [Oryza sativa Japonica Group]
LOC_Os05g08890	0.0211938	1.08664	up	hypothetical protein [Oryza sativa Japonica Group]
LOC_Os12g06080	0.00135434	1.08526	up	B3 domain-containing protein Os11g0156000-like [Oryza sativa Japonica Group]
LOC_Os09g36619	0.000125945	1.08519	up	hypothetical protein EE612_049180 [Oryza sativa]
LOC_Os06g12180	7.46108e-05	1.08467	up	salt stress-induced protein [Oryza sativa Japonica Group]
LOC_Os05g02980	0.0159046	1.08436	up	probable membrane-associated kinase regulator 4 [Oryza sativa Japonica Group]
LOC_Os08g16660	0.00565837	1.08295	up	aspartyl protease family protein At5g10770 [Oryza sativa Japonica Group]
LOC_Os08g40500	1.56588e-08	1.08105	up	--
LOC_Os10g19300	0.0492889	1.08075	up	expressed protein [Oryza sativa Japonica Group]
LOC_Os12g04690	0.000265275	1.08061	up	Os12g0141000 [Oryza sativa Japonica Group]
LOC_Os11g47600	3.09353e-05	1.08025	up	--
LOC_Os01g61760	0.000174816	1.07999	up	interactor of constitutive active ROPs 2, chloroplastic isoform X1 [Oryza sativa Japonica Group]
LOC_Os03g57240	0.0164777	1.07963	up	zinc finger protein GIS3 [Oryza sativa Japonica Group]
LOC_Os07g01810	0.00433357	1.07935	up	two pore potassium channel b [Oryza sativa Japonica Group]
LOC_Os03g04070	1.11526e-07	1.07789	up	NAC domain-containing protein 22-like [Oryza sativa Japonica Group]
LOC_Os03g05750	2.63947e-06	1.07755	up	heavy metal-associated isoprenylated plant protein 6 [Oryza sativa Japonica Group]
LOC_Os06g38430	0.00119188	1.0775	up	Os06g0582400, partial [Oryza sativa Japonica Group]
LOC_Os06g06460	4.60606e-05	1.07741	up	Histone superfamily protein [Theobroma cacao]
LOC_Os02g44980	8.83316e-07	1.07729	up	amino acid transporter AVT3B [Oryza sativa Japonica Group]
LOC_Os02g33240	1.82014e-05	1.07704	up	probable F-box protein At2g36090 [Oryza sativa Japonica Group]
LOC_Os11g44250	0.00118686	1.07683	up	putative serine/threonine-protein kinase-like protein CCR3 [Oryza sativa Japonica Group]
LOC_Os08g02250	0.000513278	1.07624	up	protein IQ-DOMAIN 1 [Oryza sativa Japonica Group]
LOC_Os01g41430	0.0103399	1.07611	up	scopoletin glucosyltransferase [Oryza sativa Japonica Group]
LOC_Os05g49760	0.00100953	1.07501	up	isocitrate dehydrogenase [NADP] [Oryza sativa Japonica Group]
LOC_Os07g25050	4.259e-07	1.07496	up	uncharacterized protein LOC9271516 [Oryza sativa Japonica Group]
LOC_Os01g08220	0.0177822	1.07427	up	gibberellin 3-beta-dioxygenase 2-3 [Oryza sativa Japonica Group]
LOC_Os02g43770	0.00107489	1.07154	up	nitrate regulatory gene2 protein [Oryza sativa Japonica Group]
LOC_Os03g15810	0.000890046	1.07117	up	ATPase, AAA family protein, expressed [Oryza sativa Japonica Group]
LOC_Os09g29870	0.0125042	1.07103	up	hypothetical protein OsJ_29735 [Oryza sativa Japonica Group]
LOC_Os08g17000	0.0268369	1.07102	up	unknown protein [Oryza sativa Japonica Group]
LOC_Os01g46430	0.0343965	1.0691	up	uncharacterized protein LOC4325379 [Oryza sativa Japonica Group]
LOC_Os10g38590	8.28429e-05	1.06718	up	putative glutathione S-transferase OsGSTU9 [Oryza sativa Japonica Group]
LOC_Os08g38400	0.000130439	1.06712	up	oligopeptide transporter 5 [Oryza sativa Japonica Group]
LOC_Os01g47180	0.0195101	1.06631	up	Werner Syndrome-like exonuclease [Oryza sativa Japonica Group]
LOC_Os04g58870	0.00106974	1.06494	up	hypothetical protein OsJ_16695 [Oryza sativa Japonica Group]
LOC_Os02g37330	1.54405e-05	1.06493	up	heavy metal-associated isoprenylated plant protein 47 [Oryza sativa Japonica Group]
LOC_Os02g53280	0.0137788	1.06491	up	uncharacterized protein LOC9267910 isoform X1 [Oryza sativa Japonica Group]
LOC_Os01g72240	1.15293e-05	1.06347	up	uridine 5'-monophosphate synthase [Oryza sativa Japonica Group]
LOC_Os01g50360	0.0129946	1.06294	up	alpha NAC-like protein [Oryza sativa Japonica Group]
LOC_Os07g45290	2.57604e-05	1.06063	up	cytochrome P450 734A5 [Oryza sativa Japonica Group]
LOC_Os06g17450	0.0187782	1.06016	up	classical arabinogalactan protein 6 [Oryza sativa Japonica Group]
LOC_Os09g12290	3.96352e-15	1.05998	up	bifunctional aspartokinase/homoserine dehydrogenase 2, chloroplastic [Oryza sativa Japonica Group]
LOC_Os12g02040	4.1774e-13	1.05886	up	Os11g0112000, partial [Oryza sativa Japonica Group]
LOC_Os09g37600	0.00148894	1.05855	up	chitin elicitor-binding protein-like [Oryza sativa Japonica Group]
LOC_Os01g62200	0.018522	1.05779	up	protein UPSTREAM OF FLC [Oryza sativa Japonica Group]
LOC_Os08g04460	1.74297e-07	1.0571	up	hypothetical protein E2562_010164 [Oryza meyeriana var. granulata]
LOC_Os03g57080	0.00104805	1.05635	up	patatin-like protein 3 isoform X2 [Oryza sativa Japonica Group]
LOC_Os01g19820	0.000772041	1.05625	up	universal stress protein PHOS34 [Oryza sativa Japonica Group]
LOC_Os11g34700	0.048723	1.05621	up	expressed protein [Oryza sativa Japonica Group]
LOC_Os12g05394	0.0213914	1.05523	up	serine/threonine-protein kinase D6PKL2 [Oryza sativa Japonica Group]
LOC_Os12g03670	1.78469e-07	1.05502	up	putative receptor protein kinase ZmPK1 [Oryza sativa Japonica Group]
LOC_Os02g22130	4.02779e-11	1.05489	up	GTPase activating protein 1 [Oryza sativa Japonica Group]
LOC_Os01g59920	0.00644736	1.0547	up	cysteine synthase-like [Oryza sativa Japonica Group]
LOC_Os07g12710	0.0240779	1.05443	up	Os07g0230500 [Oryza sativa Japonica Group]
LOC_Os12g07390	1.30441e-08	1.05439	up	expressed protein [Oryza sativa Japonica Group]
LOC_Os03g15270	2.3986e-05	1.05429	up	probable carboxylesterase 17 [Oryza sativa Japonica Group]
LOC_Os01g64250	4.85779e-06	1.05395	up	uncharacterized protein LOC4324739 [Oryza sativa Japonica Group]
LOC_Os07g44360	0.000496306	1.05309	up	serine/threonine-protein kinase haspin homolog [Oryza sativa Japonica Group]
LOC_Os06g02230	0.0419752	1.04983	up	B3 domain-containing protein Os06g0112300 [Oryza sativa Japonica Group]
LOC_Os07g17210	0.00506403	1.04933	up	hypothetical protein OsJ_23815 [Oryza sativa Japonica Group]
LOC_Os06g22390	0.000113019	1.0485	up	uncharacterized protein LOC4340917 [Oryza sativa Japonica Group]
LOC_Os04g31290	0.000195387	1.04823	up	transcription factor FER-LIKE IRON DEFICIENCY-INDUCED TRANSCRIPTION FACTOR [Oryza sativa Japonica Group]
LOC_Os03g49440	2.25254e-06	1.04721	up	uncharacterized protein LOC4333827 [Oryza sativa Japonica Group]
LOC_Os04g44240	1.85726e-05	1.04709	up	UDP-glycosyltransferase 73C7 [Oryza sativa Japonica Group]
LOC_Os12g03290	0.00315644	1.047	up	AP2 domain containing protein, expressed [Oryza sativa Japonica Group]
LOC_Os07g46380	2.61705e-09	1.04681	up	hypothetical protein OsJ_25426 [Oryza sativa Japonica Group]
LOC_Os03g46920	0.00175354	1.0468	up	uncharacterized protein LOC4333695 [Oryza sativa Japonica Group]
LOC_Os02g58450	0.0458516	1.04598	up	large ribosomal RNA subunit accumulation protein YCED homolog 1, chloroplastic [Oryza sativa Japonica Group]
LOC_Os01g48660	0.0231171	1.04555	up	uncharacterized protein LOC4325271 [Oryza sativa Japonica Group]
LOC_Os01g15270	0.000181623	1.04485	up	protein SENESCENCE-ASSOCIATED GENE 21, mitochondrial [Oryza sativa Japonica Group]
LOC_Os07g46480	0.0324037	1.04473	up	unnamed protein product [Ananas comosus var. bracteatus]
LOC_Os01g74410	0.000211724	1.0443	up	transcription factor MYB59 [Oryza sativa Japonica Group]
LOC_Os03g06670	0.000132742	1.04391	up	probable histone H2A variant 1 [Oryza sativa Japonica Group]
LOC_Os01g01350	0.000118752	1.04376	up	vacuolar protein sorting-associated protein 60.1 [Oryza sativa Japonica Group]
NewGene_5482	0.0125468	1.04276	up	hypothetical protein DAI22_10g030800 [Oryza sativa Japonica Group]
LOC_Os01g62460	7.68682e-18	1.04208	up	scarecrow-like protein 9 isoform X1 [Oryza sativa Japonica Group]
LOC_Os07g15320	0.000754322	1.04036	up	protein ALTERED XYLOGLUCAN 4 [Oryza sativa Japonica Group]
LOC_Os08g45170	0.0130845	1.04024	up	uncharacterized protein LOC4346356 [Oryza sativa Japonica Group]
LOC_Os09g11970	0.0217285	1.04003	up	hypothetical protein OsJ_28723 [Oryza sativa Japonica Group]
LOC_Os12g28015	3.30024e-05	1.03946	up	--
LOC_Os03g04310	1.30506e-08	1.03934	up	transcription factor bHLH93 [Oryza sativa Japonica Group]
LOC_Os12g02710	0.00442117	1.03893	up	treacle protein [Oryza sativa Japonica Group]
LOC_Os06g01870	0.00655527	1.0378	up	hypothetical protein [Oryza sativa Japonica Group]
LOC_Os11g37980	1.82863e-05	1.03748	up	probable galacturonosyltransferase 4 [Oryza sativa Japonica Group]
LOC_Os01g66120	2.91438e-09	1.03719	up	NAC domain-containing protein 48 [Oryza sativa Japonica Group]
LOC_Os01g10950	1.5817e-09	1.03675	up	peptide-N4-(N-acetyl-beta-glucosaminyl)asparagine amidase A-like [Oryza sativa Japonica Group]
NewGene_4760	0.000144228	1.03666	up	hypothetical protein DAI22_08g231300 [Oryza sativa Japonica Group]
LOC_Os03g30260	0.0153436	1.03627	up	COBRA-like protein 2 [Oryza sativa Japonica Group]
LOC_Os09g04310	3.56539e-07	1.03614	up	uncharacterized protein LOC107278761 [Oryza sativa Japonica Group]
LOC_Os03g60080	1.52024e-17	1.03597	up	stress-induced transcription factor NAC1 [Oryza sativa Japonica Group]
LOC_Os03g34040	0.0374063	1.03391	up	30S ribosomal protein S5, chloroplastic [Oryza sativa Japonica Group]
LOC_Os04g54210	0.00136312	1.03391	up	uncharacterized protein LOC4337127 [Oryza sativa Japonica Group]
LOC_Os02g56720	0.00292648	1.0332	up	cinnamoyl-CoA reductase 1-like [Oryza sativa Japonica Group]
LOC_Os02g50374	0.0230528	1.03307	up	hypothetical protein OsI_08855 [Oryza sativa Indica Group]
LOC_Os01g52410	5.25867e-06	1.03161	up	transcription repressor MYB5 [Oryza sativa Japonica Group]
LOC_Os06g14620	0.000320484	1.02901	up	ribonucleoside-diphosphate reductase small chain [Oryza sativa Japonica Group]
LOC_Os05g48720	2.17067e-06	1.0289	up	hypothetical protein OsJ_19533 [Oryza sativa Japonica Group]
LOC_Os06g49640	4.81739e-06	1.02787	up	uncharacterized protein LOC4342030 [Oryza sativa Japonica Group]
LOC_Os04g44840	4.44046e-11	1.02736	up	probable beta-D-xylosidase 6 [Oryza sativa Japonica Group]
LOC_Os05g47670	1.34637e-05	1.0268	up	uncharacterized protein LOC4339524 [Oryza sativa Japonica Group]
LOC_Os03g49270	7.28458e-06	1.02593	up	hypothetical protein [Oryza sativa Japonica Group]
LOC_Os04g44640	0.00216827	1.02584	up	hypothetical protein OsI_16730 [Oryza sativa Indica Group]
LOC_Os03g09170	1.11226e-05	1.02428	up	ethylene-responsive transcription factor RAP2-13 [Oryza sativa Japonica Group]
LOC_Os11g03530	8.50859e-08	1.02358	up	ELMO domain-containing protein C [Oryza sativa Japonica Group]
LOC_Os02g15900	2.8963e-05	1.02332	up	50S ribosomal protein L21, chloroplastic [Oryza sativa Japonica Group]
LOC_Os10g42030	0.00641028	1.02291	up	hypothetical protein [Oryza sativa Japonica Group]
LOC_Os01g73840	0.0130262	1.02263	up	uncharacterized protein LOC4323836 isoform X1 [Oryza sativa Japonica Group]
LOC_Os02g37290	0.00056259	1.02184	up	heavy metal-associated isoprenylated plant protein 47 [Oryza sativa Japonica Group]
LOC_Os06g03540	0.000100517	1.02169	up	oligopeptide transporter 7 [Oryza sativa Japonica Group]
LOC_Os01g29870	0.000103379	1.02127	up	Os01g0393400 [Oryza sativa Japonica Group]
LOC_Os01g63210	0.000370701	1.02092	up	heme-binding-like protein At3g10130, chloroplastic [Oryza sativa Japonica Group]
LOC_Os09g23350	2.24974e-21	1.02083	up	alpha,alpha-trehalose-phosphate synthase [UDP-forming] 6 [Oryza sativa Japonica Group]
LOC_Os04g45220	0.00592356	1.02013	up	OSJNBb0020O11.13 [Oryza sativa Japonica Group]
LOC_Os01g09450	1.00144e-07	1.01797	up	auxin-responsive protein IAA2 [Oryza sativa Japonica Group]
LOC_Os06g33610	1.3934e-09	1.0178	up	cyclic nucleotide-gated ion channel 1 [Oryza sativa Japonica Group]
LOC_Os02g36490	2.37949e-09	1.01431	up	hypothetical protein EE612_011954, partial [Oryza sativa]
LOC_Os02g32450	1.11532e-10	1.01419	up	uncharacterized protein LOC4329514 [Oryza sativa Japonica Group]
LOC_Os02g49600	1.15981e-05	1.0137	up	hypothetical protein EE612_013431 [Oryza sativa]
LOC_Os06g10730	0.0494361	1.0129	up	hypothetical protein EE612_032615 [Oryza sativa]
LOC_Os12g42090	9.54705e-09	1.01235	up	2-methyl-6-phytyl-1,4-hydroquinone methyltransferase 2, chloroplastic isoform X1 [Oryza sativa Japonica Group]
LOC_Os03g14080	0.00170866	1.0123	up	auxin transporter-like protein 3 [Oryza sativa Japonica Group]
LOC_Os05g37340	0.00260965	1.01193	up	uncharacterized protein LOC4338939 [Oryza sativa Japonica Group]
LOC_Os03g50420	0.0198361	1.01173	up	cell division cycle-associated 7-like protein [Oryza sativa Japonica Group]
LOC_Os03g02560	1.4295e-12	1.01165	up	F-box protein At4g00755 [Oryza sativa Japonica Group]
LOC_Os01g73270	0.0394252	1.01051	up	skin secretory protein xP2 [Oryza sativa Japonica Group]
LOC_Os01g50720	0.0366045	1.01034	up	myb-related protein Hv33 [Oryza sativa Japonica Group]
LOC_Os06g51200	0.00461008	1.01016	up	uncharacterized protein LOC107276005 [Oryza sativa Japonica Group]
LOC_Os06g16200	0.0147292	1.00985	up	protein trichome birefringence-like 21 [Oryza sativa Japonica Group]
LOC_Os12g39830	1.41846e-05	1.00938	up	cyclin-D5-2 [Oryza sativa Japonica Group]
LOC_Os02g47180	5.55857e-05	1.00929	up	cell division cycle 20.2, cofactor of APC complex [Oryza sativa Japonica Group]
LOC_Os03g52680	7.27982e-06	1.00923	up	uncharacterized protein LOC4334034 [Oryza sativa Japonica Group]
LOC_Os03g12879	0.000180991	1.00907	up	expressed protein [Oryza sativa Japonica Group]
LOC_Os03g62200	1.40968e-06	1.00868	up	ammonium transporter 3 member 2 [Oryza sativa Japonica Group]
LOC_Os10g35460	0.000445206	1.00702	up	COBRA-like protein 4 [Oryza sativa Japonica Group]
LOC_Os03g52355	0.00226177	1.00646	up	hypothetical protein DAI22_03g328000 [Oryza sativa Japonica Group]
LOC_Os08g02360	0.0195814	1.00587	up	exosome complex component RRP41-like [Oryza sativa Japonica Group]
LOC_Os01g43120	5.45217e-06	1.00558	up	DEAD-box ATP-dependent RNA helicase 25 [Oryza sativa Japonica Group]
LOC_Os06g16240	0.00344909	1.00533	up	protein trichome birefringence-like 19 [Oryza sativa Japonica Group]
NewGene_5408	0.0476696	1.0053	up	hypothetical protein LOC_Os10g40210 [Oryza sativa Japonica Group]
LOC_Os03g55610	0.0129112	1.00507	up	dof zinc finger protein 4-like [Oryza sativa Japonica Group]
LOC_Os02g19200	1.8079e-09	1.00467	up	uncharacterized protein LOC4329070 [Oryza sativa Japonica Group]
LOC_Os12g02210	0.00104926	1.00423	up	Zinc finger, C3HC4 type family protein, expressed [Oryza sativa Japonica Group]
LOC_Os07g36230	8.59469e-05	1.00337	up	hypothetical protein OsJ_24643 [Oryza sativa Japonica Group]
LOC_Os04g48416	0.00131392	1.00325	up	subtilisin-like protease SBT1.3 [Oryza sativa Japonica Group]
LOC_Os10g42240	0.0186706	1.00278	up	hypothetical protein EE612_052924 [Oryza sativa]
LOC_Os09g20910	0.00853448	1.0024	up	CST complex subunit CTC1 [Oryza sativa Japonica Group]
LOC_Os05g39770	0.000488043	1.00225	up	alanine--glyoxylate aminotransferase 2 homolog 2, mitochondrial [Oryza sativa Japonica Group]
LOC_Os02g46460	0.000119592	1.00191	up	protein NRT1/ PTR FAMILY 7.2 [Oryza sativa Japonica Group]
LOC_Os07g36500	0.00150214	1.00123	up	hypothetical protein BRADI_4g37338v3, partial [Brachypodium distachyon]
LOC_Os02g42690	7.27082e-10	1.00117	up	E3 ubiquitin-protein ligase RMA1H1 isoform X3 [Oryza sativa Japonica Group]
LOC_Os09g31350	0.0372327	1.00111	up	uncharacterized protein LOC9272371 [Oryza sativa Japonica Group]
LOC_Os09g13570	4.59004e-09	-1.00068	down	bZIP transcription factor 44 [Oryza sativa Japonica Group]
LOC_Os08g10330	0.000172117	-1.00085	down	probable LRR receptor-like serine/threonine-protein kinase At1g56130 [Oryza sativa Japonica Group]
NewGene_4511	0.00335025	-1.00232	down	hypothetical protein [Oryza sativa Japonica Group]
LOC_Os06g28124	5.84064e-08	-1.00238	down	uncharacterized protein LOC4341034 isoform X1 [Oryza sativa Japonica Group]
LOC_Os01g72610	3.8997e-06	-1.00239	down	uncharacterized protein LOC4325410 [Oryza sativa Japonica Group]
LOC_Os09g07660	3.94877e-05	-1.00305	down	protein ACTIVITY OF BC1 COMPLEX KINASE 7, chloroplastic isoform X2 [Oryza sativa Japonica Group]
LOC_Os05g50230	0.0389684	-1.00413	down	uncharacterized protein LOC4339706 [Oryza sativa Japonica Group]
NewGene_5662	0.0102284	-1.00513	down	hypothetical protein [Oryza sativa Japonica Group]
LOC_Os04g42920	3.37778e-13	-1.00522	down	hypothetical protein DAI22_04g192000 [Oryza sativa Japonica Group]
LOC_Os11g23080	0.0147856	-1.00529	down	Rtac1 [Oryza sativa Japonica Group]
LOC_Os02g13260	0.0329948	-1.00555	down	probable F-box protein At4g22030 [Oryza sativa Japonica Group]
LOC_Os10g39100	2.54606e-06	-1.00572	down	uncharacterized protein LOC4349235 isoform X1 [Oryza sativa Japonica Group]
LOC_Os07g44890	0.00127309	-1.00585	down	hypothetical protein DAI22_07g248900 [Oryza sativa Japonica Group]
LOC_Os01g21144	0.0152777	-1.00692	down	uncharacterized protein LOC9272492 [Oryza sativa Japonica Group]
LOC_Os04g37880	0.0424374	-1.00724	down	uncharacterized protein LOC4336005 [Oryza sativa Japonica Group]
LOC_Os03g45720	0.00253615	-1.00729	down	hypothetical protein [Oryza sativa Japonica Group]
LOC_Os11g46970	0.00182299	-1.00777	down	Leucine Rich Repeat, putative [Oryza sativa Japonica Group]
LOC_Os10g21910	4.1233e-15	-1.00868	down	acetyl-CoA carboxylase 1 [Oryza sativa Japonica Group]
LOC_Os04g52725	0.00782218	-1.00899	down	pentatricopeptide repeat-containing protein At3g14580, mitochondrial [Oryza sativa Japonica Group]
LOC_Os04g33390	8.53856e-06	-1.00939	down	arogenate dehydratase/prephenate dehydratase 6, chloroplastic [Oryza sativa Japonica Group]
LOC_Os10g26500	0.00073724	-1.00946	down	homeobox-leucine zipper protein HOX23-like [Oryza sativa Japonica Group]
LOC_Os03g53660	3.10487e-18	-1.0097	down	myosin-12 isoform X1 [Oryza sativa Japonica Group]
LOC_Os07g23390	2.07684e-08	-1.01064	down	Os07g0416700, partial [Oryza sativa Japonica Group]
LOC_Os03g03320	0.0162799	-1.0109	down	hypothetical protein DAI22_03g021000 [Oryza sativa Japonica Group]
LOC_Os02g56380	0.000322859	-1.01125	down	Os02g0807900 [Oryza sativa Japonica Group]
LOC_Os12g03260	0.000344067	-1.01164	down	protein DETOXIFICATION 21 [Oryza sativa Japonica Group]
LOC_Os02g40100	0.000207277	-1.01169	down	filament-like plant protein 7 [Oryza sativa Japonica Group]
LOC_Os05g45410	0.00226288	-1.01203	down	heat stress transcription factor A-4d [Oryza sativa Japonica Group]
LOC_Os02g15560	0.00126193	-1.01242	down	uncharacterized protein LOC112939018 [Oryza sativa Japonica Group]
LOC_Os12g02080	0.00117575	-1.01348	down	peroxidase 4 [Oryza sativa Japonica Group]
LOC_Os07g05400	7.77916e-10	-1.01376	down	ferredoxin--NADP reductase, embryo isozyme, chloroplastic [Oryza sativa Japonica Group]
LOC_Os02g14540	0.0167498	-1.01386	down	hypothetical protein DAI22_02g104000 [Oryza sativa Japonica Group]
LOC_Os09g38960	4.96135e-14	-1.01407	down	potassium transporter 18 isoform X1 [Oryza sativa Japonica Group]
LOC_Os04g57490	0.0262173	-1.01422	down	cysteine protease 1 [Oryza sativa Japonica Group]
LOC_Os02g23823	0.000594429	-1.01442	down	transcription factor bHLH121 isoform X1 [Oryza sativa Japonica Group]
LOC_Os06g36880	0.0294908	-1.01454	down	cysteine synthase-like isoform X1 [Oryza sativa Japonica Group]
LOC_Os12g43340	0.0172485	-1.01454	down	actin-depolymerizing factor 11 [Oryza sativa Japonica Group]
LOC_Os08g26360	0.0364559	-1.01781	down	hypothetical protein DAI22_08g125700 [Oryza sativa Japonica Group]
LOC_Os02g03900	5.52877e-17	-1.01793	down	metal transporter NRAT1 [Oryza sativa Japonica Group]
LOC_Os07g23640	0.00511874	-1.01801	down	protein TsetseEP [Oryza sativa Japonica Group]
LOC_Os06g49220	3.913e-06	-1.01897	down	protein NRT1/ PTR FAMILY 8.3 [Oryza sativa Japonica Group]
LOC_Os11g34090	0.00942949	-1.0193	down	UPF0481 protein At3g47200 [Oryza sativa Japonica Group]
LOC_Os02g57700	4.54522e-06	-1.02031	down	U-box domain-containing protein 33 isoform X1 [Oryza sativa Japonica Group]
LOC_Os02g10070	6.18234e-17	-1.02269	down	citrate synthase 4, mitochondrial [Oryza sativa Japonica Group]
LOC_Os04g41410	0.00472897	-1.02321	down	hypothetical protein EE612_024128 [Oryza sativa]
LOC_Os06g05120	5.40424e-10	-1.02354	down	hypothetical protein EE612_031875 [Oryza sativa]
LOC_Os11g06300	0.00691478	-1.02408	down	uncharacterized protein LOC9267552 isoform X1 [Oryza sativa Japonica Group]
LOC_Os09g28750	0.000443007	-1.02409	down	hypothetical protein EE612_048343, partial [Oryza sativa]
LOC_Os06g10480	0.00210315	-1.02459	down	unnamed protein product [Oryza sativa Japonica Group]
LOC_Os09g39930	0.0144217	-1.02506	down	probable serine/threonine-protein kinase PBL23 [Oryza sativa Japonica Group]
LOC_Os01g12130	6.25989e-08	-1.02579	down	bidirectional sugar transporter SWEET3b isoform X2 [Oryza sativa Japonica Group]
LOC_Os09g25060	1.2074e-05	-1.0262	down	WRKY transcription factor WRKY76 [Oryza sativa Japonica Group]
LOC_Os01g47900	4.02905e-06	-1.02648	down	putative receptor protein kinase ZmPK1 [Oryza sativa Japonica Group]
LOC_Os06g38780	1.54462e-06	-1.028	down	receptor kinase-like protein Xa21 [Oryza sativa Japonica Group]
LOC_Os08g13780	0.0466634	-1.02951	down	hypothetical protein [Oryza sativa Japonica Group]
LOC_Os02g12090	0.0208322	-1.0298	down	uncharacterized protein LOC4328706 [Oryza sativa Japonica Group]
LOC_Os03g17790	0.000136671	-1.02984	down	low temperature-induced protein lt101.2 [Oryza sativa Japonica Group]
LOC_Os03g18300	0.00200423	-1.03113	down	protein CHUP1, chloroplastic [Oryza sativa Japonica Group]
LOC_Os12g28590	1.31969e-08	-1.03158	down	AAA-ATPase At3g28580 [Oryza sativa Japonica Group]
LOC_Os09g39410	9.57878e-06	-1.03228	down	putative fatty acyl-CoA reductase 7 [Oryza sativa Japonica Group]
LOC_Os04g52320	3.77004e-05	-1.03296	down	polygalacturonase QRT3 [Oryza sativa Japonica Group]
LOC_Os03g57970	8.44199e-05	-1.03312	down	non-specific lipid transfer protein GPI-anchored 2 [Oryza sativa Japonica Group]
LOC_Os06g50180	5.97054e-07	-1.03439	down	probable magnesium transporter NIPA6 [Oryza sativa Japonica Group]
LOC_Os06g35550	0.00849727	-1.03446	down	retrotransposon protein, putative, Ty1-copia subclass [Oryza sativa Japonica Group]
LOC_Os06g12560	0.00389747	-1.03469	down	NEP1-interacting protein-like 2 isoform X1 [Oryza sativa Japonica Group]
LOC_Os03g48810	0.00025004	-1.03474	down	nucleobase-ascorbate transporter LPE1 [Oryza sativa Japonica Group]
LOC_Os05g08640	5.70723e-06	-1.03518	down	3'-N-debenzoyl-2'-deoxytaxol N-benzoyltransferase-like [Hordeum vulgare]
LOC_Os10g40520	0.00047803	-1.03549	down	cortical cell-delineating protein [Oryza sativa Japonica Group]
LOC_Os06g30370	0.0245075	-1.03559	down	protein MOTHER of FT and TFL1 homolog 1 [Oryza sativa Japonica Group]
LOC_Os11g29230	0.000132742	-1.03589	down	pentatricopeptide repeat-containing protein At5g04780, mitochondrial [Oryza sativa Japonica Group]
LOC_Os01g18360	0.00737645	-1.03703	down	auxin-responsive protein IAA4 [Oryza sativa Japonica Group]
LOC_Os02g50490	5.5436e-07	-1.03744	down	endoglucanase 7 [Oryza sativa Japonica Group]
LOC_Os08g23150	3.81894e-06	-1.03786	down	indole-3-glycerol phosphate synthase, chloroplastic [Oryza sativa Japonica Group]
LOC_Os06g35540	1.64855e-14	-1.03932	down	hypothetical protein DAI22_06g181700 [Oryza sativa Japonica Group]
LOC_Os04g58710	4.04522e-09	-1.03972	down	oxalate--CoA ligase [Oryza sativa Japonica Group]
LOC_Os11g31940	5.15551e-05	-1.04011	down	acetylajmalan esterase [Oryza sativa Japonica Group]
LOC_Os01g57900	0.00498688	-1.04067	down	pentatricopeptide repeat-containing protein At1g69290 [Oryza sativa Japonica Group]
LOC_Os02g32970	7.10927e-07	-1.04192	down	uncharacterized protein LOC4329550 [Oryza sativa Japonica Group]
NewGene_4592	0.0358784	-1.04266	down	hypothetical protein [Oryza sativa Japonica Group]
LOC_Os01g45470	0.00156399	-1.04288	down	hypothetical protein OsI_03032 [Oryza sativa Indica Group]
LOC_Os08g14320	0.000125913	-1.04342	down	probable E3 ubiquitin-protein ligase HIP1 [Oryza sativa Japonica Group]
LOC_Os11g04350	1.88066e-08	-1.04553	down	probable carboxylesterase 17 [Oryza sativa Japonica Group]
LOC_Os05g11560	5.19658e-11	-1.04801	down	aquaporin NIP1-3-like [Oryza sativa Japonica Group]
LOC_Os03g26910	2.51181e-10	-1.04806	down	probable trehalose-phosphate phosphatase 9 [Oryza sativa Japonica Group]
LOC_Os02g52930	6.48478e-12	-1.04889	down	WAT1-related protein At1g21890 [Oryza sativa Japonica Group]
LOC_Os07g02540	0.000847455	-1.05016	down	probable N-acetyltransferase HLS1 [Oryza sativa Japonica Group]
LOC_Os06g29844	0.00567388	-1.05084	down	protein DETOXIFICATION 16 [Oryza sativa Japonica Group]
LOC_Os11g02100	0.00152002	-1.05222	down	Cationic peroxidase 1 precursor, putative, expressed [Oryza sativa Japonica Group]
LOC_Os02g02340	4.50047e-09	-1.05287	down	glycerol-3-phosphate 2-O-acyltransferase 6 [Oryza sativa Japonica Group]
LOC_Os07g03770	7.34361e-08	-1.05353	down	homeobox protein knotted-1-like 12 [Oryza sativa Japonica Group]
LOC_Os04g41340	0.00337366	-1.05431	down	phosphoglycolate phosphatase 1B, chloroplastic [Oryza sativa Japonica Group]
LOC_Os12g41680	5.14705e-06	-1.05594	down	NAC domain-containing protein 21/22 isoform X2 [Oryza sativa Japonica Group]
LOC_Os06g21380	0.0406927	-1.05648	down	carboxyl-terminal-processing peptidase 3, chloroplastic [Oryza sativa Japonica Group]
LOC_Os08g28710	0.000207706	-1.06068	down	putative serine/threonine-protein kinase-like protein CCR3 [Oryza sativa Japonica Group]
LOC_Os10g39340	0.0170434	-1.06122	down	putative nucleoid DNA binding protein [Oryza sativa Japonica Group]
LOC_Os05g46040	1.23249e-12	-1.06164	down	protein phosphatase 2C 50 [Oryza sativa Japonica Group]
LOC_Os03g57990	0.0039459	-1.06184	down	non-specific lipid transfer protein GPI-anchored 2 isoform X1 [Oryza sativa Japonica Group]
LOC_Os12g05080	2.68567e-05	-1.06238	down	protein trichome birefringence-like 11 [Oryza sativa Japonica Group]
LOC_Os01g24560	2.12606e-06	-1.06322	down	ervatamin-B [Oryza sativa Japonica Group]
LOC_Os03g03370	1.46854e-07	-1.06332	down	beta-carotene hydroxylase 2, chloroplastic [Oryza sativa Japonica Group]
LOC_Os03g07510	0.0433414	-1.06453	down	transcription factor ILI6 isoform X1 [Oryza sativa Japonica Group]
LOC_Os05g34030	1.94048e-09	-1.06521	down	protein NRT1/ PTR FAMILY 3.1 isoform X1 [Oryza sativa Japonica Group]
LOC_Os04g19740	1.30506e-08	-1.06536	down	transketolase, chloroplastic [Oryza sativa Japonica Group]
NewGene_97	9.32718e-05	-1.06558	down	WPP domain-interacting tail-anchored protein 1 isoform X1 [Oryza sativa Japonica Group]
LOC_Os02g11720	0.00163589	-1.06666	down	Os02g0207900, partial [Oryza sativa Japonica Group]
LOC_Os08g41530	7.00658e-08	-1.06767	down	hypothetical protein OsJ_28018 [Oryza sativa Japonica Group]
LOC_Os01g11650	1.13532e-17	-1.0685	down	GDSL esterase/lipase At5g45910 [Oryza sativa Japonica Group]
LOC_Os09g25070	2.98072e-07	-1.06923	down	WRKY transcription factor WRKY62 [Oryza sativa Japonica Group]
LOC_Os01g06050	0.00143016	-1.07076	down	unknown protein [Oryza sativa Japonica Group]
LOC_Os11g03970	2.64893e-13	-1.07105	down	CBL-interacting protein kinase 33 [Oryza sativa Japonica Group]
LOC_Os05g31750	0.000141236	-1.0715	down	annexin D4 [Oryza sativa Japonica Group]
LOC_Os04g02030	4.09806e-06	-1.07312	down	hypothetical protein OsJ_13544 [Oryza sativa Japonica Group]
LOC_Os04g53860	0.00592356	-1.0732	down	hypothetical protein EE612_025735, partial [Oryza sativa]
LOC_Os12g16200	4.3634e-07	-1.07424	down	glutathione synthetase, partial [Oryza sativa Japonica Group]
LOC_Os02g03060	3.60831e-10	-1.07599	down	cyclin-dependent kinase A-2 isoform X1 [Oryza sativa Japonica Group]
LOC_Os12g38910	2.04766e-05	-1.07611	down	expressed protein [Oryza sativa Japonica Group]
LOC_Os03g04570	0.000425816	-1.07662	down	protein NRT1/ PTR FAMILY 5.2 [Oryza sativa Japonica Group]
LOC_Os05g43100	0.00637664	-1.07745	down	GDSL esterase/lipase At5g45910 [Oryza sativa Japonica Group]
LOC_Os05g25450	3.17477e-21	-1.07775	down	receptor-like protein kinase FERONIA [Oryza sativa Japonica Group]
LOC_Os10g42670	1.47591e-05	-1.07789	down	probable xyloglucan endotransglucosylase/hydrolase protein 29 [Oryza sativa Japonica Group]
LOC_Os10g04520	0.00256263	-1.07837	down	putative disease resistance protein At3g14460 [Oryza sativa Japonica Group]
LOC_Os02g33820	1.03742e-08	-1.07881	down	abscisic stress-ripening protein 1 [Oryza sativa Japonica Group]
ChrSy.fgenesh.gene.82	0.000152435	-1.07921	down	uncharacterized protein LOC107279817 [Oryza sativa Japonica Group]
LOC_Os09g18390	8.90827e-05	-1.08025	down	hypothetical protein EE612_047219 [Oryza sativa]
LOC_Os05g10370	0.000556572	-1.08095	down	hypothetical protein DAI22_05g180901 [Oryza sativa Japonica Group]
LOC_Os03g59090	0.00598079	-1.0813	down	protochlorophyllide-dependent translocon component 52, chloroplastic [Oryza sativa Japonica Group]
LOC_Os06g41100	5.32217e-05	-1.08378	down	transcription factor TGAL8 isoform X2 [Oryza sativa Japonica Group]
LOC_Os11g39990	8.34377e-06	-1.08484	down	patatin-like protein 1 [Oryza sativa Japonica Group]
LOC_Os04g31960	0.00348427	-1.08597	down	hypothetical protein OsI_15664 [Oryza sativa Indica Group]
LOC_Os08g04310	0.0431586	-1.087	down	stellacyanin [Oryza sativa Japonica Group]
LOC_Os05g50750	2.64679e-13	-1.08703	down	peroxisomal biogenesis factor 6 [Oryza sativa Japonica Group]
LOC_Os06g10170	3.62105e-05	-1.0873	down	probable flavin-containing monooxygenase 1 isoform X1 [Oryza sativa Japonica Group]
LOC_Os02g26670	0.00543932	-1.08919	down	F-box/kelch-repeat protein At1g23390 [Oryza sativa Japonica Group]
LOC_Os12g01490	5.69269e-05	-1.08928	down	probable transcription factor RL9 [Oryza sativa Japonica Group]
LOC_Os02g33770	1.57424e-07	-1.09136	down	uncharacterized protein LOC4329598 [Oryza sativa Japonica Group]
LOC_Os02g45040	1.41846e-05	-1.0925	down	hypothetical protein EE612_012940 [Oryza sativa]
LOC_Os12g37360	9.89724e-10	-1.09534	down	GTP-binding protein SAR1A [Oryza sativa Japonica Group]
LOC_Os12g24330	2.53879e-07	-1.09681	down	uncharacterized protein LOC4352117 [Oryza sativa Japonica Group]
LOC_Os09g24580	9.59006e-09	-1.09834	down	unknown protein [Oryza sativa Japonica Group]
LOC_Os02g34970	0.00414628	-1.09863	down	NAC domain-containing protein 104 [Oryza sativa Japonica Group]
LOC_Os05g14220	0.00286176	-1.09933	down	hypothetical protein EE612_028018, partial [Oryza sativa]
LOC_Os08g42400	9.87132e-08	-1.09994	down	NAC domain-containing protein 18 [Oryza sativa Japonica Group]
LOC_Os02g32590	0.000530173	-1.10096	down	heat stress transcription factor A-3 [Oryza sativa Japonica Group]
LOC_Os04g11430	0.0118239	-1.10217	down	putative disease resistance RPP13-like protein 1 [Oryza sativa Japonica Group]
LOC_Os08g25030	0.000151776	-1.10296	down	UPF0481 protein At3g47200 [Oryza sativa Japonica Group]
LOC_Os01g63930	1.37209e-07	-1.10301	down	cytochrome P450 94C1 [Oryza sativa Japonica Group]
LOC_Os07g07860	0.0029153	-1.10341	down	non-specific lipid transfer protein GPI-anchored 2 [Oryza sativa Japonica Group]
LOC_Os11g15190	1.12164e-05	-1.10438	down	NB-ARC domain, putative [Oryza sativa Japonica Group]
LOC_Os12g36680	5.75411e-07	-1.10544	down	uncharacterized protein LOC4352474 isoform X2 [Oryza sativa Japonica Group]
LOC_Os06g22440	0.00645571	-1.10584	down	jasmonate O-methyltransferase isoform X4 [Oryza sativa Japonica Group]
LOC_Os04g08764	1.97803e-07	-1.10603	down	PREDICTED: uncharacterized protein LOC102718923 [Oryza brachyantha]
LOC_Os10g33080	6.67544e-12	-1.10692	down	probable leucine-rich repeat receptor-like protein kinase At1g35710 [Oryza sativa Japonica Group]
LOC_Os06g48050	1.00323e-08	-1.10727	down	proteoglycan 4 [Oryza sativa Japonica Group]
LOC_Os04g33660	2.52531e-05	-1.10999	down	alpha carbonic anhydrase 1, chloroplastic [Oryza sativa Japonica Group]
LOC_Os07g05620	1.94833e-08	-1.11023	down	RecName: Full=CBL-interacting protein kinase 23; AltName: Full=OsCIPK23 [Oryza sativa Japonica Group]
LOC_Os02g27200	0.0279669	-1.11148	down	monooxygenase 1 [Oryza sativa Japonica Group]
LOC_Os05g37140	8.79081e-17	-1.11282	down	hypothetical protein OsI_20134 [Oryza sativa Indica Group]
LOC_Os05g51130	5.55036e-06	-1.11303	down	AAA-ATPase At3g50940 [Oryza sativa Japonica Group]
LOC_Os01g60060	4.79284e-07	-1.11345	down	probable leucine-rich repeat receptor-like protein kinase At5g49770 isoform X1 [Oryza sativa Japonica Group]
NewGene_2209	0.000494675	-1.1135	down	hypothetical protein DAI22_04g043200 [Oryza sativa Japonica Group]
LOC_Os05g39990	0.00191235	-1.11396	down	expansin-A4 [Oryza sativa Japonica Group]
LOC_Os07g47460	1.66772e-08	-1.11473	down	uncharacterized protein LOC4344244 isoform X1 [Oryza sativa Japonica Group]
LOC_Os05g31570	8.69377e-08	-1.11579	down	putative disease resistance protein RGA3 [Oryza sativa Japonica Group]
LOC_Os12g03970	0.0486822	-1.11721	down	calcium-dependent protein kinase 26 isoform X2 [Oryza sativa Japonica Group]
LOC_Os02g47090	1.00048e-08	-1.11949	down	protein NRT1/ PTR FAMILY 8.3 [Oryza sativa Japonica Group]
LOC_Os02g48640	7.61664e-10	-1.11984	down	uncharacterized protein LOC4330531 [Oryza sativa Japonica Group]
LOC_Os02g48910	0.0439329	-1.12093	down	hypothetical protein DAI22_02g313200 [Oryza sativa Japonica Group]
LOC_Os03g20570	1.62822e-07	-1.12199	down	tRNA-specific adenosine deaminase TAD2 isoform X1 [Oryza sativa Japonica Group]
LOC_Os08g09040	1.58006e-06	-1.12299	down	germin-like protein 8-9 [Oryza sativa Japonica Group]
LOC_Os12g29520	3.54956e-06	-1.12478	down	auxin response factor 24 isoform X1 [Oryza sativa Japonica Group]
LOC_Os05g38530	0.00445334	-1.12526	down	probable mediator of RNA polymerase II transcription subunit 37c [Oryza sativa Japonica Group]
LOC_Os12g27350	0.012228	-1.12622	down	Transferase family protein [Oryza sativa Japonica Group]
LOC_Os11g30560	0.000197454	-1.1266	down	11-beta-hydroxysteroid dehydrogenase 1B [Oryza sativa Japonica Group]
LOC_Os02g50690	0.000467009	-1.12775	down	GDSL esterase/lipase At1g71250 [Oryza sativa Japonica Group]
LOC_Os12g04990	1.91484e-10	-1.12831	down	long chain acyl-CoA synthetase 6, peroxisomal isoform X1 [Oryza sativa Japonica Group]
LOC_Os11g23930	0.00344446	-1.12863	down	expressed protein [Oryza sativa Japonica Group]
LOC_Os04g56160	3.79119e-16	-1.12917	down	plasma membrane ATPase [Oryza sativa Japonica Group]
LOC_Os05g35290	6.03614e-09	-1.12989	down	phenylalanine ammonia-lyase [Oryza sativa Japonica Group]
LOC_Os02g48450	0.000124745	-1.13075	down	cysteine protease XCP2 [Oryza sativa Japonica Group]
LOC_Os07g36544	6.9946e-15	-1.13105	down	receptor-like serine/threonine-protein kinase SD1-8 isoform X2 [Oryza sativa Japonica Group]
LOC_Os02g18880	0.000288244	-1.13147	down	calcineurin B-like protein 7 [Oryza sativa Japonica Group]
LOC_Os12g32940	0.0190273	-1.13213	down	polyol transporter 5 [Oryza sativa Japonica Group]
LOC_Os05g11720	0.0119786	-1.13337	down	uncharacterized protein LOC4338078 [Oryza sativa Japonica Group]
LOC_Os05g04170	4.49128e-05	-1.13405	down	long chain acyl-CoA synthetase 1 [Oryza sativa Japonica Group]
LOC_Os11g16990	3.28928e-06	-1.1341	down	hypothetical protein OsI_35768 [Oryza sativa Indica Group]
LOC_Os05g50450	0.04142	-1.13487	down	unknown protein [Oryza sativa Japonica Group]
LOC_Os04g24340	0.000804462	-1.13542	down	uncharacterized protein LOC4335443 [Oryza sativa Japonica Group]
NewGene_1507	0.00175354	-1.1357	down	hypothetical protein DAI22_01g171400 [Oryza sativa Japonica Group]
LOC_Os06g03810	0.000140096	-1.13573	down	Os06g0128800, partial [Oryza sativa Japonica Group]
LOC_Os01g59580	1.79543e-08	-1.13772	down	Os01g0810900 [Oryza sativa Japonica Group]
LOC_Os04g35580	0.0211896	-1.13787	down	hypothetical protein OsI_15978 [Oryza sativa Indica Group]
LOC_Os05g06720	3.82193e-06	-1.13878	down	hypothetical protein OsJ_17204 [Oryza sativa Japonica Group]
LOC_Os12g42400	3.3444e-11	-1.14114	down	nuclear transcription factor Y subunit A-10 [Oryza sativa Japonica Group]
LOC_Os01g71474	0.00121	-1.14134	down	lichenase-2 [Oryza sativa Japonica Group]
LOC_Os09g14450	3.28535e-15	-1.14184	down	hypothetical protein OsJ_28821 [Oryza sativa Japonica Group]
LOC_Os09g15840	0.00104581	-1.14193	down	hypothetical protein OsI_30909 [Oryza sativa Indica Group]
LOC_Os07g49360	0.00298331	-1.14275	down	peroxidase 21 [Oryza sativa Japonica Group]
LOC_Os08g01480	0.0490417	-1.14403	down	putative P450 [Oryza sativa Japonica Group]
LOC_Os11g08210	1.13727e-07	-1.14414	down	NAC domain-containing protein 71 [Oryza sativa Japonica Group]
LOC_Os03g38050	3.20099e-18	-1.14443	down	probable beta-1,3-galactosyltransferase 2 [Oryza sativa Japonica Group]
LOC_Os05g50120	0.0395975	-1.14561	down	mitogen-activated protein kinase 17 isoform X1 [Oryza sativa Japonica Group]
LOC_Os03g17870	4.30612e-07	-1.1466	down	metallothionein-like protein 1B [Oryza sativa Japonica Group]
LOC_Os07g31884	8.82485e-11	-1.14918	down	protein DETOXIFICATION 19 [Oryza sativa Japonica Group]
LOC_Os05g50890	2.4652e-10	-1.14943	down	jasmonic acid-amido synthetase JAR1 [Oryza sativa Japonica Group]
LOC_Os06g05910	2.66331e-05	-1.1504	down	hypothetical protein EE612_031981 [Oryza sativa]
LOC_Os11g01030	0.00372077	-1.15058	down	uncharacterized protein LOC9272298 [Oryza sativa Japonica Group]
LOC_Os02g13150	4.16167e-09	-1.15111	down	protein NDL1 isoform X1 [Oryza sativa Japonica Group]
LOC_Os12g06660	0.00441163	-1.15327	down	actin-7 [Oryza sativa Japonica Group]
LOC_Os03g11420	1.42472e-10	-1.1544	down	beta-glucosidase 6 isoform X1 [Oryza sativa Japonica Group]
LOC_Os01g58910	1.48774e-08	-1.15442	down	WAT1-related protein At5g07050 [Oryza sativa Japonica Group]
LOC_Os02g30190	1.66086e-07	-1.15575	down	hypothetical protein OsJ_06844 [Oryza sativa Japonica Group]
LOC_Os06g34330	0.00085656	-1.15818	down	CLAVATA3/ESR (CLE)-related protein 2 [Oryza sativa Japonica Group]
LOC_Os05g05020	0.0204181	-1.15902	down	hypothetical protein OsI_18411 [Oryza sativa Indica Group]
LOC_Os03g12110	1.0831e-13	-1.16063	down	homocysteine S-methyltransferase 1 [Oryza sativa Japonica Group]
LOC_Os05g02390	1.62835e-10	-1.16084	down	zinc finger protein ZAT12 [Oryza sativa Japonica Group]
LOC_Os06g06930	0.0001681	-1.16118	down	putative receptor protein kinase ZmPK1 [Oryza sativa Japonica Group]
LOC_Os06g03610	0.0112773	-1.16145	down	--
LOC_Os11g08340	0.000368129	-1.16154	down	probable indole-3-acetic acid-amido synthetase GH3.12 [Oryza sativa Japonica Group]
LOC_Os04g40730	4.67094e-05	-1.16155	down	very-long-chain 3-oxoacyl-CoA reductase 1 [Oryza sativa Japonica Group]
LOC_Os12g06335	0.000215194	-1.16192	down	transcription factor LHW [Oryza sativa Japonica Group]
LOC_Os06g46970	0.00467456	-1.16243	down	hypothetical protein DAI22_06g257600 [Oryza sativa Japonica Group]
LOC_Os07g37010	5.4467e-06	-1.16277	down	cyclin-D6-1 isoform X1 [Oryza sativa Japonica Group]
LOC_Os04g54200	5.42979e-10	-1.1645	down	diacylglycerol kinase 5 isoform X2 [Oryza sativa Japonica Group]
LOC_Os04g13550	0.0197952	-1.16456	down	OSJNBa0021F22.5 [Oryza sativa Japonica Group]
LOC_Os12g35470	0.0129841	-1.16503	down	uncharacterized protein LOC4352430 [Oryza sativa Japonica Group]
LOC_Os07g40890	0.00844953	-1.16571	down	protein PELPK1 [Oryza sativa Japonica Group]
LOC_Os01g40560	5.7115e-08	-1.16575	down	hypersensitive-induced response protein 1 [Oryza sativa Japonica Group]
LOC_Os08g39190	0.00964141	-1.16599	down	hypothetical protein OsI_29773 [Oryza sativa Indica Group]
LOC_Os01g39960	0.0378339	-1.16714	down	lycopene epsilon cyclase, chloroplastic [Oryza sativa Japonica Group]
LOC_Os07g38840	1.4725e-07	-1.16827	down	uncharacterized protein LOC4343701 [Oryza sativa Japonica Group]
LOC_Os03g27360	0.000131857	-1.16902	down	E3 ubiquitin-protein ligase Os03g0188200-like [Oryza sativa Japonica Group]
LOC_Os11g37940	7.78554e-07	-1.17005	down	barwin [Oryza sativa Japonica Group]
LOC_Os09g21180	1.23885e-05	-1.17112	down	homeobox-leucine zipper protein HOX25 [Oryza sativa Japonica Group]
LOC_Os07g49280	7.32444e-15	-1.17135	down	protein trichome birefringence-like 28 isoform X1 [Oryza sativa Japonica Group]
LOC_Os03g07570	8.67893e-26	-1.17142	down	alanine--glyoxylate aminotransferase 2 homolog 1, mitochondrial [Oryza sativa Japonica Group]
LOC_Os03g25920	1.72836e-06	-1.17151	down	probable polyamine transporter At3g13620 [Oryza sativa Japonica Group]
LOC_Os10g05130	4.12036e-17	-1.17289	down	arf-GAP with SH3 domain, ANK repeat and PH domain-containing protein 2 [Oryza sativa Japonica Group]
LOC_Os10g39030	9.41207e-06	-1.17319	down	BEL1-like homeodomain protein 4 [Oryza sativa Japonica Group]
LOC_Os11g45740	3.23332e-05	-1.17401	down	transcription factor JAMYB [Oryza sativa Japonica Group]
LOC_Os02g41680	4.00913e-15	-1.17432	down	phenylalanine ammonia-lyase [Oryza sativa Japonica Group]
LOC_Os10g41040	8.10862e-06	-1.17536	down	uncharacterized protein LOC4349372 isoform X1 [Oryza sativa Japonica Group]
LOC_Os01g63540	2.48007e-08	-1.17542	down	cytochrome P450 86A1 [Oryza sativa Japonica Group]
LOC_Os03g17690	5.33274e-13	-1.17675	down	L-ascorbate peroxidase 1, cytosolic [Oryza sativa Japonica Group]
LOC_Os08g10320	1.91195e-05	-1.1779	down	probable LRR receptor-like serine/threonine-protein kinase At1g56130 isoform X2 [Oryza sativa Japonica Group]
LOC_Os01g45990	3.22752e-12	-1.17818	down	potassium channel AKT1 [Oryza sativa Japonica Group]
LOC_Os03g54870	0.0003763	-1.17861	down	uncharacterized protein LOC4334153 [Oryza sativa Japonica Group]
LOC_Os01g59020	0.00236443	-1.17953	down	cytochrome P450 94B3 [Oryza sativa Japonica Group]
LOC_Os04g43650	2.0694e-05	-1.17956	down	probable low-specificity L-threonine aldolase 1 [Oryza sativa Japonica Group]
LOC_Os12g38760	3.62322e-24	-1.1797	down	probable inactive purple acid phosphatase 1 [Oryza sativa Japonica Group]
LOC_Os11g37090	0.0350332	-1.17982	down	pumilio domain-containing protein C6G9.14 [Oryza sativa Japonica Group]
LOC_Os06g39140	2.40296e-16	-1.18045	down	two-on-two hemoglobin-3 [Oryza sativa Japonica Group]
LOC_Os04g55740	4.73766e-06	-1.18094	down	peroxidase 4 [Oryza sativa Japonica Group]
LOC_Os01g11600	0.00186581	-1.18105	down	uncharacterized protein LOC4325256 [Oryza sativa Japonica Group]
LOC_Os07g28920	2.13057e-06	-1.18156	down	uncharacterized protein LOC4343204 [Oryza sativa Japonica Group]
LOC_Os02g53620	4.84269e-05	-1.18253	down	nuclear transcription factor Y subunit A-4 [Oryza sativa Japonica Group]
LOC_Os03g49550	0.048797	-1.18286	down	UDP-glycosyltransferase 91B1 [Oryza sativa Japonica Group]
LOC_Os03g27230	6.24441e-10	-1.1834	down	phospho-2-dehydro-3-deoxyheptonate aldolase 1, chloroplastic [Oryza sativa Japonica Group]
LOC_Os01g44050	2.13386e-22	-1.18423	down	uncharacterized protein LOC4326671 [Oryza sativa Japonica Group]
LOC_Os11g17390	0.0118237	-1.18441	down	retrotransposon protein, putative, Ty1-copia sub-class [Oryza sativa Japonica Group]
LOC_Os07g39720	0.00237574	-1.18456	down	uncharacterized protein LOC107277568 [Oryza sativa Japonica Group]
LOC_Os03g20210	2.25934e-05	-1.18732	down	aspartic proteinase nepenthesin-1 [Oryza sativa Japonica Group]
LOC_Os10g43060	1.02251e-17	-1.18738	down	uncharacterized protein LOC4349524 [Oryza sativa Japonica Group]
LOC_Os01g40499	2.07561e-05	-1.18766	down	G-type lectin S-receptor-like serine/threonine-protein kinase At2g19130 isoform X1 [Oryza sativa Japonica Group]
LOC_Os01g51530	5.00248e-06	-1.18789	down	uncharacterized protein LOC9267225 [Oryza sativa Japonica Group]
LOC_Os07g02660	0.0495457	-1.18814	down	Os07g0117800 [Oryza sativa Japonica Group]
LOC_Os12g03810	2.56208e-13	-1.18909	down	CBL-interacting protein kinase 32 [Oryza sativa Japonica Group]
LOC_Os08g02996	2.07838e-12	-1.18978	down	L-type lectin-domain containing receptor kinase IX.1 isoform X1 [Oryza sativa Japonica Group]
LOC_Os02g47100	0.011616	-1.18992	down	hypothetical protein [Oryza sativa Japonica Group]
LOC_Os04g59590	3.41772e-10	-1.19162	down	probable methyltransferase PMT26 [Oryza sativa Japonica Group]
LOC_Os01g01870	2.75237e-09	-1.19204	down	transcription factor bHLH168 [Oryza sativa Japonica Group]
LOC_Os11g36740	2.51087e-05	-1.19264	down	myosin-binding protein 7 [Oryza sativa Japonica Group]
LOC_Os09g27950	8.86911e-06	-1.19341	down	beta-1,3-galactosyltransferase 7 [Oryza sativa Japonica Group]
LOC_Os12g03740	8.76952e-13	-1.19483	down	F-box protein PP2-B10 [Oryza sativa Japonica Group]
LOC_Os12g01510	2.35622e-10	-1.19487	down	protein MALE DISCOVERER 2 [Oryza sativa Japonica Group]
LOC_Os11g18870	0.00254289	-1.19645	down	hypothetical protein EE612_054862, partial [Oryza sativa]
LOC_Os05g33630	3.64271e-05	-1.19681	down	uncharacterized protein LOC4338756 isoform X2 [Oryza sativa Japonica Group]
LOC_Os12g04150	2.56341e-08	-1.1978	down	Os12g0135800, partial [Oryza sativa Japonica Group]
LOC_Os05g06660	2.31003e-06	-1.19934	down	grain size 5 [Oryza sativa Indica Group]
LOC_Os05g31160	0.0162051	-1.1996	down	peptide chain release factor PrfB3, chloroplastic [Oryza sativa Japonica Group]
LOC_Os07g30090	0.014096	-1.20068	down	hypothetical protein OsI_26009 [Oryza sativa Indica Group]
LOC_Os11g37900	1.55135e-12	-1.20074	down	hypothetical protein DAI22_11g181600 [Oryza sativa Japonica Group]
LOC_Os02g45660	3.55181e-08	-1.20162	down	2-C-methyl-D-erythritol 2,4-cyclodiphosphate synthase, chloroplastic [Oryza sativa Japonica Group]
LOC_Os04g24328	0.00343143	-1.20419	down	23 kDa jasmonate-induced protein [Oryza sativa Japonica Group]
LOC_Os01g51360	3.75813e-06	-1.20797	down	hypothetical protein OsJ_03214 [Oryza sativa Japonica Group]
LOC_Os09g19710	0.0140883	-1.20803	down	hypersensitive-induced response protein-like protein 2 [Oryza sativa Japonica Group]
LOC_Os09g17152	7.44024e-05	-1.20829	down	uncharacterized protein LOC4346787 [Oryza sativa Japonica Group]
LOC_Os05g30300	7.78289e-06	-1.20837	down	beta-glucosidase 21 [Oryza sativa Japonica Group]
LOC_Os11g30360	4.54521e-09	-1.20858	down	uncharacterized protein LOC4350553 [Oryza sativa Japonica Group]
LOC_Os08g20486	0.000160439	-1.20871	down	putative far-red impaired response protein [Oryza sativa Japonica Group]
LOC_Os04g44210	1.42968e-11	-1.20976	down	hypothetical protein OsI_16691 [Oryza sativa Indica Group]
LOC_Os01g59840	0.00393595	-1.20985	down	RecName: Full=Beta-glucosidase 3; Short=Os1bglu3; Flags: Precursor [Oryza sativa Japonica Group]
LOC_Os08g26520	0.00991003	-1.21071	down	Os08g0353700, partial [Oryza sativa Japonica Group]
LOC_Os07g47990	3.70554e-05	-1.2124	down	hypothetical protein DAI22_07g272800 [Oryza sativa Japonica Group]
LOC_Os02g18510	4.63855e-06	-1.2144	down	hypothetical protein OsJ_06284 [Oryza sativa Japonica Group]
LOC_Os05g06940	3.55224e-07	-1.21761	down	probable GTP diphosphokinase CRSH3, chloroplastic [Oryza sativa Japonica Group]
LOC_Os06g19300	0.00283972	-1.21832	down	uncharacterized protein LOC107275828 [Oryza sativa Japonica Group]
LOC_Os11g01530	0.000327155	-1.21898	down	ferritin-1, chloroplastic [Oryza sativa Japonica Group]
LOC_Os04g40490	2.20037e-08	-1.22069	down	glycosyl hydrolase 5 family protein isoform X1 [Oryza sativa Japonica Group]
LOC_Os04g54080	9.13016e-06	-1.22092	down	Os04g0633300 [Oryza sativa Japonica Group]
LOC_Os06g06950	0.0254068	-1.22177	down	uncharacterized protein LOC4340237 [Oryza sativa Japonica Group]
LOC_Os01g22336	5.3176e-09	-1.22181	down	Os01g0327000, partial [Oryza sativa Japonica Group]
LOC_Os06g29730	7.31107e-05	-1.22426	down	hypothetical protein OsJ_21420 [Oryza sativa Japonica Group]
LOC_Os08g37300	2.21814e-10	-1.22429	down	hypothetical protein EE612_044912, partial [Oryza sativa]
LOC_Os04g36830	0.0206138	-1.22545	down	protein LURP-one-related 6 [Oryza sativa Japonica Group]
LOC_Os06g41740	5.36173e-09	-1.22619	down	putative glycine-rich cell wall structural protein [Oryza sativa Japonica Group]
LOC_Os04g23910	0.0120661	-1.22778	down	MADS-box transcription factor 25 [Oryza sativa Japonica Group]
LOC_Os10g09160	0.00626722	-1.22824	down	Cytochrome P450 family protein, expressed [Oryza sativa Japonica Group]
LOC_Os08g35440	0.000235014	-1.22924	down	serine/threonine-protein phosphatase PP1-like isoform X2 [Oryza sativa Japonica Group]
LOC_Os02g35190	3.12001e-15	-1.23015	down	chloride channel protein CLC-c [Oryza sativa Japonica Group]
LOC_Os02g47780	8.03934e-08	-1.23051	down	uncharacterized protein LOC4330467 [Oryza sativa Japonica Group]
LOC_Os11g06930	1.47843e-13	-1.2313	down	CBS domain-containing protein CBSCBSPB3 [Oryza sativa Japonica Group]
LOC_Os11g17504	3.39723e-08	-1.23176	down	endo-1,3;1,4-beta-D-glucanase [Oryza sativa Japonica Group]
LOC_Os04g41370	0.00172203	-1.23198	down	putative disease resistance protein RGA1 [Oryza sativa Japonica Group]
LOC_Os11g03290	0.0276439	-1.23238	down	probable apyrase 3 [Oryza sativa Japonica Group]
LOC_Os03g41438	0.0270583	-1.23252	down	serpin-ZXB [Oryza sativa Japonica Group]
LOC_Os01g65130	0.028395	-1.23445	down	hypothetical protein OsI_04609 [Oryza sativa Indica Group]
LOC_Os04g04770	0.000970797	-1.23507	down	L-type lectin-domain containing receptor kinase IX.1-like [Oryza sativa Japonica Group]
LOC_Os11g04360	4.82581e-05	-1.23594	down	cell death associated protein, putative [Oryza sativa Japonica Group]
LOC_Os10g28120	3.01513e-07	-1.23621	down	chitinase 2 [Oryza sativa Japonica Group]
LOC_Os01g08100	0.00235449	-1.23631	down	UDP-glycosyltransferase 73C6 [Oryza sativa Japonica Group]
LOC_Os01g25560	1.82039e-17	-1.23652	down	protein RALF-like 33 [Oryza sativa Japonica Group]
LOC_Os03g12030	0.000297593	-1.23664	down	3-ketoacyl-CoA synthase 6 [Oryza sativa Japonica Group]
LOC_Os01g57700	4.72314e-07	-1.23714	down	sulfite exporter TauE/SafE family protein 2 [Oryza sativa Japonica Group]
LOC_Os06g38750	5.05448e-07	-1.23734	down	pollen-specific leucine-rich repeat extensin-like protein 1 [Oryza sativa Japonica Group]
LOC_Os09g38320	1.54649e-08	-1.23746	down	phytoene synthase 2, chloroplastic [Oryza sativa Japonica Group]
LOC_Os10g37400	6.47378e-07	-1.23864	down	hypothetical protein [Oryza sativa Japonica Group]
LOC_Os08g32880	9.70027e-10	-1.24086	down	disease resistance protein RPM1-like [Oryza sativa Japonica Group]
LOC_Os12g43660	1.62743e-06	-1.2438	down	receptor protein-tyrosine kinase CEPR1 [Oryza sativa Japonica Group]
LOC_Os03g53390	0.000516584	-1.24462	down	hypothetical protein [Oryza sativa Japonica Group]
LOC_Os02g05970	0.00806021	-1.24468	down	tyrosine-sulfated glycopeptide receptor 1 [Oryza sativa Japonica Group]
LOC_Os03g27190	0.00047	-1.24586	down	metacaspase-2 isoform X2 [Oryza sativa Japonica Group]
LOC_Os06g16350	2.43889e-08	-1.24615	down	peroxidase 11 [Oryza sativa Japonica Group]
LOC_Os01g10580	0.0193961	-1.24682	down	B-box zinc finger protein 22 [Oryza sativa Japonica Group]
LOC_Os08g09890	0.000557571	-1.24918	down	hypothetical protein EE612_042644, partial [Oryza sativa]
LOC_Os09g13575	0.00173362	-1.25196	down	bZIP transcription factor 44 [Oryza sativa Japonica Group]
LOC_Os02g34600	6.67826e-11	-1.25216	down	serine/threonine-protein kinase SAPK6 [Oryza sativa Japonica Group]
LOC_Os02g09610	0.0291036	-1.25222	down	GDSL esterase/lipase At2g04570 [Oryza sativa Japonica Group]
LOC_Os06g43780	3.19315e-08	-1.25303	down	uncharacterized protein LOC4341654 [Oryza sativa Japonica Group]
LOC_Os05g30500	0.00797569	-1.25352	down	NRR repressor homolog 1 [Oryza sativa Japonica Group]
LOC_Os04g30010	2.62075e-09	-1.25435	down	wall-associated receptor kinase 2 [Oryza sativa Japonica Group]
LOC_Os10g42980	0.0316172	-1.25467	down	retrotransposon protein, putative, Ty1-copia subclass, expressed [Oryza sativa Japonica Group]
LOC_Os01g67530	1.5476e-11	-1.25588	down	hypothetical protein EE612_007415 [Oryza sativa]
LOC_Os08g32060	0.00256562	-1.25781	down	U-box domain-containing protein 19 [Oryza sativa Japonica Group]
LOC_Os07g01750	1.98901e-12	-1.25888	down	putative ripening regulated protein DDTFR18 [Oryza sativa Japonica Group]
LOC_Os03g10980	0.0191141	-1.26091	down	uncharacterized protein LOC107277311 isoform X2 [Oryza sativa Japonica Group]
LOC_Os11g07600	5.34927e-06	-1.26118	down	ABC transporter protein, putative [Oryza sativa Japonica Group]
LOC_Os05g42060	0.0252525	-1.26168	down	scopoletin glucosyltransferase [Oryza sativa Japonica Group]
LOC_Os01g52330	0.00323645	-1.26191	down	putative disease resistance protein RGA3 [Oryza sativa Japonica Group]
LOC_Os01g09570	1.86023e-12	-1.26412	down	ATP-dependent 6-phosphofructokinase 6 [Oryza sativa Japonica Group]
LOC_Os01g03330	1.43636e-11	-1.26528	down	Bowman-Birk type bran trypsin inhibitor-like [Oryza sativa Japonica Group]
LOC_Os12g36240	8.90367e-09	-1.26655	down	subtilisin-chymotrypsin inhibitor CI-1B-like [Oryza sativa Japonica Group]
LOC_Os06g32980	0.00935564	-1.26657	down	peroxidase P7 [Oryza sativa Japonica Group]
LOC_Os01g24050	0.00016354	-1.26675	down	uncharacterized protein LOC9269304 [Oryza sativa Japonica Group]
LOC_Os06g35160	0.00782218	-1.26903	down	CBL-interacting protein kinase 25 [Oryza sativa Japonica Group]
LOC_Os07g33580	1.69297e-07	-1.2691	down	cytochrome P450 716B1 [Oryza sativa Japonica Group]
LOC_Os01g22370	3.02092e-14	-1.26982	down	peroxidase 1 [Oryza sativa Japonica Group]
LOC_Os05g47950	0.0428602	-1.26986	down	Os05g0552700, partial [Oryza sativa Japonica Group]
LOC_Os11g01480	8.02888e-06	-1.27037	down	probable transcription factor RL9 isoform X1 [Oryza sativa Japonica Group]
LOC_Os04g13540	0.0103676	-1.27103	down	hypothetical protein DAI22_04g043200 [Oryza sativa Japonica Group]
LOC_Os06g47130	9.08997e-05	-1.27125	down	synaptotagmin-3 isoform X1 [Oryza sativa Japonica Group]
LOC_Os05g43130	0.000907406	-1.2742	down	hypothetical protein EE612_030521 [Oryza sativa]
LOC_Os03g52170	2.19607e-11	-1.27518	down	4-hydroxy-3-methylbut-2-enyl diphosphate reductase, chloroplastic [Oryza sativa Japonica Group]
LOC_Os09g34160	0.000223173	-1.27715	down	disease resistance protein Pik-2-like [Oryza sativa Japonica Group]
LOC_Os01g47820	9.08066e-05	-1.27857	down	putative receptor protein kinase ZmPK1 [Oryza sativa Japonica Group]
LOC_Os07g40910	0.0126669	-1.27903	down	protein PELPK1 [Oryza sativa Japonica Group]
LOC_Os07g38440	0.000304773	-1.28065	down	unnamed protein product [Oryza sativa Japonica Group]
LOC_Os04g12370	0.000350725	-1.28072	down	Os04g0200566 [Oryza sativa Japonica Group]
LOC_Os09g36810	9.16743e-10	-1.28321	down	RecName: Full=Beta-galactosidase 12; Short=Lactase 12; Flags: Precursor [Oryza sativa Japonica Group]
LOC_Os04g37480	0.00194096	-1.28384	down	hypothetical protein EE612_023600 [Oryza sativa]
LOC_Os01g24550	1.53331e-09	-1.28482	down	ervatamin-B [Oryza sativa Japonica Group]
LOC_Os05g04380	5.85252e-08	-1.28577	down	peroxidase 2 [Oryza sativa Japonica Group]
LOC_Os01g03390	2.24038e-08	-1.28776	down	Bowman-Birk type bran trypsin inhibitor [Oryza sativa Japonica Group]
LOC_Os01g66840	5.23581e-08	-1.28936	down	hypothetical protein OsJ_04377 [Oryza sativa Japonica Group]
LOC_Os03g08320	7.95366e-12	-1.28941	down	protein TIFY 11c [Oryza sativa Japonica Group]
LOC_Os02g21810	0.0234346	-1.28954	down	obtusifoliol 14-alpha demethylase [Oryza sativa Japonica Group]
LOC_Os10g17260	3.9558e-09	-1.29328	down	flavonoid 3'-monooxygenase CYP75B3-like [Oryza sativa Japonica Group]
LOC_Os09g22000	0.00011638	-1.29339	down	endoribonuclease YBEY, chloroplastic isoform X1 [Oryza sativa Japonica Group]
LOC_Os01g42200	0.00441414	-1.29423	down	mulatexin [Oryza sativa Japonica Group]
LOC_Os07g05420	4.99314e-06	-1.29438	down	anthocyanidin 3-O-glucosyltransferase [Oryza sativa Japonica Group]
LOC_Os04g27830	9.90751e-05	-1.2958	down	OSJNBb0085H11.10 [Oryza sativa Japonica Group]
LOC_Os03g17350	6.21381e-06	-1.29599	down	ABC transporter G family member 5 [Oryza sativa Japonica Group]
LOC_Os12g33956	0.0125786	-1.29721	down	maturase-related protein [Oryza rufipogon]
LOC_Os04g34030	3.5548e-05	-1.29776	down	Os04g0417400 [Oryza sativa Japonica Group]
LOC_Os08g44590	3.27774e-08	-1.29953	down	protein DMR6-LIKE OXYGENASE 2 [Oryza sativa Japonica Group]
LOC_Os05g31525	0.0277042	-1.30017	down	Os05g0379400 [Oryza sativa Japonica Group]
LOC_Os01g50420	0.000133359	-1.30168	down	mitogen-activated protein kinase kinase kinase 17 [Oryza sativa Japonica Group]
LOC_Os05g42130	0.00378081	-1.30243	down	scarecrow-like protein 32 [Oryza sativa Japonica Group]
LOC_Os04g50020	0.00661973	-1.30351	down	heavy metal-associated isoprenylated plant protein 4 [Oryza sativa Japonica Group]
LOC_Os01g26039	3.91023e-06	-1.30439	down	acyltransferase-like protein At1g54570, chloroplastic [Oryza sativa Japonica Group]
LOC_Os01g58790	2.31973e-15	-1.30469	down	4-diphosphocytidyl-2-C-methyl-D-erythritol kinase, chloroplastic [Oryza sativa Japonica Group]
LOC_Os08g43390	0.000747897	-1.30536	down	cytochrome P450 78A9 [Oryza sativa Japonica Group]
LOC_Os11g20160	6.93492e-05	-1.30555	down	probable O-methyltransferase 2 [Oryza sativa Japonica Group]
LOC_Os04g46650	0.00235449	-1.30623	down	expansin-B5 [Oryza sativa Japonica Group]
LOC_Os02g48710	0.00840794	-1.30631	down	hypothetical protein EE612_013309, partial [Oryza sativa]
LOC_Os10g34990	0.0128631	-1.3079	down	ubiquitin [Oryza sativa Japonica Group]
LOC_Os05g42000	1.3155e-05	-1.30903	down	peroxidase 1-like [Oryza sativa Japonica Group]
LOC_Os08g26350	0.00487228	-1.30942	down	uncharacterized protein LOC4345353 isoform X1 [Oryza sativa Japonica Group]
LOC_Os05g03640	2.40863e-06	-1.30962	down	probable 2-oxoglutarate-dependent dioxygenase At5g05600 [Oryza sativa Japonica Group]
LOC_Os07g30160	0.00116206	-1.3109	down	probable trehalose-phosphate phosphatase 10 [Oryza sativa Japonica Group]
LOC_Os03g55260	0.00286564	-1.3114	down	isoflavone 2'-hydroxylase [Oryza sativa Japonica Group]
LOC_Os04g44500	1.25659e-25	-1.31493	down	GEM-like protein 4 [Oryza sativa Japonica Group]
LOC_Os01g62760	3.24934e-13	-1.31517	down	probable protein phosphatase 2C 9 [Oryza sativa Japonica Group]
LOC_Os02g05744	1.27305e-08	-1.31657	down	endoglucanase 5 [Oryza sativa Japonica Group]
LOC_Os04g50940	0.00267647	-1.31814	down	protein NRT1/ PTR FAMILY 8.3 [Oryza sativa Japonica Group]
LOC_Os07g14820	0.000764509	-1.31835	down	hypothetical protein OsJ_23729 [Oryza sativa Japonica Group]
LOC_Os08g42198	0.0018696	-1.31859	down	auxin-responsive protein SAUR50 [Oryza sativa Japonica Group]
LOC_Os11g20040	0.00256899	-1.31886	down	flavonoid O-methyltransferase-like protein Os11g0303600 [Oryza sativa Japonica Group]
LOC_Os01g48390	3.56788e-16	-1.32106	down	protein MALE DISCOVERER 2 isoform X1 [Oryza sativa Japonica Group]
LOC_Os08g31630	1.85363e-13	-1.32249	down	probable trehalose-phosphate phosphatase 6 [Oryza sativa Japonica Group]
LOC_Os02g42880	0.00335025	-1.32282	down	remorin [Oryza sativa Japonica Group]
LOC_Os12g43740	0.0169832	-1.32283	down	oxidoreductase, short chain dehydrogenase/reductase family protein, expressed [Oryza sativa Japonica Group]
LOC_Os07g02970	1.74817e-05	-1.32501	down	hypothetical protein OsI_24714 [Oryza sativa Indica Group]
LOC_Os09g13400	0.00245323	-1.32541	down	unknown protein [Oryza sativa Japonica Group]
LOC_Os04g49660	2.94979e-09	-1.32542	down	uncharacterized protein LOC4336795 [Oryza sativa Japonica Group]
LOC_Os12g11500	0.022632	-1.32854	down	Os12g0217400 [Oryza sativa Japonica Group]
LOC_Os06g28820	0.0104292	-1.32892	down	Os06g0483200, partial [Oryza sativa Japonica Group]
LOC_Os01g03340	8.87461e-09	-1.32963	down	Bowman-Birk type bran trypsin inhibitor [Oryza sativa Japonica Group]
LOC_Os08g31660	0.0009382	-1.33007	down	myosin-1 [Oryza sativa Japonica Group]
LOC_Os02g35760	0.000462033	-1.33009	down	probable protein kinase At2g41970 [Oryza sativa Japonica Group]
LOC_Os02g36070	3.47886e-09	-1.33113	down	oryzalexin D synthase [Oryza sativa Japonica Group]
LOC_Os09g12650	0.000410797	-1.33113	down	hypothetical protein DAI22_09g040900 [Oryza sativa Japonica Group]
NewGene_2623	0.000806124	-1.33128	down	hypothetical protein [Oryza sativa Japonica Group]
LOC_Os12g01530	5.55116e-06	-1.33164	down	ferritin-1, chloroplastic [Oryza sativa Japonica Group]
LOC_Os11g30500	6.26647e-05	-1.33422	down	hypothetical protein OsJ_33966 [Oryza sativa Japonica Group]
LOC_Os01g52790	1.04805e-21	-1.33615	down	cytochrome P450 72A14 [Oryza sativa Japonica Group]
LOC_Os06g38730	2.33804e-14	-1.33899	down	hypothetical protein OsJ_21819 [Oryza sativa Japonica Group]
LOC_Os12g02420	4.24078e-13	-1.33959	down	probable WRKY transcription factor 29 isoform X1 [Oryza sativa Japonica Group]
LOC_Os08g02540	9.71946e-07	-1.33974	down	probable adenylate kinase 7, mitochondrial [Oryza sativa Japonica Group]
LOC_Os06g37080	2.42755e-06	-1.33981	down	L-ascorbate oxidase [Oryza sativa Japonica Group]
LOC_Os01g43650	7.93784e-08	-1.34265	down	WRKY transcription factor 71 [Oryza sativa Japonica Group]
LOC_Os01g50610	5.75014e-09	-1.34351	down	salicylate carboxymethyltransferase [Oryza sativa Japonica Group]
LOC_Os12g17490	6.1357e-05	-1.34374	down	NB-ARC domain containing protein [Oryza sativa Japonica Group]
LOC_Os09g20000	0.000732556	-1.34473	down	heavy metal-associated isoprenylated plant protein 23 [Oryza sativa Japonica Group]
LOC_Os03g37490	5.87988e-06	-1.34566	down	protein DETOXIFICATION 40 [Oryza sativa Japonica Group]
LOC_Os10g03440	0.00382846	-1.34814	down	U-box domain-containing protein 21-like [Oryza sativa Japonica Group]
LOC_Os02g55990	8.50908e-05	-1.35042	down	vesicle-associated membrane protein 711 [Oryza sativa Japonica Group]
LOC_Os07g35480	2.26843e-15	-1.35082	down	glucan endo-1,3-beta-glucosidase 3 isoform X2 [Oryza sativa Japonica Group]
LOC_Os03g44170	0.0203907	-1.35083	down	probable glutathione S-transferase GSTU1 [Oryza sativa Japonica Group]
LOC_Os01g52170	0.0161205	-1.35094	down	fe-S cluster assembly factor HCF101, chloroplastic isoform X2 [Oryza sativa Japonica Group]
LOC_Os01g42090	1.18995e-05	-1.3538	down	hypothetical protein EE612_046361, partial [Oryza sativa]
LOC_Os10g28080	1.5925e-06	-1.35477	down	chitinase 1 [Oryza sativa Japonica Group]
LOC_Os06g39390	7.34379e-10	-1.35585	down	acyl transferase 10 [Oryza sativa Japonica Group]
LOC_Os04g34390	2.60512e-11	-1.35606	down	G-type lectin S-receptor-like serine/threonine-protein kinase At2g19130 [Oryza sativa Japonica Group]
LOC_Os04g57550	2.6406e-20	-1.35629	down	probable polyamine oxidase 2 [Oryza sativa Japonica Group]
LOC_Os11g35840	0.00330618	-1.35751	down	Leucine Rich Repeat family protein [Oryza sativa Japonica Group]
LOC_Os02g13220	0.0180014	-1.3618	down	probable F-box protein At4g22030 [Oryza sativa Japonica Group]
LOC_Os01g08460	4.8949e-14	-1.36335	down	hypothetical protein OsJ_00615 [Oryza sativa Japonica Group]
LOC_Os11g31540	1.10055e-06	-1.36363	down	hypothetical protein OsI_36255 [Oryza sativa Indica Group]
LOC_Os09g25420	0.000954462	-1.36465	down	hypothetical protein OsJ_29402 [Oryza sativa Japonica Group]
LOC_Os01g70050	0.000333214	-1.36777	down	auxin-responsive protein SAUR72 [Oryza sativa Japonica Group]
LOC_Os05g48160	0.0146662	-1.36852	down	photosynthetic NDH subunit of subcomplex B 3, chloroplastic isoform X1 [Oryza sativa Japonica Group]
LOC_Os11g17014	1.19797e-16	-1.371	down	putative disease resistance RPP13-like protein 2 [Oryza sativa Japonica Group]
LOC_Os03g09020	2.8675e-06	-1.37195	down	Putative alcohol dehydrogenase [Oryza sativa Japonica Group]
LOC_Os12g26940	1.04074e-12	-1.37265	down	probable kinase CHARK [Oryza sativa Japonica Group]
LOC_Os08g31510	6.83425e-06	-1.37381	down	uncharacterized protein LOC4345537 [Oryza sativa Japonica Group]
LOC_Os06g40570	0.0287743	-1.37473	down	hypothetical protein OsJ_21926 [Oryza sativa Japonica Group]
LOC_Os07g02624	0.00851145	-1.37628	down	Fusarium resistance protein I2C-5-like [Oryza sativa Japonica Group]
LOC_Os10g40600	8.63608e-12	-1.37759	down	hypothetical protein DAI22_10g186500 [Oryza sativa Japonica Group]
LOC_Os01g61230	0.000814303	-1.37782	down	hypothetical protein DAI22_01g386300 [Oryza sativa Japonica Group]
LOC_Os06g03830	2.40724e-12	-1.37806	down	short-chain dehydrogenase TIC 32, chloroplastic isoform X2 [Oryza sativa Japonica Group]
LOC_Os07g17970	4.59004e-09	-1.37997	down	4-coumarate--CoA ligase-like 7 [Oryza sativa Japonica Group]
LOC_Os11g30810	8.74167e-09	-1.38413	down	cytosolic sulfotransferase 12 [Oryza sativa Japonica Group]
LOC_Os09g14670	7.86485e-21	-1.38475	down	phosphoenolpyruvate carboxylase 2 [Oryza sativa Japonica Group]
LOC_Os08g04370	9.88091e-05	-1.38489	down	mavicyanin [Oryza sativa Japonica Group]
LOC_Os02g39160	2.4308e-12	-1.38766	down	4-hydroxy-3-methylbut-2-en-1-yl diphosphate synthase (ferredoxin), chloroplastic [Oryza sativa Japonica Group]
LOC_Os05g03920	1.76325e-07	-1.39048	down	cysteine-rich receptor-like protein kinase 2 [Oryza sativa Japonica Group]
LOC_Os01g36240	2.53459e-18	-1.39072	down	peroxidase 72 [Oryza sativa Japonica Group]
LOC_Os11g42550	0.00744213	-1.39093	down	hypothetical protein OsI_21624 [Oryza sativa Indica Group]
LOC_Os08g39210	2.21985e-09	-1.39337	down	hypothetical protein OsJ_27840 [Oryza sativa Japonica Group]
LOC_Os08g25860	0.000222382	-1.39384	down	hypothetical protein OsJ_26999 [Oryza sativa Japonica Group]
LOC_Os12g43440	0.0383322	-1.39437	down	thaumatin-like protein [Oryza sativa Japonica Group]
LOC_Os04g03579	2.56057e-11	-1.39516	down	L-type lectin-domain containing receptor kinase IX.1 [Oryza sativa Japonica Group]
LOC_Os03g43810	1.07432e-07	-1.39804	down	Helix-loop-helix DNA-binding domain containing protein, expressed [Oryza sativa Japonica Group]
LOC_Os03g58110	9.25875e-08	-1.40132	down	leucine-rich repeat extensin-like protein 6 [Oryza sativa Japonica Group]
LOC_Os08g07620	0.0300557	-1.40146	down	hypothetical protein DAI22_08g049000 [Oryza sativa Japonica Group]
LOC_Os01g03890	0.00346611	-1.40208	down	LOB domain-containing protein 40 [Oryza sativa Japonica Group]
LOC_Os01g10210	2.55552e-05	-1.40289	down	lachrymatory-factor synthase [Oryza sativa Japonica Group]
LOC_Os06g05980	3.02092e-14	-1.4031	down	probable sugar phosphate/phosphate translocator At1g06470 [Oryza sativa Japonica Group]
LOC_Os04g32920	4.81696e-22	-1.40323	down	RecName: Full=Potassium transporter 1; AltName: Full=OsHAK1 [Oryza sativa Japonica Group]
LOC_Os01g06500	0.00207945	-1.40502	down	lectin isoform X1 [Oryza sativa Japonica Group]
LOC_Os07g03840	0.00014373	-1.40516	down	hypothetical protein OsJ_22969 [Oryza sativa Japonica Group]
LOC_Os04g32480	7.57707e-05	-1.40598	down	RecName: Full=Protein TIFY 9 [Oryza sativa Indica Group]
LOC_Os04g13210	9.35494e-06	-1.40705	down	Os04g0209200, partial [Oryza sativa Japonica Group]
LOC_Os01g72900	7.65687e-05	-1.40792	down	abscisic stress-ripening protein 3 [Oryza sativa Japonica Group]
LOC_Os07g32570	9.07483e-09	-1.40902	down	probable 5'-adenylylsulfate reductase 1, chloroplastic [Oryza sativa Japonica Group]
LOC_Os07g44250	8.74906e-05	-1.40922	down	dirigent protein 5 [Oryza sativa Japonica Group]
LOC_Os05g35650	5.22096e-07	-1.4108	down	protein NRT1/ PTR FAMILY 5.10 [Oryza sativa Japonica Group]
LOC_Os11g40690	0.000385493	-1.4116	down	mannitol dehydrogenase, putative [Oryza sativa Japonica Group]
LOC_Os11g39490	0.0290221	-1.41276	down	Jacalin-like lectin domain containing protein [Oryza sativa Japonica Group]
LOC_Os06g51060	1.23478e-09	-1.41312	down	chitinase 1 [Oryza sativa Japonica Group]
LOC_Os11g07690	1.12041e-06	-1.41384	down	hypothetical protein OsI_35334 [Oryza sativa Indica Group]
LOC_Os02g26014	3.04004e-08	-1.41659	down	(E)-beta-farnesene synthase [Oryza sativa Japonica Group]
LOC_Os01g08700	1.95811e-12	-1.4197	down	protein GIGANTEA [Oryza sativa Japonica Group]
LOC_Os08g38960	2.32317e-07	-1.41988	down	trinucleotide repeat-containing gene 18 protein [Oryza sativa Japonica Group]
LOC_Os11g13670	0.00181154	-1.42224	down	probable carboxylesterase 18 [Oryza sativa Japonica Group]
LOC_Os08g37370	4.85135e-21	-1.42275	down	mitochondrial uncoupling protein 5 [Oryza sativa Japonica Group]
LOC_Os11g28530	2.13116e-08	-1.42299	down	stemar-13-ene synthase isoform X1 [Oryza sativa Japonica Group]
LOC_Os03g32230	0.000133776	-1.42367	down	zinc finger protein 36-like [Oryza sativa Japonica Group]
LOC_Os12g04140	1.26617e-11	-1.42416	down	cell death associated protein, putative, expressed [Oryza sativa Japonica Group]
LOC_Os07g36750	0.00244065	-1.42511	down	probable mixed-linked glucan synthase 3 [Oryza sativa Japonica Group]
LOC_Os03g61360	3.80526e-10	-1.42761	down	uncharacterized protein LOC4334657 [Oryza sativa Japonica Group]
LOC_Os07g33780	1.05541e-11	-1.42913	down	ABC transporter G family member 43 isoform X2 [Oryza sativa Japonica Group]
LOC_Os09g29480	0.000460297	-1.43047	down	plant cysteine oxidase 1 [Oryza sativa Japonica Group]
LOC_Os04g59190	3.04319e-13	-1.43174	down	cationic peroxidase SPC4 [Oryza sativa Japonica Group]
LOC_Os10g31740	0.00341526	-1.43239	down	hypothetical protein LOC_Os10g31740 [Oryza sativa Japonica Group]
LOC_Os04g49260	0.0050735	-1.43525	down	heavy metal-associated isoprenylated plant protein 28 [Oryza sativa Japonica Group]
LOC_Os01g37920	0.0428816	-1.43781	down	hypothetical protein OsJ_02233 [Oryza sativa Japonica Group]
LOC_Os10g02260	0.0129479	-1.4393	down	protein NRT1/ PTR FAMILY 8.3 [Oryza sativa Japonica Group]
LOC_Os08g02440	0.00321989	-1.4405	down	LRR receptor kinase BAK1 [Oryza sativa Japonica Group]
LOC_Os07g44370	0.0150282	-1.44417	down	dirigent protein 5 [Oryza sativa Japonica Group]
LOC_Os07g47550	0.0118975	-1.44518	down	Os07g0672700 [Oryza sativa Japonica Group]
LOC_Os05g02010	6.11521e-08	-1.44562	down	PGR5-like protein 1A, chloroplastic [Oryza sativa Japonica Group]
LOC_Os06g10510	8.6102e-07	-1.44645	down	uncharacterized protein LOC4340438 [Oryza sativa Japonica Group]
LOC_Os05g20100	2.69954e-05	-1.4466	down	probable glycerol-3-phosphate acyltransferase 3 [Oryza sativa Japonica Group]
LOC_Os01g53420	1.49021e-05	-1.44814	down	UDP-glycosyltransferase 13 [Oryza sativa Japonica Group]
LOC_Os03g52040	1.14504e-06	-1.44853	down	serine carboxypeptidase-like 13 isoform X1 [Oryza sativa Japonica Group]
LOC_Os01g52340	0.026866	-1.44973	down	putative disease resistance protein RGA4 [Oryza sativa Japonica Group]
LOC_Os10g11354	1.19492e-25	-1.45131	down	protein DETOXIFICATION 16 [Oryza sativa Japonica Group]
LOC_Os07g37730	0.000132939	-1.45299	down	internal alternative NAD(P)H-ubiquinone oxidoreductase A1, mitochondrial [Oryza sativa Japonica Group]
LOC_Os07g03780	1.38933e-11	-1.45384	down	putative receptor-like protein kinase [Oryza sativa Japonica Group]
LOC_Os04g09260	0.00714071	-1.45473	down	acyl transferase 15-like [Oryza sativa Japonica Group]
LOC_Os04g25060	1.65736e-11	-1.45487	down	cysteine-rich receptor-like protein kinase 6 [Oryza sativa Japonica Group]
LOC_Os04g24478	0.0121468	-1.45496	down	23 kDa jasmonate-induced protein [Oryza sativa Japonica Group]
LOC_Os10g06630	4.97424e-11	-1.45883	down	peptidyl-prolyl cis-trans isomerase [Oryza sativa Japonica Group]
LOC_Os05g02754	4.51383e-12	-1.45961	down	unknow protein [Oryza sativa Japonica Group]
LOC_Os10g40510	1.13999e-20	-1.46283	down	14 kDa proline-rich protein DC2.15-like [Oryza sativa Japonica Group]
LOC_Os07g01110	0.00311923	-1.4634	down	laccase-14 [Oryza sativa Japonica Group]
LOC_Os12g16650	7.8223e-11	-1.46572	down	uncharacterized protein LOC4351940 isoform X6 [Oryza sativa Japonica Group]
LOC_Os05g13900	2.15763e-06	-1.46857	down	extensin [Oryza sativa Japonica Group]
LOC_Os03g13210	2.3441e-31	-1.47075	down	peroxidase A2 [Oryza sativa Japonica Group]
LOC_Os08g10310	9.25776e-16	-1.47083	down	probable LRR receptor-like serine/threonine-protein kinase At1g56140 isoform X1 [Oryza sativa Japonica Group]
LOC_Os02g36020	0.0135036	-1.4714	down	OSJNBa0069D17.12 [Oryza sativa Japonica Group]
LOC_Os01g33684	1.91417e-07	-1.4722	down	hypothetical protein EE612_003089 [Oryza sativa]
LOC_Os04g05650	4.66303e-12	-1.47259	down	hypothetical protein DAI22_04g016900 [Oryza sativa Japonica Group]
LOC_Os10g41999	3.9642e-11	-1.47381	down	uncharacterized protein LOC4349449 isoform X2 [Oryza sativa Japonica Group]
LOC_Os01g24570	4.62294e-10	-1.4756	down	hypothetical protein OsJ_01675 [Oryza sativa Japonica Group]
LOC_Os06g38770	0.000865763	-1.47626	down	hypothetical protein DAI22_06g199400 [Oryza sativa Japonica Group]
LOC_Os11g06234	4.47874e-08	-1.47684	down	NB-ARC domain, putative [Oryza sativa Japonica Group]
LOC_Os03g24820	3.26178e-06	-1.47749	down	uncharacterized protein LOC4332896 [Oryza sativa Japonica Group]
LOC_Os01g70770	3.83961e-11	-1.47884	down	predicted protein [Hordeum vulgare subsp. vulgare]
LOC_Os10g36848	5.34261e-12	-1.47941	down	cytochrome P450 84A1 [Oryza sativa Japonica Group]
LOC_Os12g44220	8.63438e-10	-1.48234	down	AAA-ATPase ASD, mitochondrial [Oryza sativa Japonica Group]
LOC_Os05g43300	9.87544e-20	-1.48686	down	uncharacterized protein LOC4339269 isoform X2 [Oryza sativa Japonica Group]
LOC_Os05g29710	2.0176e-09	-1.48729	down	E3 ubiquitin-protein ligase EL5-like [Oryza sativa Japonica Group]
LOC_Os05g38770	0.000133776	-1.49143	down	probable serine/threonine-protein kinase PBL7 [Oryza sativa Japonica Group]
LOC_Os05g31020	0.0191141	-1.49182	down	eukaryotic peptide chain release factor subunit 1-2 [Oryza sativa Japonica Group]
LOC_Os09g24620	5.77959e-06	-1.49273	down	uncharacterized protein LOC4347042 [Oryza sativa Japonica Group]
LOC_Os03g27090	0.000397238	-1.49282	down	transcription factor MYB93 [Oryza sativa Japonica Group]
LOC_Os06g12410	1.2369e-06	-1.50765	down	GDSL esterase/lipase At1g74460 [Oryza sativa Japonica Group]
LOC_Os11g44800	0.0195985	-1.50926	down	uncharacterized protein LOC4351087 [Oryza sativa Japonica Group]
LOC_Os09g31498	0.000699965	-1.50942	down	hypothetical protein DAI22_09g148700 [Oryza sativa Japonica Group]
LOC_Os05g02140	1.79499e-06	-1.50991	down	probable clathrin assembly protein At4g32285 [Oryza sativa Japonica Group]
LOC_Os10g09850	9.71073e-05	-1.51027	down	uncharacterized protein LOC4348196 [Oryza sativa Japonica Group]
LOC_Os02g32814	1.1389e-14	-1.51032	down	Os02g0530100, partial [Oryza sativa Japonica Group]
LOC_Os06g33170	0.000335203	-1.51134	down	hypothetical protein DAI22_06g171200 [Oryza sativa Japonica Group]
LOC_Os07g18120	3.15708e-14	-1.51287	down	putative aldehyde oxidase-like protein isoform X1 [Oryza sativa Japonica Group]
LOC_Os03g29190	9.40272e-48	-1.51366	down	probable nucleoredoxin 1-1 isoform X2 [Oryza sativa Japonica Group]
LOC_Os03g21960	3.19231e-10	-1.51645	down	Os03g0338000, partial [Oryza sativa Japonica Group]
LOC_Os11g45330	0.00797902	-1.51655	down	NB-ARC domain containing protein, expressed [Oryza sativa Japonica Group]
LOC_Os03g46860	0.0031262	-1.51737	down	transcription factor NAI1 [Oryza sativa Japonica Group]
LOC_Os04g59160	2.82169e-08	-1.51787	down	cationic peroxidase SPC4 [Oryza sativa Japonica Group]
LOC_Os01g07130	0.00245476	-1.51954	down	uncharacterized protein LOC4327135 [Oryza sativa Japonica Group]
LOC_Os07g43140	0.00239853	-1.52713	down	hypothetical protein OsJ_25182 [Oryza sativa Japonica Group]
LOC_Os10g26340	2.38781e-09	-1.53324	down	cytochrome P450 78A11 [Oryza sativa Japonica Group]
LOC_Os04g55710	5.13802e-09	-1.53403	down	probable isoaspartyl peptidase/L-asparaginase 2 [Oryza sativa Japonica Group]
LOC_Os11g15250	6.98932e-07	-1.53572	down	expressed protein [Oryza sativa Japonica Group]
LOC_Os03g25330	2.73665e-18	-1.53591	down	peroxidase 2 [Oryza sativa Japonica Group]
LOC_Os01g60020	2.64804e-06	-1.53772	down	NAC domain-containing protein 68 [Oryza sativa Japonica Group]
LOC_Os07g04560	8.30206e-07	-1.53981	down	transcription factor JUNGBRUNNEN 1 [Oryza sativa Japonica Group]
LOC_Os05g38350	1.39367e-07	-1.54061	down	glycerol-3-phosphate acyltransferase 5 [Oryza sativa Japonica Group]
LOC_Os02g21009	5.75964e-10	-1.54258	down	vacuolar cation/proton exchanger 1c isoform X1 [Oryza sativa Japonica Group]
LOC_Os02g40730	2.37395e-11	-1.54261	down	ammonium transporter 1 member 2 [Oryza sativa Japonica Group]
LOC_Os06g43080	0.00187104	-1.54542	down	uncharacterized protein LOC4341606 [Oryza sativa Japonica Group]
LOC_Os06g48610	1.95811e-12	-1.54734	down	protein CHLOROPLAST IMPORT APPARATUS 2 [Oryza sativa Japonica Group]
LOC_Os02g19820	2.28363e-15	-1.54771	down	bidirectional sugar transporter SWEET4 [Oryza sativa Japonica Group]
LOC_Os06g48460	0.00235449	-1.54895	down	retrotransposon protein, putative, Ty3-gypsy subclass [Oryza sativa Japonica Group]
LOC_Os05g43120	2.52971e-07	-1.54958	down	GDSL esterase/lipase At5g45910 [Oryza sativa Japonica Group]
LOC_Os04g28780	4.26972e-11	-1.54975	down	G-type lectin S-receptor-like serine/threonine-protein kinase At2g19130 isoform X1 [Oryza sativa Japonica Group]
LOC_Os04g02920	1.91086e-09	-1.55098	down	Os04g0119800, partial [Oryza sativa Japonica Group]
LOC_Os03g13300	4.04373e-19	-1.55261	down	glutamate decarboxylase 1 [Oryza sativa Japonica Group]
LOC_Os06g42100	0.0029032	-1.55663	down	hypothetical protein OsJ_01805 [Oryza sativa Japonica Group]
LOC_Os11g37950	5.75964e-10	-1.5582	down	barwin [Oryza sativa Japonica Group]
LOC_Os06g02250	1.14344e-07	-1.55998	down	transcription factor MYB53 [Oryza sativa Japonica Group]
NewGene_1747	4.40643e-08	-1.56234	down	B1159F04.8 [Oryza sativa Japonica Group]
LOC_Os07g48596	1.75443e-12	-1.56523	down	myb-related protein 1 isoform X2 [Oryza sativa Japonica Group]
LOC_Os02g02400	1.5487e-07	-1.56668	down	catalase isozyme A [Oryza sativa Japonica Group]
LOC_Os05g29750	0.0102804	-1.56809	down	Os05g0361000 [Oryza sativa Japonica Group]
LOC_Os11g38650	1.29888e-12	-1.56899	down	UDP-glycosyltransferase 72B3 [Oryza sativa Japonica Group]
LOC_Os03g45170	2.08995e-16	-1.56938	down	uncharacterized protein LOC4333602 [Oryza sativa Japonica Group]
LOC_Os11g29290	3.5509e-17	-1.57219	down	cytochrome P450 94B3 [Oryza sativa Japonica Group]
LOC_Os02g06030	0.00347329	-1.57283	down	hypothetical protein OsJ_05423 [Oryza sativa Japonica Group]
LOC_Os09g38830	0.00070254	-1.57284	down	putative wall-associated kinase 4 [Oryza sativa Japonica Group]
LOC_Os08g04350	1.30206e-14	-1.57391	down	mavicyanin [Oryza sativa Japonica Group]
LOC_Os10g02100	0.0043258	-1.57719	down	protein NRT1/ PTR FAMILY 8.5 [Oryza sativa Japonica Group]
LOC_Os04g51820	1.54696e-05	-1.57867	down	cation transporter HKT4 isoform X1 [Oryza sativa Japonica Group]
LOC_Os10g40430	1.52991e-11	-1.58132	down	cortical cell-delineating protein [Oryza sativa Japonica Group]
LOC_Os11g03600	1.54743e-05	-1.5823	down	hypothetical protein OsJ_25268 [Oryza sativa Japonica Group]
LOC_Os04g20680	0.00211552	-1.58745	down	wall-associated receptor kinase 2 [Oryza sativa Japonica Group]
LOC_Os07g34110	4.45424e-13	-1.58792	down	WAT1-related protein At5g64700 [Oryza sativa Japonica Group]
LOC_Os01g58970	0.0339364	-1.59004	down	cytochrome P450 94B3 [Oryza sativa Japonica Group]
LOC_Os01g06310	0.000180251	-1.59068	down	holotricin-3 [Oryza sativa Japonica Group]
LOC_Os05g49430	2.20079e-09	-1.59082	down	putative glucose-6-phosphate 1-epimerase [Oryza sativa Japonica Group]
LOC_Os02g37540	4.8457e-05	-1.59185	down	glycine-rich cell wall structural protein [Oryza sativa Japonica Group]
LOC_Os08g01410	1.38908e-17	-1.59309	down	UDP-galactose transporter 1 [Oryza sativa Japonica Group]
NewGene_4098	0.000493801	-1.5947	down	hypothetical protein EE612_039746, partial [Oryza sativa]
LOC_Os07g03870	1.88703e-14	-1.59734	down	putative receptor-like protein kinase [Oryza sativa Japonica Group]
LOC_Os01g70970	8.53535e-06	-1.59804	down	probable leucine-rich repeat receptor-like protein kinase At5g49770 [Oryza sativa Japonica Group]
LOC_Os01g13610	6.07071e-11	-1.59819	down	isoflavone reductase homolog IRL [Oryza sativa Japonica Group]
LOC_Os09g38239	4.21001e-05	-1.59907	down	cytosolic sulfotransferase 5 [Oryza sativa Japonica Group]
LOC_Os11g13490	7.85138e-08	-1.60121	down	hypothetical protein LOC_Os11g13490 [Oryza sativa Japonica Group]
LOC_Os01g56080	1.90687e-08	-1.60138	down	uncharacterized protein LOC4325493 [Oryza sativa Japonica Group]
LOC_Os11g37780	0.000227691	-1.6048	down	NB-ARC domain containing protein [Oryza sativa Japonica Group]
LOC_Os02g18930	8.51828e-09	-1.60513	down	calcineurin B-like protein 8 [Oryza sativa Japonica Group]
LOC_Os02g43330	0.0231561	-1.60548	down	homeobox-leucine zipper protein HOX24 [Oryza sativa Japonica Group]
LOC_Os05g38130	6.30975e-06	-1.60552	down	hypothetical protein [Oryza sativa Japonica Group]
LOC_Os02g26720	1.76466e-05	-1.60613	down	inositol-tetrakisphosphate 1-kinase 4 [Oryza sativa Japonica Group]
LOC_Os01g60170	3.8654e-06	-1.60716	down	protein LURP-one-related 8 [Oryza sativa Japonica Group]
LOC_Os11g10130	1.16345e-06	-1.61209	down	transcription factor CSA-like [Oryza sativa Japonica Group]
LOC_Os05g24780	0.00027014	-1.61277	down	hypothetical protein OsI_19419 [Oryza sativa Indica Group]
LOC_Os03g24100	0.000145454	-1.61337	down	expressed protein [Oryza sativa Japonica Group]
LOC_Os09g37080	7.70603e-06	-1.61393	down	uncharacterized protein At1g76070 [Oryza sativa Japonica Group]
LOC_Os01g36790	3.16656e-10	-1.61863	down	cysteine-rich receptor-like protein kinase 2 [Oryza sativa Japonica Group]
LOC_Os01g19694	5.40643e-16	-1.6189	down	homeobox protein knotted-1-like 1 [Oryza sativa Japonica Group]
LOC_Os01g74320	7.16099e-10	-1.61981	down	probable E3 ubiquitin-protein ligase XBOS31 [Oryza sativa Japonica Group]
LOC_Os02g17534	0.000980809	-1.62539	down	galactoside 2-alpha-L-fucosyltransferase isoform X1 [Oryza sativa Japonica Group]
LOC_Os06g11840	0.00116296	-1.62597	down	Os06g0222100 [Oryza sativa Japonica Group]
LOC_Os06g38190	0.000754951	-1.62633	down	hypothetical protein OsJ_21790 [Oryza sativa Japonica Group]
LOC_Os07g44480	0.00538915	-1.62645	down	Os07g0638800 [Oryza sativa Japonica Group]
LOC_Os09g27580	1.83544e-06	-1.62713	down	probable potassium transporter 17 isoform X1 [Oryza sativa Japonica Group]
LOC_Os03g59320	1.95004e-06	-1.62816	down	chaperonin-like RbcX protein 2, chloroplastic [Oryza sativa Japonica Group]
LOC_Os11g16310	0.000132742	-1.62953	down	uncharacterized protein LOC4350239 isoform X1 [Oryza sativa Japonica Group]
LOC_Os06g16790	2.75308e-07	-1.6318	down	hypothetical protein OsJ_20972 [Oryza sativa Japonica Group]
LOC_Os08g20130	3.08978e-05	-1.63192	down	cytosolic sulfotransferase 5 [Oryza sativa Japonica Group]
LOC_Os09g37120	3.81109e-07	-1.63218	down	hypothetical protein EE612_049257 [Oryza sativa]
LOC_Os01g27449	0.000496306	-1.63358	down	hypothetical protein EE612_011088, partial [Oryza sativa]
LOC_Os10g40950	0.00765837	-1.63379	down	putative sugar transporter [Oryza sativa Japonica Group]
LOC_Os06g47850	2.58746e-12	-1.6358	down	hypothetical protein EE612_036215 [Oryza sativa]
LOC_Os12g16240	0.00158553	-1.6359	down	isoflavone reductase homolog [Oryza sativa Japonica Group]
LOC_Os09g04050	9.30798e-13	-1.6363	down	cinnamoyl-CoA reductase 2 [Oryza sativa Japonica Group]
LOC_Os12g29400	3.9854e-08	-1.64024	down	GEM-like protein 5 [Oryza sativa Japonica Group]
LOC_Os04g12499	0.00189855	-1.64132	down	amino acid transporter AVT1C [Oryza sativa Japonica Group]
LOC_Os05g01380	1.71716e-10	-1.64971	down	polygalacturonase inhibitor [Oryza sativa Japonica Group]
LOC_Os05g18670	0.00749631	-1.65433	down	S-type anion channel SLAH4 [Oryza sativa Japonica Group]
LOC_Os03g56160	2.01356e-15	-1.65856	down	putative receptor-like kinase [Oryza sativa Japonica Group]
LOC_Os04g39380	0.00368287	-1.66135	down	heavy metal-associated isoprenylated plant protein 47 [Oryza sativa Japonica Group]
LOC_Os07g34900	3.33506e-07	-1.66234	down	hypothetical protein EE612_039736 [Oryza sativa]
LOC_Os05g06399	4.03461e-07	-1.6653	down	expressed protein [Oryza sativa Japonica Group]
LOC_Os01g10440	1.11878e-14	-1.66532	down	beta-glucuronosyltransferase GlcAT14B [Oryza sativa Japonica Group]
LOC_Os10g07556	0.000568579	-1.66862	down	hypothetical protein OsJ_30809 [Oryza sativa Japonica Group]
LOC_Os10g39320	5.97054e-07	-1.67107	down	aspartic proteinase nepenthesin-1 [Oryza sativa Japonica Group]
LOC_Os12g43490	4.01378e-13	-1.67173	down	alpha-amylase/trypsin inhibitor [Oryza sativa Japonica Group]
NewGene_5646	0.0076747	-1.67578	down	Hypothetical protein [Oryza sativa Japonica Group]
LOC_Os08g19420	3.13499e-09	-1.67794	down	flavonoid O-methyltransferase-like protein Os11g0303600 [Oryza sativa Japonica Group]
LOC_Os03g10900	8.51828e-09	-1.67922	down	disease resistance protein RPS5 [Oryza sativa Japonica Group]
LOC_Os09g24840	0.0022642	-1.68378	down	gibberellin-regulated protein 12 [Oryza sativa Japonica Group]
LOC_Os08g42800	0.00154085	-1.68888	down	hypothetical protein OsJ_28127 [Oryza sativa Japonica Group]
LOC_Os09g15950	0.00205853	-1.69358	down	ankyrin-like protein [Oryza sativa Japonica Group]
LOC_Os06g03520	7.96082e-06	-1.69825	down	uncharacterized protein LOC4339960 [Oryza sativa Japonica Group]
LOC_Os05g31760	6.26324e-13	-1.70089	down	annexin D3 [Oryza sativa Japonica Group]
LOC_Os09g26500	0.0100671	-1.70245	down	hypothetical protein OsJ_29487 [Oryza sativa Japonica Group]
LOC_Os10g28350	2.31664e-13	-1.70334	down	RecName: Full=1,2-dihydroxy-3-keto-5-methylthiopentene dioxygenase 1; AltName: Full=Acireductone dioxygenase (Fe(2+)-requiring) 1; Short=ARD 1; Short=Fe-ARD 1; AltName: Full=OsIDI1; AltName: Full=Submergence-induced protein 2 [Oryza sativa Japonica Group]
LOC_Os06g38670	2.81385e-07	-1.70414	down	receptor kinase-like protein Xa21 isoform X1 [Oryza sativa Japonica Group]
LOC_Os07g48830	2.13336e-05	-1.70441	down	galactinol synthase 2 [Oryza sativa Japonica Group]
LOC_Os11g12810	0.00378371	-1.7052	down	hypothetical protein DAI22_11g084900 [Oryza sativa Japonica Group]
LOC_Os05g25040	1.25273e-06	-1.70573	down	uncharacterized protein LOC4338386 [Oryza sativa Japonica Group]
LOC_Os01g61160	1.05414e-10	-1.70779	down	laccase-3 [Oryza sativa Japonica Group]
LOC_Os02g32140	0.000152647	-1.71436	down	ethylene-responsive transcription factor ERF110 [Oryza sativa Japonica Group]
LOC_Os09g23780	5.24142e-16	-1.71451	down	unknown protein [Oryza sativa Japonica Group]
LOC_Os03g42600	1.15934e-06	-1.71452	down	uncharacterized protein LOC4333487 [Oryza sativa Japonica Group]
LOC_Os01g51570	1.17966e-21	-1.71655	down	glucan endo-1,3-beta-glucosidase GII [Oryza sativa Japonica Group]
LOC_Os01g21250	1.41565e-26	-1.71732	down	protein SENESCENCE-ASSOCIATED GENE 21, mitochondrial [Oryza sativa Japonica Group]
LOC_Os05g12280	5.39824e-24	-1.71773	down	uncharacterized protein LOC4338105 [Oryza sativa Japonica Group]
LOC_Os05g50650	0.000260396	-1.71908	down	unknown protein [Oryza sativa Japonica Group]
NewGene_5811	3.17154e-07	-1.72182	down	expressed protein [Oryza sativa Japonica Group]
LOC_Os12g25660	4.76337e-05	-1.72248	down	cytochrome P450 94B3 [Oryza sativa Japonica Group]
LOC_Os06g08060	1.05513e-08	-1.72319	down	protein SRG1 [Oryza sativa Japonica Group]
LOC_Os04g12830	0.000146611	-1.72338	down	hypothetical protein OsJ_13819 [Oryza sativa Japonica Group]
LOC_Os07g10190	0.000363905	-1.72724	down	UDP-glycosyltransferase 91C1 [Oryza sativa Japonica Group]
LOC_Os08g44110	0.00060914	-1.72751	down	retrotransposon protein, putative, Ty3-gypsy sub-class [Oryza sativa Japonica Group]
LOC_Os01g66900	2.04612e-06	-1.73192	down	Os01g0893700 [Oryza sativa Japonica Group]
LOC_Os01g59570	8.79578e-14	-1.73239	down	probable LRR receptor-like serine/threonine-protein kinase At1g51810 [Oryza sativa Japonica Group]
LOC_Os03g39690	0.000604244	-1.73459	down	ent-isokaurene C2/C3-hydroxylase-like [Oryza sativa Japonica Group]
LOC_Os07g15940	0.00414628	-1.73634	down	unnamed protein product [Oryza sativa Japonica Group]
LOC_Os10g23820	1.31183e-18	-1.7387	down	tryptamine hydroxycinnamoyltransferase 2 [Oryza sativa Japonica Group]
LOC_Os06g38710	4.67226e-09	-1.73976	down	hypothetical protein OsJ_21817 [Oryza sativa Japonica Group]
LOC_Os06g47620	5.41866e-11	-1.74161	down	predicted protein, partial [Hordeum vulgare subsp. vulgare]
LOC_Os03g61500	0.00398437	-1.74748	down	cell number regulator 10 [Oryza sativa Japonica Group]
LOC_Os04g56560	9.34732e-11	-1.75084	down	protein NRT1/ PTR FAMILY 2.13 [Oryza sativa Japonica Group]
LOC_Os04g09920	0.00432794	-1.7509	down	9-beta-pimara-7,15-diene oxidase [Oryza sativa Japonica Group]
LOC_Os06g02520	1.55091e-10	-1.75091	down	protein CYCLOPS [Oryza sativa Japonica Group]
LOC_Os02g34580	0.000651712	-1.75349	down	ammonium transporter 3 member 3 [Oryza sativa Japonica Group]
LOC_Os06g39230	1.5153e-05	-1.75367	down	aldehyde dehydrogenase family 2 member C4 [Oryza sativa Japonica Group]
LOC_Os01g71350	2.12107e-22	-1.75813	down	glucan endo-1,3-beta-glucosidase GII [Oryza sativa Japonica Group]
LOC_Os02g36590	4.10118e-09	-1.75945	down	loricrin [Oryza sativa Japonica Group]
LOC_Os02g16839	0.0263873	-1.76152	down	hypothetical protein OsI_06678 [Oryza sativa Indica Group]
LOC_Os06g37280	0.000993687	-1.76219	down	hypothetical protein OsI_23421 [Oryza sativa Indica Group]
LOC_Os06g38640	6.97919e-05	-1.76343	down	hypothetical protein OsI_23503 [Oryza sativa Indica Group]
NewGene_896	0.00188079	-1.76556	down	unknown protein [Oryza sativa Japonica Group]
NewGene_2649	2.97e-13	-1.76664	down	probable LRR receptor-like serine/threonine-protein kinase At1g56130 isoform X3 [Oryza sativa Japonica Group]
LOC_Os04g10000	9.16359e-07	-1.76703	down	momilactone A synthase-like isoform X2 [Oryza sativa Japonica Group]
LOC_Os12g44300	0.00036343	-1.77756	down	Sodium/hydrogen exchanger family protein, expressed [Oryza sativa Japonica Group]
LOC_Os04g10350	3.8194e-20	-1.77902	down	1-aminocyclopropane-1-carboxylate oxidase homolog 1 [Oryza sativa Japonica Group]
LOC_Os03g24870	1.58903e-14	-1.78019	down	sugar transporter ERD6-like 16 [Oryza sativa Japonica Group]
LOC_Os08g30020	2.21104e-16	-1.7807	down	sulfite exporter TauE/SafE family protein 3 [Oryza sativa Japonica Group]
LOC_Os01g69070	5.23217e-11	-1.7811	down	probable auxin efflux carrier component 5a isoform X1 [Oryza sativa Japonica Group]
LOC_Os12g03200	0.00067239	-1.78335	down	MatE family protein, expressed [Oryza sativa Japonica Group]
LOC_Os07g03790	3.73687e-12	-1.78488	down	L-type lectin-domain containing receptor kinase IV.1 [Oryza sativa Japonica Group]
LOC_Os10g25900	1.49406e-08	-1.78567	down	PREDICTED: dirigent protein 1-like, partial [Oryza brachyantha]
LOC_Os06g35560	7.89435e-09	-1.78716	down	berberine bridge enzyme-like 13 [Oryza sativa Japonica Group]
LOC_Os07g03740	1.52596e-14	-1.78773	down	hypothetical protein [Oryza sativa Japonica Group]
LOC_Os03g64260	4.24353e-07	-1.79086	down	ethylene-responsive transcription factor 15 [Oryza sativa Japonica Group]
LOC_Os05g31910	3.14879e-07	-1.7921	down	hypothetical protein EE612_029188 [Oryza sativa]
LOC_Os06g50950	3.36643e-05	-1.79375	down	GDSL esterase/lipase At5g55050 [Oryza sativa Japonica Group]
LOC_Os08g37010	3.02773e-06	-1.79385	down	probable carboxylesterase 12 [Oryza sativa Japonica Group]
LOC_Os04g10010	1.05021e-06	-1.79388	down	momilactone A synthase [Oryza sativa Japonica Group]
LOC_Os10g42620	2.27329e-09	-1.80557	down	cinnamoyl-CoA reductase-like SNL6 [Oryza sativa Japonica Group]
LOC_Os04g50680	2.67703e-05	-1.80683	down	transcription factor MYB41 [Oryza sativa Japonica Group]
LOC_Os04g59260	6.14596e-12	-1.8193	down	cationic peroxidase SPC4 [Oryza sativa Japonica Group]
LOC_Os04g51090	0.000408316	-1.82206	down	OSJNBa0083N12.5 [Oryza sativa Japonica Group]
LOC_Os01g03620	1.01664e-11	-1.8227	down	multicopper oxidase LPR1 homolog 4 isoform X1 [Oryza sativa Japonica Group]
LOC_Os08g09020	1.7506e-12	-1.82469	down	germin-like protein 8-8 [Oryza sativa Japonica Group]
LOC_Os10g03320	0.00902187	-1.83035	down	UDP-glycosyltransferase 91C1 [Oryza sativa Japonica Group]
LOC_Os01g09990	2.084e-09	-1.83477	down	uncharacterized protein LOC4327325 [Oryza sativa Japonica Group]
NewGene_5443	0.00127309	-1.84136	down	fucosyltransferase 2-like [Oryza sativa Japonica Group]
LOC_Os04g33240	0.000149917	-1.84289	down	momilactone A synthase-like [Oryza sativa Japonica Group]
LOC_Os11g11650	2.70134e-06	-1.84304	down	hypothetical protein LOC_Os11g11650 [Oryza sativa Japonica Group]
LOC_Os05g05030	4.2154e-07	-1.84314	down	unknown protein [Oryza sativa Japonica Group]
LOC_Os05g41420	4.59004e-09	-1.84658	down	WAT1-related protein At5g07050 [Oryza sativa Japonica Group]
LOC_Os11g04540	0.000412681	-1.85043	down	Sulfotransferase domain containing protein, expressed [Oryza sativa Japonica Group]
LOC_Os02g35020	4.64304e-28	-1.85469	down	lycogenin glucosyltransferase (glycogenin)-like protein [Oryza sativa Japonica Group]
LOC_Os01g01710	3.32447e-13	-1.86008	down	1-deoxy-D-xylulose 5-phosphate reductoisomerase, chloroplastic [Oryza sativa Japonica Group]
LOC_Os11g29720	6.45735e-20	-1.86631	down	cytochrome P450 78A5 [Oryza sativa Japonica Group]
LOC_Os12g03816	0.0256974	-1.8701	down	calmodulin-like protein 3 isoform X1 [Oryza sativa Japonica Group]
LOC_Os01g24710	7.96949e-19	-1.87122	down	salt stress-induced protein [Oryza sativa Japonica Group]
LOC_Os03g06250	3.52996e-08	-1.87141	down	expressed protein [Oryza sativa Japonica Group]
LOC_Os09g30490	2.15188e-07	-1.88508	down	uncharacterized protein LOC9271885 [Oryza sativa Japonica Group]
LOC_Os11g02440	5.56621e-17	-1.89084	down	hypothetical protein OsI_34872 [Oryza sativa Indica Group]
LOC_Os11g47590	1.39237e-05	-1.89152	down	xylanase inhibitor protein 1-like [Oryza sativa Japonica Group]
ChrSy.fgenesh.gene.32	7.30475e-13	-1.892	down	hypothetical protein OsJ_12881 [Oryza sativa Japonica Group]
LOC_Os08g08980	2.09564e-19	-1.89721	down	germin-like protein 8-4 [Oryza sativa Japonica Group]
LOC_Os02g08220	5.55173e-05	-1.90202	down	transcription factor IBH1-like 1 [Oryza sativa Japonica Group]
LOC_Os06g32160	0.0034749	-1.91352	down	leaf-specific thionin [Oryza sativa Japonica Group]
LOC_Os01g09100	4.94348e-11	-1.91428	down	probable WRKY transcription factor 50 [Oryza sativa Japonica Group]
LOC_Os07g11440	2.83135e-07	-1.91496	down	chalcone synthase 2 [Oryza sativa Japonica Group]
LOC_Os02g58214	0.000131455	-1.91697	down	hypothetical protein EE612_014632 [Oryza sativa]
LOC_Os03g43750	1.12564e-05	-1.91863	down	hypothetical protein EE612_019126, partial [Oryza sativa]
LOC_Os04g03870	1.94379e-08	-1.92178	down	cytochrome P450 89A2 [Oryza sativa Japonica Group]
LOC_Os05g02760	4.22507e-07	-1.92665	down	hypothetical protein OsI_18229 [Oryza sativa Indica Group]
LOC_Os03g09910	5.13677e-10	-1.92739	down	aminotransferase ALD1 homolog [Oryza sativa Japonica Group]
LOC_Os11g38870	1.15422e-21	-1.92783	down	transcription factor BHLH062-like isoform X1 [Oryza sativa Japonica Group]
LOC_Os06g36840	0.00361169	-1.92808	down	cysteine synthase-like [Oryza sativa Japonica Group]
LOC_Os10g21860	0.000432765	-1.93045	down	uncharacterized protein LOC4348448 [Oryza sativa Japonica Group]
LOC_Os08g16050	5.41884e-19	-1.93116	down	tetraspanin-7 [Oryza sativa Japonica Group]
LOC_Os04g48850	1.41864e-15	-1.93509	down	1-aminocyclopropane-1-carboxylate synthase [Oryza sativa Japonica Group]
LOC_Os09g15240	0.00339993	-1.94366	down	hypothetical protein OsJ_21311 [Oryza sativa Japonica Group]
NewGene_2152	0.000802956	-1.94627	down	RecName: Full=Probable protein phosphatase 2C 37; Short=OsPP2C37 [Oryza sativa Japonica Group]
LOC_Os01g11160	6.97919e-05	-1.94833	down	cationic amino acid transporter 5 [Oryza sativa Japonica Group]
LOC_Os11g30600	2.05823e-05	-1.94856	down	hypothetical protein LOC_Os11g30600 [Oryza sativa Japonica Group]
LOC_Os03g02040	6.41334e-13	-1.95407	down	remorin [Oryza sativa Japonica Group]
LOC_Os12g15680	4.12507e-18	-1.95732	down	laccase-24 [Oryza sativa Japonica Group]
LOC_Os01g38190	1.40227e-10	-1.95964	down	UPF0481 protein At3g47200 [Oryza sativa Japonica Group]
LOC_Os07g02610	7.52558e-08	-1.96379	down	putative disease resistance protein RGA3 [Oryza sativa Japonica Group]
LOC_Os09g27330	4.07453e-07	-1.96576	down	hypothetical protein EE612_019374, partial [Oryza sativa]
LOC_Os09g37780	3.10187e-05	-1.96652	down	G-type lectin S-receptor-like serine/threonine-protein kinase SD1-13 [Oryza sativa Japonica Group]
LOC_Os05g35410	0.0450946	-1.96671	down	hypothetical protein DAI22_05g169800 [Oryza sativa Japonica Group]
LOC_Os03g53360	1.79752e-06	-1.96674	down	hypothetical protein DAI22_03g335100 [Oryza sativa Japonica Group]
LOC_Os01g68470	5.28538e-11	-1.96725	down	hypothetical protein OsJ_04512 [Oryza sativa Japonica Group]
LOC_Os11g29210	4.87579e-17	-1.96854	down	uncharacterized protein LOC4350518 [Oryza sativa Japonica Group]
LOC_Os07g39270	3.15155e-11	-1.97121	down	geranylgeranyl pyrophosphate synthase 7, chloroplastic [Oryza sativa Japonica Group]
LOC_Os10g40934	3.90995e-09	-1.97374	down	oxidoreductase, 2OG-Fe oxygenase family protein, expressed [Oryza sativa Japonica Group]
LOC_Os01g64000	1.52569e-08	-1.97468	down	bZIP transcription factor ABI5 homolog [Oryza sativa Japonica Group]
LOC_Os01g61940	7.46277e-10	-1.97485	down	ABC transporter G family member 6 [Oryza sativa Japonica Group]
LOC_Os10g04800	1.0162e-17	-1.97906	down	Hypothetical protein [Oryza sativa]
LOC_Os11g32650	0.00188199	-1.98291	down	chalcone synthase 1 [Oryza sativa Japonica Group]
LOC_Os02g01590	0.000338102	-1.98322	down	sucrose:sucrose 1-fructosyltransferase [Oryza sativa Japonica Group]
LOC_Os12g33610	0.00051215	-1.98797	down	hypothetical protein DAI22_12g148200 [Oryza sativa Japonica Group]
LOC_Os02g37120	1.73327e-14	-1.99092	down	uncharacterized protein LOC9269114 [Oryza sativa Japonica Group]
LOC_Os01g42380	4.70425e-13	-1.99171	down	ABC transporter G family member 36 isoform X1 [Oryza sativa Japonica Group]
LOC_Os10g23310	0.00777491	-1.99521	down	tryptamine hydroxycinnamoyltransferase 1 [Oryza sativa Japonica Group]
LOC_Os03g17810	0.00441395	-1.9953	down	LOB domain-containing protein 1 [Oryza sativa Japonica Group]
LOC_Os02g08400	4.16095e-06	-1.99558	down	probable N-acetyltransferase HLS1 [Oryza sativa Japonica Group]
LOC_Os02g52730	4.90494e-14	-2.00738	down	hypothetical protein OsI_09059 [Oryza sativa Indica Group]
LOC_Os03g04660	1.01618e-17	-2.00775	down	hypothetical protein OsI_09948 [Oryza sativa Indica Group]
LOC_Os01g72460	3.92192e-12	-2.00904	down	probable NADPH:quinone oxidoreductase 2 [Oryza sativa Japonica Group]
LOC_Os09g27010	5.47927e-08	-2.01078	down	serine/threonine-protein kinase RIPK [Oryza sativa Japonica Group]
LOC_Os08g41760	1.0253e-06	-2.0163	down	putative F-box/kelch-repeat protein At1g15680 [Oryza sativa Japonica Group]
LOC_Os06g39110	4.82705e-15	-2.02066	down	submaxillary gland androgen-regulated protein 3A [Oryza sativa Japonica Group]
LOC_Os11g39450	0.000915765	-2.024	down	putative receptor-like protein kinase At4g00960 isoform X2 [Oryza sativa Japonica Group]
LOC_Os01g29280	7.22397e-12	-2.02608	down	protein DMP10 [Oryza sativa Japonica Group]
LOC_Os08g28870	5.61238e-11	-2.02749	down	receptor-like protein kinase HSL1 [Oryza sativa Japonica Group]
LOC_Os01g23580	4.57214e-17	-2.03017	down	pyrophosphate-energized vacuolar membrane proton pump [Oryza sativa Japonica Group]
LOC_Os01g57030	6.38206e-07	-2.03053	down	hypothetical protein DAI22_01g346800 [Oryza sativa Japonica Group]
LOC_Os02g30540	9.81009e-05	-2.03179	down	putative leucine rich repeat containing protein kinase [Oryza sativa Japonica Group]
LOC_Os05g15300	7.45685e-05	-2.03603	down	uncharacterized protein LOC4338197 [Oryza sativa Japonica Group]
LOC_Os12g22489	0.00111888	-2.0455	down	expressed protein [Oryza sativa Japonica Group]
LOC_Os10g33190	8.79739e-09	-2.04701	down	expressed protein [Oryza sativa Japonica Group]
LOC_Os03g49940	5.14288e-17	-2.05452	down	uncharacterized protein LOC4333858 [Oryza sativa Japonica Group]
LOC_Os11g06150	0.00115161	-2.05842	down	vegetative cell wall protein gp1 [Oryza sativa Japonica Group]
LOC_Os12g36830	1.29888e-12	-2.06074	down	major allergen Dau c 1 [Oryza sativa Japonica Group]
LOC_Os04g52630	3.7458e-11	-2.06988	down	OSJNBa0093O08.4 [Oryza sativa Japonica Group]
LOC_Os05g49210	4.27089e-06	-2.07312	down	probable WRKY transcription factor 31 [Oryza sativa Japonica Group]
LOC_Os06g39780	3.26605e-10	-2.07333	down	ent-cassadiene C11-alpha-hydroxylase 1 [Oryza sativa Japonica Group]
LOC_Os05g08830	4.69854e-13	-2.08006	down	hypothetical protein DAI22_05g057200 [Oryza sativa Japonica Group]
LOC_Os02g51680	1.63929e-18	-2.08303	down	probable trehalose-phosphate phosphatase 4 [Oryza sativa Japonica Group]
LOC_Os08g13420	1.65544e-11	-2.08611	down	G-type lectin S-receptor-like serine/threonine-protein kinase LECRK2 [Oryza sativa Japonica Group]
LOC_Os08g07630	8.02888e-06	-2.10047	down	uncharacterized protein LOC107278025 [Oryza sativa Japonica Group]
LOC_Os06g02540	9.94276e-44	-2.10446	down	uncharacterized protein LOC4339926 isoform X1 [Oryza sativa Japonica Group]
LOC_Os04g24469	1.13891e-08	-2.11348	down	23 kDa jasmonate-induced protein [Oryza sativa Japonica Group]
LOC_Os01g67010	0.000113019	-2.13892	down	cytochrome b561 and DOMON domain-containing protein At3g07570 [Oryza sativa Japonica Group]
LOC_Os06g35960	2.35869e-08	-2.14429	down	heat stress transcription factor C-2b [Oryza sativa Japonica Group]
LOC_Os04g47360	2.04048e-13	-2.15103	down	prolyl endopeptidase [Oryza sativa Japonica Group]
LOC_Os05g07450	5.40233e-08	-2.15127	down	G-type lectin S-receptor-like serine/threonine-protein kinase At2g19130 [Oryza sativa Japonica Group]
LOC_Os01g65660	3.88517e-17	-2.15266	down	amino acid permease 8 [Oryza sativa Japonica Group]
LOC_Os08g24310	4.39832e-31	-2.15701	down	LRR receptor-like serine/threonine-protein kinase EFR isoform X1 [Oryza sativa Japonica Group]
LOC_Os09g38350	5.76047e-07	-2.16183	down	butyrate--CoA ligase AAE11, peroxisomal [Oryza sativa Japonica Group]
LOC_Os01g63960	0.0219799	-2.16305	down	Putative gag-pol polyprotein [Oryza sativa Japonica Group]
LOC_Os03g31750	0.00195724	-2.16311	down	hypothetical protein DAI22_03g224700 [Oryza sativa Japonica Group]
LOC_Os04g30260	6.78396e-05	-2.16576	down	OSJNBb0076A22.6 [Oryza sativa Japonica Group]
LOC_Os10g42780	6.53422e-18	-2.17166	down	plastidal glycolate/glycerate translocator 1, chloroplastic isoform X1 [Oryza sativa Japonica Group]
LOC_Os05g09440	5.16169e-48	-2.17327	down	NADP-dependent malic enzyme, chloroplastic-like [Oryza sativa Japonica Group]
LOC_Os10g40480	1.111e-14	-2.17512	down	cortical cell-delineating protein [Oryza sativa Japonica Group]
LOC_Os08g09060	6.12026e-21	-2.17868	down	germin-like protein 8-10 [Oryza sativa Japonica Group]
LOC_Os04g47420	8.00074e-16	-2.17885	down	lysine histidine transporter-like 8 [Oryza sativa Japonica Group]
LOC_Os01g50460	7.61848e-26	-2.18409	down	bidirectional sugar transporter SWEET2b [Oryza sativa Japonica Group]
LOC_Os06g33090	2.08623e-06	-2.18901	down	putative bacterial-induced peroxidase precursor [Oryza sativa Japonica Group]
LOC_Os02g18670	0.0149015	-2.18996	down	hypothetical protein OsI_06791 [Oryza sativa Indica Group]
LOC_Os07g19320	6.1337e-11	-2.19276	down	hypothetical protein OsJ_23892 [Oryza sativa Japonica Group]
NewGene_601	1.42674e-30	-2.19316	down	thaumatin-like protein [Oryza sativa Japonica Group]
LOC_Os09g31514	3.09045e-06	-2.19521	down	cinnamoyl-CoA reductase 1-like [Oryza sativa Japonica Group]
LOC_Os04g10530	1.81532e-06	-2.19718	down	probable amidase At4g34880 [Oryza sativa Japonica Group]
LOC_Os12g36850	6.68667e-13	-2.20288	down	major pollen allergen Bet v 1-D/H [Oryza sativa Japonica Group]
LOC_Os08g26880	6.73201e-67	-2.20451	down	bZIP transcription factor 44 [Oryza sativa Japonica Group]
LOC_Os12g41970	6.18394e-05	-2.21445	down	phospholipase A1-II 4-like [Oryza sativa Japonica Group]
LOC_Os07g37210	4.05056e-06	-2.21518	down	transcription factor MYB102 [Oryza sativa Japonica Group]
LOC_Os03g18030	3.49127e-11	-2.22129	down	probable 2-oxoglutarate-dependent dioxygenase At5g05600 isoform X1 [Oryza sativa Japonica Group]
LOC_Os03g13740	1.03742e-08	-2.22346	down	U-box domain-containing protein 21 [Oryza sativa Japonica Group]
LOC_Os10g33130	0.000246355	-2.22562	down	LRR receptor-like serine/threonine-protein kinase GSO1 [Oryza sativa Japonica Group]
LOC_Os11g34710	0.000358635	-2.23625	down	Ser/Thr protein phosphatase family protein, expressed [Oryza sativa Japonica Group]
[truncated: 215 more rows]

## Sheet: c
Table S1c. DEGs between osbhlh064-1 and wild-type roots under iron-sufficient conditions
[truncated: 435 more rows]

## Sheet: d
Table S1d. DEGs between osbhlh064-1 and wild-type roots under iron-sufficient conditions
[truncated: 270 more rows]

[truncated: 1 more sheets: e]
