# Supplementary material for: OsbHLH064, an IVb bHLH Transcription Factor, Regulates Iron Homeostasis and Enhances Grain Fe Accumulation in Rice
Source: Plant Biotechnol J. 2026 Feb 23;24(6):3754–76. doi: 10.1111/pbi.70593 (PMC13205751; doi:10.1111/pbi.70593)
Supplement: Supplementary file 3 — Table S2: Gene Ontology (GO) Enrichment Analysis of Differentially Expressed Genes (DEGs) [file PBI-24-3754-s003.xlsx]

## Sheet: summary
Table S2. Gene Ontology (GO) Enrichment Analysis of Differentially Expressed Genes (DEGs).
a. GO enrichment of genes up-regulated in osbhlh064-1 compared to wild type under iron-sufficient conditions
b. GO enrichment of genes down-regulated in osbhlh064-1 compared to wild type under iron-sufficient conditions
c. GO enrichment of genes up-regulated in osbhlh064-1 compared to wild type under iron-deficient conditions
d. GO enrichment of genes down-regulated in osbhlh064-1 compared to wild type under iron-deficient conditions

## Sheet: a
Table S2a. GO enrichment of genes up-regulated in osbhlh064-1 compared to wild type under iron-sufficient conditions
GO_annotation_ID	GO_annotation_Name	IDs	S	TS	B	TB	Rich.Factor	P.value	Sig.Sign.P	Q.value	Sig.Sign.Q
Molecular Function: nicotianamine synthase activity	GO:0030410	LOC_Os07g48980, LOC_Os03g19427, LOC_Os03g19420	3	221	3	55779	1	6.13579e-08	****	8.7435e-06	****
Biological Process: nicotianamine biosynthetic process	GO:0030418	LOC_Os07g48980, LOC_Os03g19427, LOC_Os03g19420	3	221	3	55779	1	6.13579e-08	****	8.7435e-06	****
Biological Process: L-methionine salvage from methylthioadenosine	GO:0019509	LOC_Os03g06620, LOC_Os11g29370, LOC_Os11g11050	3	221	8	55779	0.375	3.38599e-06	****	0.000321669	***
Molecular Function: S-methyl-5-thioribose kinase activity	GO:0046522	LOC_Os04g57410, LOC_Os04g57400	2	221	2	55779	1	1.56272e-05	****	0.000890751	***
Biological Process: L-methionine salvage from S-adenosylmethionine	GO:0019284	LOC_Os11g29370, LOC_Os11g11050	2	221	2	55779	1	1.56272e-05	****	0.000890751	***
Biological Process: nucleoside metabolic process	GO:0009116	LOC_Os06g02220, LOC_Os02g48390, LOC_Os12g39860	3	221	30	55779	0.1	0.000230173	***	0.0106056	*
Biological Process: transmembrane transport	GO:0055085	LOC_Os02g43370, LOC_Os01g42090, LOC_Os04g45860, LOC_Os02g43410, LOC_Os03g54000	5	221	141	55779	0.0355	0.000260489	***	0.0106056	*
Cellular Component: integral component of membrane	GO:0016021	LOC_Os01g65100, LOC_Os07g36630, LOC_Os09g25650, LOC_Os08g10630, LOC_Os02g43370, LOC_Os10g20350, LOC_Os09g31031, LOC_Os11g04020, LOC_Os06g50420, LOC_Os07g14490, LOC_Os09g04339, LOC_Os01g70490, LOC_Os06g37010, LOC_Os12g02210, LOC_Os07g15940, LOC_Os04g20280, LOC_Os08g31090, LOC_Os01g42090, LOC_Os06g09980, LOC_Os08g44230, LOC_Os04g45860, LOC_Os07g01904, LOC_Os05g07450, LOC_Os02g49920, LOC_Os01g12210,…	45	221	7013	55779	0.0064	0.000715739	***	0.0239253	*
Biological Process: methionine biosynthetic process	GO:0009086	LOC_Os04g57410, LOC_Os04g57400	2	221	11	55779	0.1818	0.000839484	***	0.0239253	*
Molecular Function: malate dehydrogenase	GO:0004471	LOC_Os05g09440, LOC_Os08g44810	2	221	11	55779	0.1818	0.000839484	***	0.0239253	*
Molecular Function: zinc ion transmembrane transporter activity	GO:0005385	LOC_Os08g10630, LOC_Os06g37010	2	221	12	55779	0.1667	0.00100475	**	0.0260322	*
Biological Process: malate metabolic process	GO:0006108	LOC_Os05g09440, LOC_Os08g44810	2	221	16	55779	0.125	0.00180784	**	0.0429361	*
Molecular Function: beta-galactosidase activity	GO:0004565	LOC_Os02g12730, LOC_Os10g34290	2	221	21	55779	0.0952	0.00312273	**	0.0564594	ns
Biological Process: positive regulation of siderophore biosynthetic process	GO:1900706	LOC_Os01g72370	1	221	1	55779	1	0.00396206	**	0.0564594	ns
Molecular Function: 2,3-diketo-5-methylthiopentyl-1-phosphate enolase activity	GO:0043715	LOC_Os11g29370	1	221	1	55779	1	0.00396206	**	0.0564594	ns
Molecular Function: 2-hydroxy-3-keto-5-methylthiopentenyl-1-phosphate phosphatase activity	GO:0043716	LOC_Os11g29370	1	221	1	55779	1	0.00396206	**	0.0564594	ns
Molecular Function: methylthioribulose 1-phosphate dehydratase activity	GO:0046570	LOC_Os11g29370	1	221	1	55779	1	0.00396206	**	0.0564594	ns
Molecular Function: S-methyl-5-thioribose-1-phosphate isomerase activity	GO:0046523	LOC_Os11g11050	1	221	1	55779	1	0.00396206	**	0.0564594	ns
Biological Process: nonphotochemical quenching	GO:0010196	LOC_Os01g64960	1	221	1	55779	1	0.00396206	**	0.0564594	ns
Biological Process: oxaloacetate metabolic process	GO:0006107	LOC_Os08g44810	1	221	1	55779	1	0.00396206	**	0.0564594	ns
Molecular Function: potassium ion transmembrane transporter activity	GO:0015079	LOC_Os01g70490, LOC_Os07g01214	2	221	31	55779	0.0645	0.00673706	**	0.0704351	ns
Molecular Function: pyridoxal phosphate binding	GO:0030170	LOC_Os02g20360, LOC_Os09g28050, LOC_Os02g19970	3	221	100	55779	0.03	0.00748199	**	0.0704351	ns
Biological Process: response to nitric oxide	GO:0071731	LOC_Os01g72370	1	221	2	55779	0.5	0.0079085	**	0.0704351	ns
Biological Process: response to iron ion starvation	GO:1990641	LOC_Os01g72370	1	221	2	55779	0.5	0.0079085	**	0.0704351	ns
Cellular Component: U2-type catalytic step 2 spliceosome	GO:0071007	LOC_Os10g18150	1	221	2	55779	0.5	0.0079085	**	0.0704351	ns
Molecular Function: formate dehydrogenase	GO:0008863	LOC_Os06g29180	1	221	2	55779	0.5	0.0079085	**	0.0704351	ns
Cellular Component: formate dehydrogenase complex	GO:0009326	LOC_Os06g29180	1	221	2	55779	0.5	0.0079085	**	0.0704351	ns
Biological Process: formate catabolic process	GO:0042183	LOC_Os06g29180	1	221	2	55779	0.5	0.0079085	**	0.0704351	ns
Molecular Function: carbohydrate transmembrane transporter activity	GO:0015144	LOC_Os01g42090	1	221	2	55779	0.5	0.0079085	**	0.0704351	ns
Biological Process: carbohydrate transmembrane transport	GO:0034219	LOC_Os01g42090	1	221	2	55779	0.5	0.0079085	**	0.0704351	ns
Biological Process: extracellular matrix assembly	GO:0085029	LOC_Os01g42090	1	221	2	55779	0.5	0.0079085	**	0.0704351	ns
Biological Process: NADH metabolic process	GO:0006734	LOC_Os08g44810	1	221	2	55779	0.5	0.0079085	**	0.0704351	ns
Molecular Function: oxidoreductase activity	GO:0016491	LOC_Os12g12580, LOC_Os07g07450, LOC_Os02g52730, LOC_Os02g47790, LOC_Os07g37730, LOC_Os03g13390	6	221	444	55779	0.0135	0.00889129	**	0.0767884	ns
Molecular Function: protein dimerization activity	GO:0046983	LOC_Os01g72370, LOC_Os12g32400, LOC_Os06g11830, LOC_Os04g31290, LOC_Os05g04740, LOC_Os03g26210, LOC_Os01g36064	7	221	587	55779	0.0119	0.00933902	**	0.078283	ns
Molecular Function: acid phosphatase activity	GO:0003993	LOC_Os01g09540, LOC_Os11g34710	2	221	40	55779	0.05	0.0110402	*	0.0803386	ns
Biological Process: pollen wall assembly	GO:0010208	LOC_Os01g42090	1	221	3	55779	0.3333	0.0118394	*	0.0803386	ns
Biological Process: extracellular structure organization	GO:0043062	LOC_Os01g42090	1	221	3	55779	0.3333	0.0118394	*	0.0803386	ns
Molecular Function: pyruvate transmembrane transporter activity	GO:0050833	LOC_Os08g31830	1	221	3	55779	0.3333	0.0118394	*	0.0803386	ns
Molecular Function: acireductone synthase activity	GO:0043874	LOC_Os11g29370	1	221	3	55779	0.3333	0.0118394	*	0.0803386	ns
Biological Process: cellular response to sulfur starvation	GO:0010438	LOC_Os01g01650	1	221	3	55779	0.3333	0.0118394	*	0.0803386	ns
Molecular Function: ribose-5-phosphate isomerase activity	GO:0004751	LOC_Os04g24140	1	221	3	55779	0.3333	0.0118394	*	0.0803386	ns
Biological Process: pentose-phosphate shunt, non-oxidative branch	GO:0009052	LOC_Os04g24140	1	221	3	55779	0.3333	0.0118394	*	0.0803386	ns
Biological Process: cellular amino acid metabolic process	GO:0006520	LOC_Os02g20360, LOC_Os02g19970	2	221	43	55779	0.0465	0.0126822	*	0.0840567	ns
Molecular Function: acireductone dioxygenase [iron	GO:0010309	LOC_Os03g06620	1	221	4	55779	0.25	0.0157547	*	0.089802	ns
Biological Process: extracellular matrix organization	GO:0030198	LOC_Os01g42090	1	221	4	55779	0.25	0.0157547	*	0.089802	ns
Biological Process: polysaccharide localization	GO:0033037	LOC_Os01g42090	1	221	4	55779	0.25	0.0157547	*	0.089802	ns
Molecular Function: sugar transmembrane transporter activity	GO:0051119	LOC_Os01g42090	1	221	4	55779	0.25	0.0157547	*	0.089802	ns
Biological Process: cell wall thickening	GO:0052386	LOC_Os01g42090	1	221	4	55779	0.25	0.0157547	*	0.089802	ns
Biological Process: callose deposition in cell wall	GO:0052543	LOC_Os01g42090	1	221	4	55779	0.25	0.0157547	*	0.089802	ns
Biological Process: callose localization	GO:0052545	LOC_Os01g42090	1	221	4	55779	0.25	0.0157547	*	0.089802	ns
Molecular Function: transmembrane transporter activity	GO:0022857	LOC_Os01g65100, LOC_Os11g04020, LOC_Os01g42090, LOC_Os01g65110, LOC_Os11g05390	5	221	371	55779	0.0135	0.0165985	*	0.0927562	ns
Biological Process: cell wall modification	GO:0042545	LOC_Os03g19610, LOC_Os01g42090	2	221	52	55779	0.0385	0.0181951	*	0.0965789	ns
Cellular Component: post-mRNA release spliceosomal complex	GO:0071014	LOC_Os10g18150	1	221	5	55779	0.2	0.0196547	*	0.0965789	ns
Molecular Function: malic enzyme activity	GO:0004470	LOC_Os05g09440	1	221	5	55779	0.2	0.0196547	*	0.0965789	ns
Biological Process: mitochondrial pyruvate transmembrane transport	GO:0006850	LOC_Os08g31830	1	221	5	55779	0.2	0.0196547	*	0.0965789	ns
Molecular Function: adenine phosphoribosyltransferase activity	GO:0003999	LOC_Os12g39860	1	221	5	55779	0.2	0.0196547	*	0.0965789	ns
Molecular Function: serine-type exopeptidase activity	GO:0070008	LOC_Os04g47360	1	221	5	55779	0.2	0.0196547	*	0.0965789	ns
Molecular Function: galactosidase activity	GO:0015925	LOC_Os10g34290	1	221	5	55779	0.2	0.0196547	*	0.0965789	ns
Molecular Function: methionine adenosyltransferase activity	GO:0004478	LOC_Os01g22010	1	221	6	55779	0.1667	0.0235392	*	0.102782	ns
Biological Process: S-adenosylmethionine biosynthetic process	GO:0006556	LOC_Os01g22010	1	221	6	55779	0.1667	0.0235392	*	0.102782	ns
Cellular Component: Prp19 complex	GO:0000974	LOC_Os10g18150	1	221	6	55779	0.1667	0.0235392	*	0.102782	ns
Biological Process: regulation of seed growth	GO:0080113	LOC_Os05g04740	1	221	6	55779	0.1667	0.0235392	*	0.102782	ns
Biological Process: adenine salvage	GO:0006168	LOC_Os12g39860	1	221	6	55779	0.1667	0.0235392	*	0.102782	ns
Molecular Function: obsolete coenzyme binding	GO:0050662	LOC_Os01g01650	1	221	6	55779	0.1667	0.0235392	*	0.102782	ns
Biological Process: endoplasmic reticulum tubular network organization	GO:0071786	LOC_Os02g58360	1	221	6	55779	0.1667	0.0235392	*	0.102782	ns
Molecular Function: electron transfer activity	GO:0009055	LOC_Os06g50420, LOC_Os06g50650, LOC_Os06g11490	3	221	155	55779	0.0194	0.0240568	*	0.102782	ns
Molecular Function: very-long-chain 3-hydroxyacyl-CoA dehydratase activity	GO:0102158	LOC_Os04g20280	1	221	7	55779	0.1429	0.0274084	*	0.102782	ns
Molecular Function: 3-hydroxy-arachidoyl-CoA dehydratase activity	GO:0102343	LOC_Os04g20280	1	221	7	55779	0.1429	0.0274084	*	0.102782	ns
Molecular Function: 3-hydroxy-behenoyl-CoA dehydratase activity	GO:0102344	LOC_Os04g20280	1	221	7	55779	0.1429	0.0274084	*	0.102782	ns
Molecular Function: 3-hydroxy-lignoceroyl-CoA dehydratase activity	GO:0102345	LOC_Os04g20280	1	221	7	55779	0.1429	0.0274084	*	0.102782	ns
Biological Process: pollen exine formation	GO:0010584	LOC_Os01g42090	1	221	7	55779	0.1429	0.0274084	*	0.102782	ns
Molecular Function: cyclin-dependent protein serine/threonine kinase activity	GO:0004693	LOC_Os01g46720	1	221	7	55779	0.1429	0.0274084	*	0.102782	ns
Biological Process: phototropism	GO:0009638	LOC_Os01g15990	1	221	7	55779	0.1429	0.0274084	*	0.102782	ns
Molecular Function: phospholipid transporter activity	GO:0005548	LOC_Os03g17800	1	221	7	55779	0.1429	0.0274084	*	0.102782	ns
Molecular Function: NADPH binding	GO:0070402	LOC_Os01g01650	1	221	7	55779	0.1429	0.0274084	*	0.102782	ns
Molecular Function: ferric iron binding	GO:0008199	LOC_Os11g34710	1	221	7	55779	0.1429	0.0274084	*	0.102782	ns
Biological Process: fatty acid biosynthetic process	GO:0006633	LOC_Os04g20280, LOC_Os02g49920	2	221	69	55779	0.029	0.030814	*	0.108656	ns
Molecular Function: magnesium ion binding	GO:0000287	LOC_Os02g48390, LOC_Os09g22410, LOC_Os11g29370	3	221	171	55779	0.0175	0.0309211	*	0.108656	ns
Biological Process: cellular component assembly involved in morphogenesis	GO:0010927	LOC_Os01g42090	1	221	8	55779	0.125	0.0312624	*	0.108656	ns
Cellular Component: THO complex	GO:0000347	NewGene_3106	1	221	8	55779	0.125	0.0312624	*	0.108656	ns
Molecular Function: ribose phosphate diphosphokinase activity	GO:0004749	LOC_Os02g48390	1	221	8	55779	0.125	0.0312624	*	0.108656	ns
Molecular Function: ferrous iron binding	GO:0008198	LOC_Os11g34710	1	221	8	55779	0.125	0.0312624	*	0.108656	ns
Molecular Function: NAD binding	GO:0051287	LOC_Os05g09440, LOC_Os06g29180	2	221	72	55779	0.0278	0.033315	*	0.114395	ns
Biological Process: cell surface receptor signaling pathway	GO:0007166	LOC_Os07g14490, LOC_Os08g28710	2	221	73	55779	0.0274	0.0341658	*	0.114986	ns
Biological Process: response to arsenic-containing substance	GO:0046685	LOC_Os01g72370	1	221	9	55779	0.1111	0.0351011	*	0.114986	ns
Molecular Function: glycogen	GO:0004373	LOC_Os02g51070	1	221	9	55779	0.1111	0.0351011	*	0.114986	ns
Cellular Component: MCM complex	GO:0042555	NewGene_3106	1	221	9	55779	0.1111	0.0351011	*	0.114986	ns
Biological Process: regulation of ethylene-activated signaling pathway	GO:0010104	LOC_Os01g72370	1	221	10	55779	0.1	0.0389247	*	0.116774	ns
Biological Process: spliceosomal complex assembly	GO:0000245	LOC_Os10g18150	1	221	10	55779	0.1	0.0389247	*	0.116774	ns
Biological Process: pyruvate metabolic process	GO:0006090	LOC_Os05g09440	1	221	10	55779	0.1	0.0389247	*	0.116774	ns
Biological Process: protein complex oligomerization	GO:0051259	LOC_Os01g42090	1	221	10	55779	0.1	0.0389247	*	0.116774	ns
Biological Process: protein homooligomerization	GO:0051260	LOC_Os01g42090	1	221	10	55779	0.1	0.0389247	*	0.116774	ns
Molecular Function: iron ion transmembrane transporter activity	GO:0005381	LOC_Os07g15460	1	221	10	55779	0.1	0.0389247	*	0.116774	ns
Biological Process: cellular response to starvation	GO:0009267	LOC_Os01g01650	1	221	10	55779	0.1	0.0389247	*	0.116774	ns
Molecular Function: L-malate dehydrogenase activity	GO:0030060	LOC_Os08g44810	1	221	10	55779	0.1	0.0389247	*	0.116774	ns
Biological Process: one-carbon metabolic process	GO:0006730	LOC_Os01g22010	1	221	11	55779	0.0909	0.0427333	*	0.12302	ns
Cellular Component: amyloplast	GO:0009501	LOC_Os02g51070	1	221	11	55779	0.0909	0.0427333	*	0.12302	ns
Molecular Function: pyruvate kinase activity	GO:0004743	LOC_Os09g22410	1	221	11	55779	0.0909	0.0427333	*	0.12302	ns
Molecular Function: potassium ion binding	GO:0030955	LOC_Os09g22410	1	221	11	55779	0.0909	0.0427333	*	0.12302	ns
Cellular Component: catalytic step 2 spliceosome	GO:0071013	LOC_Os10g18150	1	221	12	55779	0.0833	0.0465268	*	0.128739	ns
Biological Process: peptidyl-L-cysteine S-palmitoylation	GO:0018230	LOC_Os08g44230	1	221	12	55779	0.0833	0.0465268	*	0.128739	ns
Biological Process: nucleotide biosynthetic process	GO:0009165	LOC_Os02g48390	1	221	12	55779	0.0833	0.0465268	*	0.128739	ns
Biological Process: malate transport	GO:0015743	LOC_Os01g12210	1	221	12	55779	0.0833	0.0465268	*	0.128739	ns
Molecular Function: trehalose-phosphatase activity	GO:0004805	LOC_Os07g30160	1	221	13	55779	0.0769	0.0503053	ns	0.135255	ns
Biological Process: response to starvation	GO:0042594	LOC_Os01g01650	1	221	13	55779	0.0769	0.0503053	ns	0.135255	ns
Molecular Function: obsolete cofactor binding	GO:0048037	LOC_Os01g01650	1	221	13	55779	0.0769	0.0503053	ns	0.135255	ns
Cellular Component: protein phosphatase type 2A complex	GO:0000159	LOC_Os09g37060	1	221	14	55779	0.0714	0.0540689	ns	0.142682	ns
Biological Process: protein targeting to membrane	GO:0006612	LOC_Os08g44230	1	221	14	55779	0.0714	0.0540689	ns	0.142682	ns
Molecular Function: carbohydrate binding	GO:0030246	LOC_Os06g07300, LOC_Os05g12150, LOC_Os07g15940	3	221	222	55779	0.0135	0.0588199	ns	0.153795	ns
Molecular Function: ADP binding	GO:0043531	LOC_Os10g04560, LOC_Os11g13430, LOC_Os07g02620, LOC_Os11g29920, LOC_Os06g16790	5	221	527	55779	0.0095	0.05968	ns	0.154625	ns
Biological Process: cytokinin biosynthetic process	GO:0009691	LOC_Os03g49050	1	221	16	55779	0.0625	0.0615517	ns	0.156627	ns
Biological Process: DNA replication initiation	GO:0006270	NewGene_3106	1	221	16	55779	0.0625	0.0615517	ns	0.156627	ns
Cellular Component: phragmoplast	GO:0009524	LOC_Os08g41890	1	221	17	55779	0.0588	0.065271	ns	0.164621	ns
Biological Process: starch biosynthetic process	GO:0019252	LOC_Os02g51070	1	221	18	55779	0.0556	0.0689755	ns	0.170939	ns
Cellular Component: lipid droplet	GO:0005811	LOC_Os04g32080	1	221	18	55779	0.0556	0.0689755	ns	0.170939	ns
Biological Process: cellular response to nutrient levels	GO:0031669	LOC_Os01g01650	1	221	19	55779	0.0526	0.0726655	ns	0.178532	ns
Biological Process: response to high light intensity	GO:0009644	LOC_Os01g64960	1	221	20	55779	0.05	0.0763409	ns	0.184974	ns
Biological Process: recognition of pollen	GO:0048544	LOC_Os01g48020, LOC_Os05g07450	2	221	115	55779	0.0174	0.0765856	ns	0.184974	ns
Cellular Component: integral component of mitochondrial inner membrane	GO:0031305	LOC_Os08g31830	1	221	21	55779	0.0476	0.0800018	ns	0.18689	ns
Biological Process: response to nutrient levels	GO:0031667	LOC_Os01g01650	1	221	21	55779	0.0476	0.0800018	ns	0.18689	ns
Biological Process: transposition	GO:0032196	LOC_Os11g41770	1	221	21	55779	0.0476	0.0800018	ns	0.18689	ns
Molecular Function: hydrolase activity, acting on glycosyl bonds	GO:0016798	LOC_Os10g34290	1	221	21	55779	0.0476	0.0800018	ns	0.18689	ns
Biological Process: biosynthetic process	GO:0009058	LOC_Os02g20360, LOC_Os09g28050, LOC_Os02g19970	3	221	257	55779	0.0117	0.082897	ns	0.192078	ns
Molecular Function: heme binding	GO:0020037	LOC_Os02g30080, LOC_Os02g52730, LOC_Os02g29960, LOC_Os05g04500, LOC_Os10g30410	5	221	591	55779	0.0085	0.0872222	ns	0.198999	ns
Molecular Function: iron-sulfur cluster binding	GO:0051536	LOC_Os02g52730	1	221	23	55779	0.0435	0.0872804	ns	0.198999	ns
Molecular Function: monooxygenase activity	GO:0004497	LOC_Os02g30080, LOC_Os02g29960, LOC_Os10g30410	3	221	267	55779	0.0112	0.090443	ns	0.203984	ns
Cellular Component: spindle	GO:0005819	LOC_Os08g41890	1	221	24	55779	0.0417	0.0908981	ns	0.203984	ns
Molecular Function: protein phosphatase regulator activity	GO:0019888	LOC_Os09g37060	1	221	25	55779	0.04	0.0945016	ns	0.210414	ns
Biological Process: response to ethylene	GO:0009723	LOC_Os01g72370	1	221	26	55779	0.0385	0.0980908	ns	0.213404	ns
Molecular Function: cellulase activity	GO:0008810	LOC_Os05g12150	1	221	26	55779	0.0385	0.0980908	ns	0.213404	ns
Biological Process: trehalose biosynthetic process	GO:0005992	LOC_Os07g30160	1	221	26	55779	0.0385	0.0980908	ns	0.213404	ns
Molecular Function: transaminase activity	GO:0008483	LOC_Os02g20360, LOC_Os02g19970	2	221	134	55779	0.0149	0.0992509	ns	0.214292	ns
Biological Process: cellulose catabolic process	GO:0030245	LOC_Os05g12150	1	221	27	55779	0.037	0.101666	ns	0.217856	ns
Biological Process: external encapsulating structure organization	GO:0045229	LOC_Os01g42090	1	221	28	55779	0.0357	0.105227	ns	0.223804	ns
Biological Process: cellular response to extracellular stimulus	GO:0031668	LOC_Os01g01650	1	221	29	55779	0.0345	0.108774	ns	0.227945	ns
Molecular Function: nucleoside phosphate binding	GO:1901265	LOC_Os01g01650	1	221	29	55779	0.0345	0.108774	ns	0.227945	ns
Molecular Function: protein-cysteine S-palmitoyltransferase activity	GO:0019706	LOC_Os08g44230	1	221	30	55779	0.0333	0.112307	ns	0.233631	ns
Molecular Function: polysaccharide binding	GO:0030247	LOC_Os07g14470, LOC_Os09g38834	2	221	146	55779	0.0137	0.114408	ns	0.235788	ns
Molecular Function: iron ion binding	GO:0005506	LOC_Os02g30080, LOC_Os03g06620, LOC_Os02g29960, LOC_Os10g30410	4	221	467	55779	0.0086	0.115735	ns	0.235788	ns
Biological Process: response to extracellular stimulus	GO:0009991	LOC_Os01g01650	1	221	31	55779	0.0323	0.115826	ns	0.235788	ns
Molecular Function: cellulose synthase	GO:0016760	LOC_Os07g36630	1	221	33	55779	0.0303	0.122822	ns	0.246509	ns
Biological Process: cellular response to external stimulus	GO:0071496	LOC_Os01g01650	1	221	33	55779	0.0303	0.122822	ns	0.246509	ns
Biological Process: carbohydrate transport	GO:0008643	LOC_Os01g42090	1	221	34	55779	0.0294	0.1263	ns	0.251716	ns
Molecular Function: transporter activity	GO:0005215	LOC_Os01g42090	1	221	35	55779	0.0286	0.129763	ns	0.256823	ns
Cellular Component: non-membrane-bounded organelle	GO:0043228	LOC_Os01g15520, LOC_Os04g32080	2	221	162	55779	0.0123	0.135447	ns	0.2644	ns
Cellular Component: intracellular non-membrane-bounded organelle	GO:0043232	LOC_Os01g15520, LOC_Os04g32080	2	221	162	55779	0.0123	0.135447	ns	0.2644	ns
Biological Process: anatomical structure formation involved in morphogenesis	GO:0048646	LOC_Os01g42090	1	221	38	55779	0.0263	0.140073	ns	0.27157	ns
Biological Process: cellulose biosynthetic process	GO:0030244	LOC_Os07g36630	1	221	40	55779	0.025	0.146878	ns	0.280942	ns
Molecular Function: oxidoreductase activity, acting on the CH-OH group of donors, NAD or NADP as acceptor	GO:0016616	LOC_Os06g29180	1	221	40	55779	0.025	0.146878	ns	0.280942	ns
Biological Process: cell wall organization or biogenesis	GO:0071554	LOC_Os01g42090	1	221	41	55779	0.0244	0.150261	ns	0.283605	ns
Biological Process: tricarboxylic acid cycle	GO:0006099	LOC_Os08g44810	1	221	41	55779	0.0244	0.150261	ns	0.283605	ns
Cellular Component: intrinsic component of plasma membrane	GO:0031226	LOC_Os01g42090	1	221	43	55779	0.0233	0.156986	ns	0.290526	ns
Biological Process: regulation of cell cycle	GO:0051726	LOC_Os01g46720	1	221	43	55779	0.0233	0.156986	ns	0.290526	ns
Cellular Component: mediator complex	GO:0016592	LOC_Os01g15520	1	221	43	55779	0.0233	0.156986	ns	0.290526	ns
Cellular Component: obsolete nucleoplasm part	GO:0044451	LOC_Os01g15520	1	221	45	55779	0.0222	0.163658	ns	0.30092	ns
Molecular Function: aspartyl esterase activity	GO:0045330	LOC_Os03g19610	1	221	46	55779	0.0217	0.166974	ns	0.303106	ns
Molecular Function: small molecule binding	GO:0036094	LOC_Os01g01650	1	221	46	55779	0.0217	0.166974	ns	0.303106	ns
Biological Process: cell wall organization	GO:0071555	LOC_Os07g36630, LOC_Os01g42090	2	221	189	55779	0.0106	0.172613	ns	0.309467	ns
Molecular Function: oxidoreductase activity, acting on paired donors, with incorporation or reduction of molecular oxygen	GO:0016705	LOC_Os02g30080, LOC_Os02g29960, LOC_Os10g30410	3	221	363	55779	0.0083	0.175085	ns	0.309467	ns
Molecular Function: pectinesterase activity	GO:0030599	LOC_Os03g19610	1	221	49	55779	0.0204	0.176845	ns	0.309467	ns
Biological Process: protein-containing complex assembly	GO:0065003	LOC_Os01g42090	1	221	49	55779	0.0204	0.176845	ns	0.309467	ns
Biological Process: microtubule cytoskeleton organization	GO:0000226	LOC_Os08g41890	1	221	49	55779	0.0204	0.176845	ns	0.309467	ns
Cellular Component: chloroplast	GO:0009507	LOC_Os05g09440, LOC_Os02g51070, LOC_Os09g28050, LOC_Os01g64960	4	221	552	55779	0.0072	0.176993	ns	0.309467	ns
Cellular Component: integral component of plasma membrane	GO:0005887	LOC_Os01g42090	1	221	50	55779	0.02	0.180109	ns	0.311098	ns
Biological Process: gametophyte development	GO:0048229	LOC_Os01g42090	1	221	50	55779	0.02	0.180109	ns	0.311098	ns
Molecular Function: ATPase activity	GO:0016887	LOC_Os10g29650, LOC_Os02g11960	2	221	196	55779	0.0102	0.182507	ns	0.31334	ns
Biological Process: response to cadmium ion	GO:0046686	LOC_Os01g72370	1	221	52	55779	0.0192	0.186599	ns	0.318448	ns
Cellular Component: obsolete plasma membrane part	GO:0044459	LOC_Os01g42090	1	221	53	55779	0.0189	0.189825	ns	0.322024	ns
Molecular Function: ATP binding	GO:0005524	LOC_Os01g48020, LOC_Os01g22010, LOC_Os07g14490, LOC_Os10g29650, LOC_Os07g15940, NewGene_3106, LOC_Os05g07450, LOC_Os01g46720, LOC_Os01g29870, LOC_Os08g28710, LOC_Os02g11960, LOC_Os11g07240, LOC_Os09g17630, LOC_Os09g38834	14	221	2748	55779	0.0051	0.20313	ns	0.338975	ns
Biological Process: mRNA splicing, via spliceosome	GO:0000398	LOC_Os10g18150	1	221	58	55779	0.0172	0.205764	ns	0.338975	ns
Biological Process: protein-containing complex subunit organization	GO:0043933	LOC_Os01g42090	1	221	58	55779	0.0172	0.205764	ns	0.338975	ns
Molecular Function: nucleotide binding	GO:0000166	LOC_Os01g01650	1	221	58	55779	0.0172	0.205764	ns	0.338975	ns
Cellular Component: external encapsulating structure	GO:0030312	LOC_Os10g34290	1	221	58	55779	0.0172	0.205764	ns	0.338975	ns
Molecular Function: xenobiotic transmembrane transporter activity	GO:0042910	LOC_Os10g20350	1	221	60	55779	0.0167	0.212051	ns	0.347326	ns
Biological Process: carbohydrate metabolic process	GO:0005975	LOC_Os02g12730, LOC_Os03g10440, LOC_Os08g44810	3	221	402	55779	0.0075	0.214174	ns	0.348798	ns
Biological Process: pollen development	GO:0009555	LOC_Os01g42090	1	221	64	55779	0.0156	0.224479	ns	0.363502	ns
Molecular Function: anion binding	GO:0043168	LOC_Os01g01650	1	221	66	55779	0.0152	0.230619	ns	0.371335	ns
Biological Process: mRNA processing	GO:0006397	LOC_Os12g33956	1	221	67	55779	0.0149	0.233671	ns	0.372046	ns
Biological Process: cellular component morphogenesis	GO:0032989	LOC_Os01g42090	1	221	67	55779	0.0149	0.233671	ns	0.372046	ns
Molecular Function: hydrolase activity, hydrolyzing O-glycosyl compounds	GO:0004553	LOC_Os03g10440, LOC_Os10g34290	2	221	236	55779	0.0085	0.240261	ns	0.380414	ns
Molecular Function: NADP binding	GO:0050661	LOC_Os01g01650	1	221	71	55779	0.0141	0.245759	ns	0.386968	ns
Molecular Function: calmodulin binding	GO:0005516	LOC_Os02g10350	1	221	74	55779	0.0135	0.2547	ns	0.398843	ns
Biological Process: regulation of transcription by RNA polymerase II	GO:0006357	LOC_Os01g72370	1	221	76	55779	0.0132	0.260602	ns	0.405855	ns
Molecular Function: antiporter activity	GO:0015297	LOC_Os10g20350	1	221	77	55779	0.013	0.263535	ns	0.408193	ns
Molecular Function: ATPase-coupled transmembrane transporter activity	GO:0042626	LOC_Os02g11960	1	221	81	55779	0.0123	0.275154	ns	0.423886	ns
Biological Process: cellular macromolecule localization	GO:0070727	LOC_Os01g42090	1	221	82	55779	0.0122	0.27803	ns	0.426014	ns
Cellular Component: intrinsic component of membrane	GO:0031224	LOC_Os01g42090	1	221	85	55779	0.0118	0.28659	ns	0.436782	ns
Cellular Component: microtubule	GO:0005874	LOC_Os08g41890	1	221	86	55779	0.0116	0.289421	ns	0.43875	ns
Biological Process: organic substance transport	GO:0071702	LOC_Os01g42090	1	221	87	55779	0.0115	0.292241	ns	0.440681	ns
Molecular Function: flavin adenine dinucleotide binding	GO:0050660	LOC_Os02g47790	1	221	90	55779	0.0111	0.300633	ns	0.448589	ns
Molecular Function: translation initiation factor activity	GO:0003743	LOC_Os11g11050	1	221	90	55779	0.0111	0.300633	ns	0.448589	ns
Cellular Component: plasma membrane	GO:0005886	LOC_Os08g10630, LOC_Os07g14490, LOC_Os01g42090, LOC_Os02g48390	4	221	706	55779	0.0057	0.307056	ns	0.454737	ns
Molecular Function: DNA-binding transcription factor activity	GO:0003700	LOC_Os01g72370, LOC_Os03g19370, LOC_Os03g12950, LOC_Os05g03900	4	221	707	55779	0.0057	0.307944	ns	0.454737	ns
Cellular Component: anchored component of plasma membrane	GO:0046658	LOC_Os06g11490	1	221	94	55779	0.0106	0.311669	ns	0.457865	ns
Biological Process: positive regulation of transcription, DNA-templated	GO:0045893	LOC_Os01g72370	1	221	95	55779	0.0105	0.314401	ns	0.459509	ns
Cellular Component: cell periphery	GO:0071944	LOC_Os01g42090, LOC_Os10g34290	2	221	289	55779	0.0069	0.317661	ns	0.461905	ns
Biological Process: cellular component assembly	GO:0022607	LOC_Os01g42090	1	221	97	55779	0.0103	0.319832	ns	0.462702	ns
Biological Process: macromolecule localization	GO:0033036	LOC_Os01g42090	1	221	104	55779	0.0096	0.338507	ns	0.487245	ns
Biological Process: cellular localization	GO:0051641	LOC_Os01g42090	1	221	105	55779	0.0095	0.341133	ns	0.488557	ns
Biological Process: response to biotic stimulus	GO:0009607	LOC_Os02g10350	1	221	107	55779	0.0093	0.346353	ns	0.493553	ns
Cellular Component: vacuole	GO:0005773	LOC_Os10g34290	1	221	111	55779	0.009	0.356671	ns	0.505727	ns
Biological Process: cellular response to stress	GO:0033554	LOC_Os01g01650	1	221	112	55779	0.0089	0.359225	ns	0.506827	ns
Cellular Component: nucleoplasm	GO:0005654	LOC_Os01g15520	1	221	114	55779	0.0088	0.364303	ns	0.51098	ns
Biological Process: cellular developmental process	GO:0048869	LOC_Os01g42090	1	221	115	55779	0.0087	0.366826	ns	0.51098	ns
Molecular Function: DNA helicase activity	GO:0003678	NewGene_3106	1	221	116	55779	0.0086	0.36934	ns	0.51098	ns
Molecular Function: microtubule binding	GO:0008017	LOC_Os08g41890	1	221	116	55779	0.0086	0.36934	ns	0.51098	ns
Biological Process: cellular component biogenesis	GO:0044085	LOC_Os01g42090	1	221	120	55779	0.0083	0.379297	ns	0.52222	ns
Molecular Function: serine-type endopeptidase activity	GO:0004252	LOC_Os04g47360	1	221	121	55779	0.0083	0.381761	ns	0.523086	ns
Cellular Component: mitochondrion	GO:0005739	LOC_Os12g33956, LOC_Os06g29180	2	221	339	55779	0.0059	0.388984	ns	0.529801	ns
Molecular Function: calcium ion binding	GO:0005509	LOC_Os09g30490, LOC_Os09g38834	2	221	340	55779	0.0059	0.39038	ns	0.529801	ns
Molecular Function: ion binding	GO:0043167	LOC_Os01g01650	1	221	126	55779	0.0079	0.393939	ns	0.532097	ns
Cellular Component: obsolete membrane part	GO:0044425	LOC_Os01g42090	1	221	127	55779	0.0079	0.396345	ns	0.532823	ns
Cellular Component: nucleolus	GO:0005730	LOC_Os01g15520	1	221	129	55779	0.0078	0.40113	ns	0.536724	ns
Biological Process: anatomical structure morphogenesis	GO:0009653	LOC_Os01g42090	1	221	134	55779	0.0075	0.412928	ns	0.549927	ns
Cellular Component: nuclear lumen	GO:0031981	LOC_Os01g15520	1	221	141	55779	0.0071	0.429057	ns	0.56875	ns
Biological Process: hydrogen peroxide catabolic process	GO:0042744	LOC_Os05g04500	1	221	144	55779	0.0069	0.435834	ns	0.575058	ns
Cellular Component: organelle lumen	GO:0043233	LOC_Os01g15520	1	221	149	55779	0.0067	0.446951	ns	0.584316	ns
Cellular Component: intracellular organelle lumen	GO:0070013	LOC_Os01g15520	1	221	149	55779	0.0067	0.446951	ns	0.584316	ns
Cellular Component: membrane-enclosed lumen	GO:0031974	LOC_Os01g15520	1	221	150	55779	0.0067	0.449148	ns	0.584507	ns
Biological Process: transport	GO:0006810	LOC_Os01g42090	1	221	152	55779	0.0066	0.453516	ns	0.585003	ns
Molecular Function: hydrolase activity	GO:0016787	LOC_Os03g49050, LOC_Os03g62060, LOC_Os10g34290	3	221	629	55779	0.0048	0.455132	ns	0.585003	ns
Biological Process: response to external stimulus	GO:0009605	LOC_Os01g01650	1	221	153	55779	0.0065	0.455687	ns	0.585003	ns
Cellular Component: obsolete nuclear part	GO:0044428	LOC_Os01g15520	1	221	161	55779	0.0062	0.47275	ns	0.604155	ns
Cellular Component: endoplasmic reticulum membrane	GO:0005789	LOC_Os04g20280	1	221	162	55779	0.0062	0.474845	ns	0.604155	ns
Biological Process: establishment of localization	GO:0051234	LOC_Os01g42090	1	221	166	55779	0.006	0.483142	ns	0.611863	ns
Cellular Component: cell wall	GO:0005618	LOC_Os10g34290	1	221	167	55779	0.006	0.485196	ns	0.611863	ns
Cellular Component: plasmodesma	GO:0009506	LOC_Os02g48390	1	221	176	55779	0.0057	0.50332	ns	0.630395	ns
Cellular Component: cytoplasm	GO:0005737	LOC_Os03g06620, LOC_Os11g29370, LOC_Os11g11050, LOC_Os01g01650, LOC_Os08g41890, LOC_Os10g34290	6	221	1435	55779	0.0042	0.504316	ns	0.630395	ns
Molecular Function: peroxidase activity	GO:0004601	LOC_Os05g04500	1	221	181	55779	0.0055	0.513113	ns	0.63859	ns
Biological Process: defense response	GO:0006952	LOC_Os11g13430, LOC_Os02g10350	2	221	448	55779	0.0045	0.531085	ns	0.656518	ns
Biological Process: localization	GO:0051179	LOC_Os01g42090	1	221	191	55779	0.0052	0.532125	ns	0.656518	ns
Biological Process: DNA repair	GO:0006281	LOC_Os05g25040	1	221	200	55779	0.005	0.548604	ns	0.673931	ns
Molecular Function: DNA binding	GO:0003677	LOC_Os01g72370, NewGene_3106, LOC_Os02g15350, LOC_Os03g12950, LOC_Os12g37690, LOC_Os06g40240	6	221	1508	55779	0.004	0.552729	ns	0.676084	ns
Biological Process: protein phosphorylation	GO:0006468	LOC_Os07g14490, LOC_Os01g46720	2	221	481	55779	0.0042	0.569502	ns	0.690888	ns
Cellular Component: Golgi apparatus	GO:0005794	LOC_Os08g44230	1	221	212	55779	0.0047	0.56968	ns	0.690888	ns
Cellular Component: protein-containing complex	GO:0032991	LOC_Os01g15520	1	221	220	55779	0.0045	0.583183	ns	0.704268	ns
Molecular Function: GTP binding	GO:0005525	LOC_Os03g58540	1	221	226	55779	0.0044	0.593033	ns	0.713141	ns
Biological Process: response to oxidative stress	GO:0006979	LOC_Os05g04500	1	221	232	55779	0.0043	0.602651	ns	0.721662	ns
Molecular Function: transferase activity, transferring acyl groups other than amino-acyl groups	GO:0016747	LOC_Os02g49920	1	221	238	55779	0.0042	0.612043	ns	0.729842	ns
Cellular Component: endoplasmic reticulum	GO:0005783	LOC_Os08g44230	1	221	242	55779	0.0041	0.618181	ns	0.73409	ns
Molecular Function: protein kinase activity	GO:0004672	LOC_Os07g15940, LOC_Os08g28710, LOC_Os11g07240, LOC_Os09g17630, LOC_Os09g38834	5	221	1352	55779	0.0037	0.622853	ns	0.736569	ns
Cellular Component: cytosol	GO:0005829	LOC_Os02g48390, LOC_Os12g39860	2	221	542	55779	0.0037	0.634407	ns	0.747132	ns
Molecular Function: metal ion binding	GO:0046872	LOC_Os01g22010, LOC_Os05g09440, LOC_Os12g38270, LOC_Os05g04500	4	221	1147	55779	0.0035	0.668329	ns	0.783843	ns
Biological Process: response to stress	GO:0006950	LOC_Os01g01650	1	221	282	55779	0.0035	0.674488	ns	0.787824	ns
Biological Process: multicellular organism development	GO:0007275	LOC_Os01g42090	1	221	297	55779	0.0034	0.693402	ns	0.80661	ns
Biological Process: multicellular organismal process	GO:0032501	LOC_Os01g42090	1	221	301	55779	0.0033	0.698258	ns	0.808957	ns
Molecular Function: protein serine/threonine kinase activity	GO:0004674	LOC_Os01g48020, LOC_Os07g14490, LOC_Os05g07450	3	221	931	55779	0.0032	0.71563	ns	0.825727	ns
Biological Process: cellular component organization	GO:0016043	LOC_Os01g42090	1	221	332	55779	0.003	0.733386	ns	0.839417	ns
Biological Process: anatomical structure development	GO:0048856	LOC_Os01g42090	1	221	332	55779	0.003	0.733386	ns	0.839417	ns
Cellular Component: nucleus	GO:0005634	LOC_Os03g06620, LOC_Os01g46720, LOC_Os05g04740, LOC_Os01g15520, LOC_Os11g11050, LOC_Os02g15350, NewGene_2884, LOC_Os03g12950, LOC_Os05g03900	9	221	2689	55779	0.0033	0.742726	ns	0.846708	ns
Biological Process: cellular component organization or biogenesis	GO:0071840	LOC_Os01g42090	1	221	348	55779	0.0029	0.749892	ns	0.851471	ns
Cellular Component: obsolete intracellular part	GO:0044424	LOC_Os01g15520, LOC_Os04g32080, LOC_Os01g01650, LOC_Os10g34290	4	221	1289	55779	0.0031	0.753554	ns	0.852233	ns
Biological Process: developmental process	GO:0032502	LOC_Os01g42090	1	221	363	55779	0.0028	0.764441	ns	0.861129	ns
Cellular Component: extracellular region	GO:0005576	LOC_Os05g04500	1	221	374	55779	0.0027	0.774571	ns	0.869106	ns
Cellular Component: membrane	GO:0016020	LOC_Os01g42090, LOC_Os04g32080	2	221	728	55779	0.0027	0.785496	ns	0.877908	ns
Molecular Function: sequence-specific DNA binding	GO:0043565	LOC_Os05g03900	1	221	406	55779	0.0025	0.801643	ns	0.88974	ns
Cellular Component: obsolete intracellular organelle part	GO:0044446	LOC_Os01g15520	1	221	414	55779	0.0024	0.807889	ns	0.88974	ns
Cellular Component: obsolete organelle part	GO:0044422	LOC_Os01g15520	1	221	418	55779	0.0024	0.810938	ns	0.88974	ns
Molecular Function: heterocyclic compound binding	GO:1901363	LOC_Os01g01650	1	221	418	55779	0.0024	0.810938	ns	0.88974	ns
Molecular Function: organic cyclic compound binding	GO:0097159	LOC_Os01g01650	1	221	419	55779	0.0024	0.811692	ns	0.88974	ns
Cellular Component: intracellular organelle	GO:0043229	LOC_Os01g15520, LOC_Os04g32080, LOC_Os10g34290	3	221	1120	55779	0.0027	0.822699	ns	0.895847	ns
Cellular Component: organelle	GO:0043226	LOC_Os01g15520, LOC_Os04g32080, LOC_Os10g34290	3	221	1122	55779	0.0027	0.82362	ns	0.895847	ns
Cellular Component: obsolete cell part	GO:0044464	LOC_Os01g42090, LOC_Os01g15520, LOC_Os04g32080, LOC_Os01g01650, LOC_Os10g34290	5	221	1757	55779	0.0028	0.82837	ns	0.895847	ns
Cellular Component: obsolete cell	GO:0005623	LOC_Os01g42090, LOC_Os01g15520, LOC_Os04g32080, LOC_Os01g01650, LOC_Os10g34290	5	221	1761	55779	0.0028	0.829837	ns	0.895847	ns
Cellular Component: cellular_component	GO:0005575	LOC_Os01g42090, LOC_Os01g15520, LOC_Os04g32080, LOC_Os01g01650, LOC_Os10g34290	5	221	1792	55779	0.0028	0.84087	ns	0.904332	ns
Molecular Function: hydrolase activity, acting on ester bonds	GO:0016788	LOC_Os03g19670	1	221	480	55779	0.0021	0.852483	ns	0.913375	ns
Biological Process: cell communication	GO:0007154	LOC_Os01g01650	1	221	491	55779	0.002	0.858841	ns	0.914495	ns
Cellular Component: intracellular membrane-bounded organelle	GO:0043231	LOC_Os07g39240, LOC_Os01g15520, LOC_Os10g34290	3	221	1209	55779	0.0025	0.859946	ns	0.914495	ns
Molecular Function: catalytic activity	GO:0003824	LOC_Os06g02220, LOC_Os09g28050, LOC_Os10g34290	3	221	1226	55779	0.0024	0.86623	ns	0.917753	ns
Biological Process: signal transduction	GO:0007165	LOC_Os09g37060	1	221	530	55779	0.0019	0.879261	ns	0.928109	ns
Cellular Component: intracellular	GO:0005622	LOC_Os01g15520, LOC_Os04g32080, LOC_Os01g01650, LOC_Os10g34290	4	221	1646	55779	0.0024	0.893649	ns	0.939816	ns
Biological Process: regulation of transcription, DNA-templated	GO:0006355	LOC_Os02g15350, NewGene_2884	2	221	986	55779	0.002	0.903805	ns	0.946834	ns
Biological Process: cellular response to stimulus	GO:0051716	LOC_Os01g01650	1	221	595	55779	0.0017	0.906967	ns	0.946834	ns
Cellular Component: membrane-bounded organelle	GO:0043227	LOC_Os01g15520, LOC_Os10g34290	2	221	1082	55779	0.0018	0.929581	ns	0.963495	ns
Molecular Function: molecular_function	GO:0003674	LOC_Os01g42090, LOC_Os01g01650, LOC_Os10g34290	3	221	1456	55779	0.0021	0.929824	ns	0.963495	ns
Cellular Component: obsolete cytoplasmic part	GO:0044444	LOC_Os10g34290	1	221	677	55779	0.0015	0.933069	ns	0.963495	ns
Molecular Function: binding	GO:0005488	LOC_Os01g01650	1	221	736	55779	0.0014	0.947205	ns	0.974561	ns
Biological Process: response to stimulus	GO:0050896	LOC_Os01g01650	1	221	891	55779	0.0011	0.971725	ns	0.993357	ns
Biological Process: cellular process	GO:0009987	LOC_Os01g42090, LOC_Os01g01650	2	221	1397	55779	0.0014	0.975634	ns	0.993357	ns
--	--	LOC_Os02g57960, LOC_Os08g38800, LOC_Os05g01010, LOC_Os01g73000, LOC_Os07g32680, LOC_Os10g41838, LOC_Os11g41720, LOC_Os07g25800, LOC_Os12g07400, LOC_Os12g03270, LOC_Os03g15320, LOC_Os06g13700, LOC_Os08g09570, LOC_Os07g40240, LOC_Os09g06910, NewGene_3906, LOC_Os10g35160, LOC_Os04g34190, LOC_Os03g11950, LOC_Os01g09410, LOC_Os07g25810, LOC_Os01g08530, LOC_Os12g38850, LOC_Os01g62740, LOC_Os07g32620, N…	79	221	23442	55779	0.0034	0.975929	ns	0.993357	ns
Molecular Function: zinc ion binding	GO:0008270	LOC_Os01g31020, LOC_Os12g05290, NewGene_1316, LOC_Os11g29370, NewGene_4403, LOC_Os01g71840, NewGene_2884, LOC_Os11g36110, LOC_Os06g49350	9	221	4122	55779	0.0022	0.984855	ns	0.998874	ns
Molecular Function: protein binding	GO:0005515	LOC_Os10g21670	1	221	1213	55779	0.0008	0.992317	ns	0.999844	ns
Biological Process: biological_process	GO:0008150	LOC_Os01g42090, LOC_Os01g01650	2	221	1746	55779	0.0011	0.992859	ns	0.999844	ns
Biological Process: DNA integration	GO:0015074	LOC_Os10g29650, LOC_Os12g05290, NewGene_1316, LOC_Os07g29570, LOC_Os01g71840, LOC_Os11g36110, LOC_Os06g49350	7	221	4201	55779	0.0017	0.998059	ns	0.999844	ns
Molecular Function: nucleic acid binding	GO:0003676	LOC_Os02g27350, LOC_Os10g29650, LOC_Os01g31020, LOC_Os12g05290, LOC_Os04g48150, NewGene_1316, LOC_Os07g29570, NewGene_4403, LOC_Os01g71840, LOC_Os11g36110, LOC_Os06g49350	11	221	6567	55779	0.0017	0.999844	ns	0.999844	ns

## Sheet: b
Table S2b. GO enrichment of genes down-regulated in osbhlh064-1 compared to wild type under iron-sufficient conditions
GO_annotation_ID	GO_annotation_Name	IDs	S	TS	B	TB	Rich.Factor	P.value	Sig.Sign.P	Q.value	Sig.Sign.Q
Biological Process: regulation of protein serine/threonine phosphatase activity	GO:0080163	LOC_Os12g36850, LOC_Os12g36860, LOC_Os12g36840	3	213	6	55779	0.5	1.08882e-06	****	0.000301603	***
Molecular Function: drug binding	GO:0008144	LOC_Os10g30150, LOC_Os03g30470, LOC_Os05g28740, LOC_Os01g19820	4	213	31	55779	0.129	5.99867e-06	****	0.000596426	***
Molecular Function: AMP binding	GO:0016208	LOC_Os10g30150, LOC_Os05g28740, LOC_Os01g19820	3	213	10	55779	0.3	6.45949e-06	****	0.000596426	***
Molecular Function: carbohydrate derivative binding	GO:0097367	LOC_Os10g30150, LOC_Os03g30470, LOC_Os05g28740, LOC_Os01g19820	4	213	36	55779	0.1111	1.10632e-05	****	0.000766128	***
Molecular Function: abscisic acid binding	GO:0010427	LOC_Os12g36850, LOC_Os12g36860, LOC_Os12g36840	3	213	14	55779	0.2143	1.93737e-05	****	0.0010733	**
Molecular Function: protein phosphatase inhibitor activity	GO:0004864	LOC_Os12g36850, LOC_Os12g36860, LOC_Os12g36840	3	213	16	55779	0.1875	2.9638e-05	****	0.00136829	**
Molecular Function: peroxidase activity	GO:0004601	LOC_Os02g14430, LOC_Os12g02060, LOC_Os09g29490, LOC_Os10g02070, LOC_Os07g48020, LOC_Os07g48010	6	213	181	55779	0.0331	7.44832e-05	****	0.00195814	**
Molecular Function: purine nucleotide binding	GO:0017076	LOC_Os10g30150, LOC_Os05g28740, LOC_Os01g19820	3	213	23	55779	0.1304	9.18981e-05	****	0.00195814	**
Molecular Function: adenyl nucleotide binding	GO:0030554	LOC_Os10g30150, LOC_Os05g28740, LOC_Os01g19820	3	213	23	55779	0.1304	9.18981e-05	****	0.00195814	**
Molecular Function: ribonucleotide binding	GO:0032553	LOC_Os10g30150, LOC_Os05g28740, LOC_Os01g19820	3	213	23	55779	0.1304	9.18981e-05	****	0.00195814	**
Molecular Function: purine ribonucleotide binding	GO:0032555	LOC_Os10g30150, LOC_Os05g28740, LOC_Os01g19820	3	213	23	55779	0.1304	9.18981e-05	****	0.00195814	**
Molecular Function: adenyl ribonucleotide binding	GO:0032559	LOC_Os10g30150, LOC_Os05g28740, LOC_Os01g19820	3	213	23	55779	0.1304	9.18981e-05	****	0.00195814	**
Molecular Function: signaling receptor activity	GO:0038023	LOC_Os12g36850, LOC_Os12g36860, LOC_Os12g36840	3	213	23	55779	0.1304	9.18981e-05	****	0.00195814	**
Molecular Function: heme binding	GO:0020037	LOC_Os10g38110, LOC_Os02g14430, LOC_Os02g12680, LOC_Os12g02060, LOC_Os09g29490, LOC_Os10g02070, LOC_Os07g48020, LOC_Os03g14400, LOC_Os09g35940, LOC_Os07g48010	10	213	591	55779	0.0169	0.000103822	***	0.00205419	**
Molecular Function: nucleoside phosphate binding	GO:1901265	LOC_Os10g30150, LOC_Os05g28740, LOC_Os01g19820	3	213	29	55779	0.1034	0.000186431	***	0.00344275	**
Biological Process: hydrogen peroxide catabolic process	GO:0042744	LOC_Os02g14430, LOC_Os12g02060, LOC_Os10g02070, LOC_Os07g48020, LOC_Os07g48010	5	213	144	55779	0.0347	0.00024229	***	0.00408879	**
Biological Process: abscisic acid-activated signaling pathway	GO:0009738	LOC_Os12g36850, LOC_Os12g36860, LOC_Os12g36840	3	213	32	55779	0.0938	0.000250936	***	0.00408879	**
Biological Process: response to oxidative stress	GO:0006979	LOC_Os02g14430, LOC_Os12g02060, LOC_Os09g29490, LOC_Os10g02070, LOC_Os07g48020, LOC_Os07g48010	6	213	232	55779	0.0259	0.000286538	***	0.0044095	**
Molecular Function: hydrolase activity, hydrolyzing O-glycosyl compounds	GO:0004553	LOC_Os03g30470, LOC_Os04g43400, LOC_Os01g71410, LOC_Os01g59840, LOC_Os04g43380, LOC_Os01g71350	6	213	236	55779	0.0254	0.000313866	***	0.00457584	**
Molecular Function: small molecule binding	GO:0036094	LOC_Os10g30150, LOC_Os05g28740, LOC_Os01g19820	3	213	46	55779	0.0652	0.000738361	***	0.00973933	**
Molecular Function: aspartyl esterase activity	GO:0045330	LOC_Os04g43400, LOC_Os11g05494, LOC_Os12g28015	3	213	46	55779	0.0652	0.000738361	***	0.00973933	**
Molecular Function: pectinesterase activity	GO:0030599	LOC_Os04g43400, LOC_Os11g05494, LOC_Os12g28015	3	213	49	55779	0.0612	0.000888639	***	0.0111888	*
Biological Process: cell wall modification	GO:0042545	LOC_Os04g43400, LOC_Os11g05494, LOC_Os12g28015	3	213	52	55779	0.0577	0.00105701	**	0.0127301	*
Molecular Function: nucleotide binding	GO:0000166	LOC_Os10g30150, LOC_Os05g28740, LOC_Os01g19820	3	213	58	55779	0.0517	0.0014512	**	0.0167492	*
Molecular Function: quercetin 3-O-glucosyltransferase activity	GO:0080043	LOC_Os02g51930, NewGene_3831	2	213	16	55779	0.125	0.00168128	**	0.0179121	*
Molecular Function: quercetin 7-O-glucosyltransferase activity	GO:0080044	LOC_Os02g51930, NewGene_3831	2	213	16	55779	0.125	0.00168128	**	0.0179121	*
Molecular Function: anion binding	GO:0043168	LOC_Os10g30150, LOC_Os05g28740, LOC_Os01g19820	3	213	66	55779	0.0455	0.00210451	**	0.0215907	*
Molecular Function: cation binding	GO:0043169	LOC_Os10g30150, LOC_Os05g28740, LOC_Os01g19820	3	213	75	55779	0.04	0.00302837	**	0.0285882	*
Molecular Function: hexosaminidase activity	GO:0015929	LOC_Os03g30470	1	213	1	55779	1	0.00381864	**	0.0285882	*
Molecular Function: beta-N-acetylglucosaminidase activity	GO:0016231	LOC_Os03g30470	1	213	1	55779	1	0.00381864	**	0.0285882	*
Molecular Function: acylphosphatase activity	GO:0003998	LOC_Os06g15380	1	213	1	55779	1	0.00381864	**	0.0285882	*
Biological Process: glycine biosynthetic process	GO:0006545	LOC_Os04g43650	1	213	1	55779	1	0.00381864	**	0.0285882	*
Biological Process: threonine catabolic process	GO:0006567	LOC_Os04g43650	1	213	1	55779	1	0.00381864	**	0.0285882	*
Molecular Function: L-allo-threonine aldolase activity	GO:0008732	LOC_Os04g43650	1	213	1	55779	1	0.00381864	**	0.0285882	*
Molecular Function: carotenoid dioxygenase activity	GO:0010436	NewGene_3305	1	213	1	55779	1	0.00381864	**	0.0285882	*
Molecular Function: sterol 3-beta-glucosyltransferase activity	GO:0016906	NewGene_3831	1	213	1	55779	1	0.00381864	**	0.0285882	*
Molecular Function: beta-sitosterol UDP-glucosyltransferase activity	GO:0051507	NewGene_3831	1	213	1	55779	1	0.00381864	**	0.0285882	*
Biological Process: carbohydrate metabolic process	GO:0005975	LOC_Os04g43400, LOC_Os01g71410, LOC_Os01g59840, LOC_Os03g04060, LOC_Os04g43380, LOC_Os01g71350	6	213	402	55779	0.0149	0.00468442	**	0.0339772	*
Molecular Function: chitinase activity	GO:0004568	LOC_Os03g30470, LOC_Os03g04060	2	213	27	55779	0.0741	0.0047838	**	0.0339772	*
Molecular Function: endochitinase activity	GO:0008843	LOC_Os03g30470	1	213	2	55779	0.5	0.00762277	**	0.050274	ns
Biological Process: hexose metabolic process	GO:0019318	LOC_Os04g38540	1	213	2	55779	0.5	0.00762277	**	0.050274	ns
Biological Process: carotene catabolic process	GO:0016121	NewGene_3305	1	213	2	55779	0.5	0.00762277	**	0.050274	ns
Molecular Function: UDP-glycosyltransferase activity	GO:0008194	LOC_Os02g51930, LOC_Os07g47550, NewGene_3831, LOC_Os11g04860	4	213	206	55779	0.0194	0.00827226	**	0.0532887	ns
Biological Process: amino sugar metabolic process	GO:0006040	LOC_Os03g30470	1	213	3	55779	0.3333	0.0114124	*	0.0632249	ns
Biological Process: calcium import into the mitochondrion	GO:0036444	LOC_Os03g13050	1	213	3	55779	0.3333	0.0114124	*	0.0632249	ns
Cellular Component: uniplex complex	GO:1990246	LOC_Os03g13050	1	213	3	55779	0.3333	0.0114124	*	0.0632249	ns
Biological Process: mRNA splice site selection	GO:0006376	LOC_Os07g27300	1	213	3	55779	0.3333	0.0114124	*	0.0632249	ns
Biological Process: regulation of cytokinin-activated signaling pathway	GO:0080036	LOC_Os06g39370	1	213	3	55779	0.3333	0.0114124	*	0.0632249	ns
Biological Process: cellular iron ion homeostasis	GO:0006879	LOC_Os11g01530	1	213	3	55779	0.3333	0.0114124	*	0.0632249	ns
Molecular Function: glucosyltransferase activity	GO:0046527	NewGene_3831	1	213	3	55779	0.3333	0.0114124	*	0.0632249	ns
Molecular Function: ion binding	GO:0043167	LOC_Os10g30150, LOC_Os05g28740, LOC_Os01g19820	3	213	126	55779	0.0238	0.0126696	*	0.0688134	ns
Molecular Function: metal ion binding	GO:0046872	LOC_Os02g14430, LOC_Os03g25610, LOC_Os02g46730, LOC_Os10g40960, LOC_Os04g49210, LOC_Os12g02060, LOC_Os10g02070, LOC_Os07g48020, NewGene_3305, LOC_Os07g48010	10	213	1147	55779	0.0087	0.0133374	*	0.0710473	ns
Cellular Component: extracellular region	GO:0005576	LOC_Os02g14430, LOC_Os12g02060, LOC_Os10g02070, LOC_Os07g48020, LOC_Os07g48010	5	213	374	55779	0.0134	0.0148357	*	0.0738069	ns
Molecular Function: magnesium chelatase activity	GO:0016851	LOC_Os03g36540	1	213	4	55779	0.25	0.0151877	*	0.0738069	ns
Molecular Function: ferroxidase activity	GO:0004322	LOC_Os11g01530	1	213	4	55779	0.25	0.0151877	*	0.0738069	ns
Biological Process: steroid metabolic process	GO:0008202	NewGene_3831	1	213	4	55779	0.25	0.0151877	*	0.0738069	ns
Molecular Function: UDP-glucosyltransferase activity	GO:0035251	NewGene_3831	1	213	4	55779	0.25	0.0151877	*	0.0738069	ns
Molecular Function: polysaccharide binding	GO:0030247	LOC_Os10g09620, LOC_Os01g04540, LOC_Os10g10130	3	213	146	55779	0.0205	0.0187146	*	0.0846575	ns
Molecular Function: beta-N-acetylhexosaminidase activity	GO:0004563	LOC_Os03g30470	1	213	5	55779	0.2	0.0189486	*	0.0846575	ns
Molecular Function: nuclear localization sequence binding	GO:0008139	LOC_Os03g55660	1	213	5	55779	0.2	0.0189486	*	0.0846575	ns
Biological Process: innate immune response-activating signal transduction	GO:0002758	LOC_Os04g52950	1	213	5	55779	0.2	0.0189486	*	0.0846575	ns
Biological Process: negative regulation of cytokinin-activated signaling pathway	GO:0080037	LOC_Os06g39370	1	213	5	55779	0.2	0.0189486	*	0.0846575	ns
Molecular Function: terpene synthase activity	GO:0010333	LOC_Os07g11790, LOC_Os02g36020	2	213	58	55779	0.0345	0.0208526	*	0.0898083	ns
Biological Process: positive regulation of DNA-binding transcription factor activity	GO:0051091	LOC_Os05g32460	1	213	6	55779	0.1667	0.0226952	*	0.0898083	ns
Molecular Function: calcium channel activity	GO:0005262	LOC_Os03g13050	1	213	6	55779	0.1667	0.0226952	*	0.0898083	ns
Molecular Function: uniporter activity	GO:0015292	LOC_Os03g13050	1	213	6	55779	0.1667	0.0226952	*	0.0898083	ns
Biological Process: mitochondrial calcium ion homeostasis	GO:0051560	LOC_Os03g13050	1	213	6	55779	0.1667	0.0226952	*	0.0898083	ns
Molecular Function: aldose 1-epimerase activity	GO:0004034	LOC_Os04g38540	1	213	6	55779	0.1667	0.0226952	*	0.0898083	ns
Biological Process: regulation of phenylpropanoid metabolic process	GO:2000762	LOC_Os06g39370	1	213	6	55779	0.1667	0.0226952	*	0.0898083	ns
Biological Process: iron ion transport	GO:0006826	LOC_Os11g01530	1	213	6	55779	0.1667	0.0226952	*	0.0898083	ns
Cellular Component: cell periphery	GO:0071944	LOC_Os10g30150, LOC_Os05g28740, LOC_Os01g19820, NewGene_3831	4	213	289	55779	0.0138	0.0253746	*	0.0989968	ns
Biological Process: regulation of secondary metabolic process	GO:0043455	LOC_Os06g39370	1	213	7	55779	0.1429	0.0264276	*	0.10028	ns
Molecular Function: ferric iron binding	GO:0008199	LOC_Os11g01530	1	213	7	55779	0.1429	0.0264276	*	0.10028	ns
Biological Process: cellular manganese ion homeostasis	GO:0030026	LOC_Os04g45520	1	213	8	55779	0.125	0.0301458	*	0.109874	ns
Cellular Component: dynein complex	GO:0030286	LOC_Os01g55510	1	213	8	55779	0.125	0.0301458	*	0.109874	ns
Molecular Function: methyl jasmonate esterase activity	GO:0080032	LOC_Os05g30760	1	213	8	55779	0.125	0.0301458	*	0.109874	ns
Molecular Function: manganese ion transmembrane transporter activity	GO:0005384	LOC_Os04g45520	1	213	9	55779	0.1111	0.0338499	*	0.118689	ns
Molecular Function: chlorophyllide a oxygenase [overall] activity	GO:0010277	LOC_Os03g59090	1	213	9	55779	0.1111	0.0338499	*	0.118689	ns
Biological Process: photosystem I assembly	GO:0048564	LOC_Os05g45030	1	213	9	55779	0.1111	0.0338499	*	0.118689	ns
Cellular Component: U1 snRNP	GO:0005685	LOC_Os07g27300	1	213	10	55779	0.1	0.0375398	*	0.129982	ns
Biological Process: anion transmembrane transport	GO:0098656	LOC_Os09g31130	1	213	11	55779	0.0909	0.0412158	*	0.139229	ns
Molecular Function: cytokinin dehydrogenase activity	GO:0019139	LOC_Os08g35860	1	213	11	55779	0.0909	0.0412158	*	0.139229	ns
Molecular Function: calcium ion binding	GO:0005509	LOC_Os09g28500, LOC_Os10g09620, LOC_Os07g42730, LOC_Os10g10130	4	213	340	55779	0.0118	0.0420889	*	0.140465	ns
Molecular Function: cysteine synthase activity	GO:0004124	LOC_Os06g36880	1	213	12	55779	0.0833	0.0448778	*	0.141263	ns
Molecular Function: chitin binding	GO:0008061	LOC_Os03g30470	1	213	12	55779	0.0833	0.0448778	*	0.141263	ns
Molecular Function: thioredoxin-disulfide reductase activity	GO:0004791	LOC_Os04g51920	1	213	12	55779	0.0833	0.0448778	*	0.141263	ns
Molecular Function: oxidoreductase activity, acting on a sulfur group of donors, NAD	GO:0016668	LOC_Os04g51920	1	213	12	55779	0.0833	0.0448778	*	0.141263	ns
Biological Process: sterol metabolic process	GO:0016125	NewGene_3831	1	213	12	55779	0.0833	0.0448778	*	0.141263	ns
Molecular Function: disulfide oxidoreductase activity	GO:0015036	LOC_Os04g51920	1	213	13	55779	0.0769	0.0485258	*	0.15103	ns
Cellular Component: cytoplasm	GO:0005737	LOC_Os06g36880, LOC_Os12g36850, LOC_Os01g01280, LOC_Os12g36860, LOC_Os12g36840, LOC_Os01g55510, LOC_Os12g36750, LOC_Os04g51920, LOC_Os06g39370, LOC_Os02g58450	10	213	1435	55779	0.007	0.0500586	ns	0.152088	ns
Molecular Function: oxidoreductase activity, acting on paired donors, with incorporation or reduction of molecular oxygen	GO:0016705	LOC_Os10g38110, LOC_Os02g12680, LOC_Os03g14400, LOC_Os09g35940	4	213	363	55779	0.011	0.0512506	ns	0.152088	ns
Biological Process: cytokinin metabolic process	GO:0009690	LOC_Os08g35860	1	213	14	55779	0.0714	0.05216	ns	0.152088	ns
Biological Process: cellular response to toxic substance	GO:0097237	LOC_Os04g51920	1	213	14	55779	0.0714	0.05216	ns	0.152088	ns
Biological Process: cellular detoxification	GO:1990748	LOC_Os04g51920	1	213	14	55779	0.0714	0.05216	ns	0.152088	ns
Molecular Function: transferase activity, transferring hexosyl groups	GO:0016758	NewGene_3831	1	213	14	55779	0.0714	0.05216	ns	0.152088	ns
Biological Process: telomere maintenance	GO:0000723	LOC_Os05g19050, LOC_Os04g28820	2	213	97	55779	0.0206	0.0533486	ns	0.153933	ns
Biological Process: cellular response to phosphate starvation	GO:0016036	LOC_Os02g10780	1	213	15	55779	0.0667	0.0557804	ns	0.154512	ns
Biological Process: cell wall macromolecule catabolic process	GO:0016998	LOC_Os03g04060	1	213	15	55779	0.0667	0.0557804	ns	0.154512	ns
Molecular Function: antioxidant activity	GO:0016209	LOC_Os04g51920	1	213	15	55779	0.0667	0.0557804	ns	0.154512	ns
Molecular Function: oxidoreductase activity, acting on a sulfur group of donors	GO:0016667	LOC_Os04g51920	1	213	15	55779	0.0667	0.0557804	ns	0.154512	ns
Molecular Function: phospholipase activity	GO:0004620	LOC_Os12g42010	1	213	16	55779	0.0625	0.059387	ns	0.159711	ns
Molecular Function: structural constituent of nuclear pore	GO:0017056	LOC_Os03g55660	1	213	16	55779	0.0625	0.059387	ns	0.159711	ns
Biological Process: chitin catabolic process	GO:0006032	LOC_Os03g04060	1	213	16	55779	0.0625	0.059387	ns	0.159711	ns
Cellular Component: chloroplast	GO:0009507	LOC_Os03g36540, LOC_Os01g01280, NewGene_3305, LOC_Os12g36750, LOC_Os02g58450	5	213	552	55779	0.0091	0.0616101	ns	0.164096	ns
Biological Process: chlorophyll biosynthetic process	GO:0015995	LOC_Os03g36540	1	213	17	55779	0.0588	0.0629799	ns	0.164579	ns
Biological Process: cellular oxidant detoxification	GO:0098869	LOC_Os04g51920	1	213	17	55779	0.0588	0.0629799	ns	0.164579	ns
Biological Process: cysteine biosynthetic process from serine	GO:0006535	LOC_Os06g36880	1	213	18	55779	0.0556	0.0665591	ns	0.172307	ns
Cellular Component: plastid	GO:0009536	LOC_Os01g01280, LOC_Os12g36750, LOC_Os02g58450	3	213	247	55779	0.0121	0.0693987	ns	0.177995	ns
Biological Process: recognition of pollen	GO:0048544	LOC_Os11g03820, LOC_Os11g10260	2	213	115	55779	0.0174	0.0718754	ns	0.182656	ns
Molecular Function: DNA helicase activity	GO:0003678	LOC_Os05g19050, LOC_Os04g28820	2	213	116	55779	0.0172	0.0729585	ns	0.183723	ns
Cellular Component: thylakoid lumen	GO:0031977	LOC_Os01g01280	1	213	20	55779	0.05	0.0736768	ns	0.18386	ns
Molecular Function: protein kinase activity	GO:0004672	LOC_Os02g42370, LOC_Os10g09620, LOC_Os09g17910, LOC_Os11g03820, LOC_Os11g34610, LOC_Os11g10260, LOC_Os11g02305, LOC_Os10g10130, LOC_Os11g17380	9	213	1352	55779	0.0067	0.0763602	ns	0.184385	ns
Molecular Function: hydrolase activity, acting on glycosyl bonds	GO:0016798	LOC_Os03g30470	1	213	21	55779	0.0476	0.0772154	ns	0.184385	ns
Cellular Component: nuclear pore	GO:0005643	LOC_Os03g55660	1	213	21	55779	0.0476	0.0772154	ns	0.184385	ns
Cellular Component: integral component of mitochondrial inner membrane	GO:0031305	LOC_Os03g13050	1	213	21	55779	0.0476	0.0772154	ns	0.184385	ns
Biological Process: organic hydroxy compound metabolic process	GO:1901615	NewGene_3831	1	213	21	55779	0.0476	0.0772154	ns	0.184385	ns
Biological Process: glutamine metabolic process	GO:0006541	LOC_Os01g04620	1	213	22	55779	0.0455	0.0807405	ns	0.189535	ns
Biological Process: detoxification	GO:0098754	LOC_Os04g51920	1	213	22	55779	0.0455	0.0807405	ns	0.189535	ns
Biological Process: DNA recombination	GO:0006310	LOC_Os05g19050, LOC_Os04g28820	2	213	124	55779	0.0161	0.0818081	ns	0.190427	ns
Biological Process: carbohydrate derivative metabolic process	GO:1901135	LOC_Os03g30470	1	213	24	55779	0.0417	0.0877505	ns	0.202558	ns
Molecular Function: oxidoreductase activity	GO:0016491	LOC_Os01g03630, LOC_Os04g33240, LOC_Os04g49210, LOC_Os04g51920	4	213	444	55779	0.009	0.0913616	ns	0.20915	ns
Molecular Function: hydrolase activity	GO:0016787	LOC_Os03g30470, LOC_Os07g06840, LOC_Os01g04620, LOC_Os05g30760, LOC_Os07g06850	5	213	629	55779	0.0079	0.0945844	ns	0.212554	ns
Molecular Function: motor activity	GO:0003774	LOC_Os01g55510	1	213	26	55779	0.0385	0.0947074	ns	0.212554	ns
Molecular Function: protein binding	GO:0005515	LOC_Os02g44990, LOC_Os06g49340, LOC_Os11g36000, LOC_Os11g25780, LOC_Os09g32870, LOC_Os11g31550, LOC_Os05g16670, LOC_Os06g39370	8	213	1213	55779	0.0066	0.0951507	ns	0.212554	ns
Molecular Function: carboxylic ester hydrolase activity	GO:0052689	LOC_Os05g30760	1	213	28	55779	0.0357	0.101611	ns	0.225171	ns
Molecular Function: iron ion binding	GO:0005506	LOC_Os10g38110, LOC_Os02g12680, LOC_Os03g14400, LOC_Os09g35940	4	213	467	55779	0.0086	0.104854	ns	0.230513	ns
Molecular Function: dioxygenase activity	GO:0051213	LOC_Os10g40960	1	213	30	55779	0.0333	0.108463	ns	0.236569	ns
Biological Process: regulation of proteolysis	GO:0030162	LOC_Os06g39370	1	213	32	55779	0.0312	0.115263	ns	0.249436	ns
Biological Process: negative regulation of signal transduction	GO:0009968	LOC_Os06g39370	1	213	34	55779	0.0294	0.122011	ns	0.261992	ns
Biological Process: negative regulation of cell communication	GO:0010648	LOC_Os06g39370	1	213	35	55779	0.0286	0.125365	ns	0.265086	ns
Biological Process: negative regulation of signaling	GO:0023057	LOC_Os06g39370	1	213	35	55779	0.0286	0.125365	ns	0.265086	ns
Molecular Function: oxidoreductase activity, acting on NAD	GO:0016651	LOC_Os04g51920	1	213	36	55779	0.0278	0.128708	ns	0.26806	ns
Molecular Function: ubiquitin-like protein ligase binding	GO:0044389	LOC_Os06g39370	1	213	36	55779	0.0278	0.128708	ns	0.26806	ns
Biological Process: lipid metabolic process	GO:0006629	LOC_Os12g42010, NewGene_3831	2	213	165	55779	0.0121	0.131476	ns	0.271783	ns
Cellular Component: plasma membrane	GO:0005886	LOC_Os10g30150, LOC_Os05g28740, LOC_Os01g19820, LOC_Os04g52950, NewGene_3831	5	213	706	55779	0.0071	0.134879	ns	0.273859	ns
Biological Process: response to toxic substance	GO:0009636	LOC_Os04g51920	1	213	38	55779	0.0263	0.135353	ns	0.273859	ns
Molecular Function: DNA-binding transcription factor activity	GO:0003700	LOC_Os03g08490, LOC_Os05g14370, LOC_Os09g11480, LOC_Os03g64260, LOC_Os01g43550	5	213	707	55779	0.0071	0.135446	ns	0.273859	ns
Molecular Function: magnesium ion binding	GO:0000287	LOC_Os07g11790, LOC_Os02g36020	2	213	171	55779	0.0117	0.139229	ns	0.279467	ns
Cellular Component: obsolete thylakoid part	GO:0044436	LOC_Os01g01280	1	213	40	55779	0.025	0.141949	ns	0.280856	ns
Molecular Function: acid phosphatase activity	GO:0003993	LOC_Os07g48320	1	213	40	55779	0.025	0.141949	ns	0.280856	ns
Molecular Function: 2 iron, 2 sulfur cluster binding	GO:0051537	LOC_Os03g59090	1	213	41	55779	0.0244	0.145228	ns	0.283297	ns
Cellular Component: SCF ubiquitin ligase complex	GO:0019005	LOC_Os06g39370	1	213	41	55779	0.0244	0.145228	ns	0.283297	ns
Cellular Component: membrane	GO:0016020	LOC_Os10g30150, LOC_Os05g28740, LOC_Os01g19820, LOC_Os09g16760, NewGene_3831	5	213	728	55779	0.0069	0.14761	ns	0.285931	ns
Molecular Function: binding	GO:0005488	LOC_Os10g30150, LOC_Os03g30470, LOC_Os05g28740, LOC_Os01g19820, LOC_Os06g39370	5	213	736	55779	0.0068	0.152364	ns	0.293089	ns
Biological Process: catabolic process	GO:0009056	LOC_Os06g39370, LOC_Os07g06850	2	213	190	55779	0.0105	0.164378	ns	0.312367	ns
Molecular Function: oxidoreductase activity, acting on single donors with incorporation of molecular oxygen, incorporation of two atoms of oxygen	GO:0016702	LOC_Os09g29480	1	213	47	55779	0.0213	0.164641	ns	0.312367	ns
Molecular Function: lyase activity	GO:0016829	LOC_Os02g36020	1	213	48	55779	0.0208	0.167834	ns	0.316258	ns
Molecular Function: transmembrane transporter activity	GO:0022857	LOC_Os09g31130, NewGene_5771, LOC_Os07g10590	3	213	371	55779	0.0081	0.169805	ns	0.317811	ns
Biological Process: response to fungus	GO:0009620	LOC_Os03g30470	1	213	49	55779	0.0204	0.171014	ns	0.317926	ns
Biological Process: DNA repair	GO:0006281	LOC_Os05g19050, LOC_Os04g28820	2	213	200	55779	0.01	0.177917	ns	0.328554	ns
Biological Process: negative regulation of response to stimulus	GO:0048585	LOC_Os06g39370	1	213	53	55779	0.0189	0.183616	ns	0.336832	ns
Molecular Function: molecular_function	GO:0003674	LOC_Os10g30150, LOC_Os03g30470, LOC_Os05g28740, LOC_Os01g19820, LOC_Os05g30760, LOC_Os04g51920, LOC_Os06g39370, NewGene_3831	8	213	1456	55779	0.0055	0.195211	ns	0.354898	ns
Biological Process: microtubule-based process	GO:0007017	LOC_Os01g55510	1	213	57	55779	0.0175	0.196026	ns	0.354898	ns
Biological Process: defense response to other organism	GO:0098542	LOC_Os03g30470	1	213	60	55779	0.0167	0.205211	ns	0.366732	ns
Cellular Component: cullin-RING ubiquitin ligase complex	GO:0031461	LOC_Os06g39370	1	213	60	55779	0.0167	0.205211	ns	0.366732	ns
Molecular Function: carbohydrate binding	GO:0030246	LOC_Os04g38540, LOC_Os11g03820	2	213	222	55779	0.009	0.208241	ns	0.369761	ns
Molecular Function: heterocyclic compound binding	GO:1901363	LOC_Os10g30150, LOC_Os05g28740, LOC_Os01g19820	3	213	418	55779	0.0072	0.215059	ns	0.371548	ns
Molecular Function: organic cyclic compound binding	GO:0097159	LOC_Os10g30150, LOC_Os05g28740, LOC_Os01g19820	3	213	419	55779	0.0072	0.21605	ns	0.371548	ns
Biological Process: defense response to fungus	GO:0050832	LOC_Os03g30470	1	213	64	55779	0.0156	0.217295	ns	0.371548	ns
Cellular Component: thylakoid	GO:0009579	LOC_Os01g01280	1	213	64	55779	0.0156	0.217295	ns	0.371548	ns
Molecular Function: serine-type carboxypeptidase activity	GO:0004185	LOC_Os11g27170	1	213	64	55779	0.0156	0.217295	ns	0.371548	ns
Biological Process: fruit development	GO:0010154	NewGene_3831	1	213	64	55779	0.0156	0.217295	ns	0.371548	ns
Molecular Function: ubiquitin protein ligase binding	GO:0031625	LOC_Os06g39370	1	213	65	55779	0.0154	0.220287	ns	0.374353	ns
Molecular Function: FAD binding	GO:0071949	LOC_Os08g35860	1	213	66	55779	0.0152	0.223268	ns	0.377106	ns
Cellular Component: obsolete cell part	GO:0044464	LOC_Os10g30150, LOC_Os01g01280, LOC_Os05g28740, LOC_Os01g19820, LOC_Os12g36750, LOC_Os04g51920, LOC_Os06g39370, LOC_Os02g58450, NewGene_3831	9	213	1757	55779	0.0051	0.230965	ns	0.386281	ns
Biological Process: seed development	GO:0048316	NewGene_3831	1	213	69	55779	0.0145	0.232143	ns	0.386281	ns
Cellular Component: obsolete cell	GO:0005623	LOC_Os10g30150, LOC_Os01g01280, LOC_Os05g28740, LOC_Os01g19820, LOC_Os12g36750, LOC_Os04g51920, LOC_Os06g39370, LOC_Os02g58450, NewGene_3831	9	213	1761	55779	0.0051	0.232884	ns	0.386281	ns
Biological Process: cell surface receptor signaling pathway	GO:0007166	LOC_Os11g44420	1	213	73	55779	0.0137	0.24382	ns	0.401659	ns
Biological Process: defense response	GO:0006952	LOC_Os03g30470, LOC_Os12g36850, LOC_Os12g36860	3	213	448	55779	0.0067	0.245155	ns	0.401659	ns
Biological Process: proteasomal protein catabolic process	GO:0010498	LOC_Os06g39370	1	213	74	55779	0.0135	0.246711	ns	0.401659	ns
Cellular Component: cellular_component	GO:0005575	LOC_Os10g30150, LOC_Os01g01280, LOC_Os05g28740, LOC_Os01g19820, LOC_Os12g36750, LOC_Os04g51920, LOC_Os06g39370, LOC_Os02g58450, NewGene_3831	9	213	1792	55779	0.005	0.247955	ns	0.401659	ns
Molecular Function: ATP binding	GO:0005524	LOC_Os03g36540, LOC_Os02g42370, LOC_Os05g19050, LOC_Os03g22050, LOC_Os10g09620, LOC_Os04g28820, LOC_Os09g17910, LOC_Os11g03820, LOC_Os11g34610, LOC_Os11g10260, LOC_Os11g02305, LOC_Os10g10130, LOC_Os11g17380	13	213	2748	55779	0.0047	0.253075	ns	0.407568	ns
Cellular Component: obsolete cytoplasmic part	GO:0044444	LOC_Os01g01280, LOC_Os12g36750, LOC_Os06g39370, LOC_Os02g58450	4	213	677	55779	0.0059	0.260053	ns	0.415506	ns
Molecular Function: copper ion binding	GO:0005507	LOC_Os01g03630	1	213	79	55779	0.0127	0.261003	ns	0.415506	ns
Molecular Function: enzyme binding	GO:0019899	LOC_Os06g39370	1	213	81	55779	0.0123	0.266645	ns	0.419311	ns
Biological Process: proteasome-mediated ubiquitin-dependent protein catabolic process	GO:0043161	LOC_Os06g39370	1	213	81	55779	0.0123	0.266645	ns	0.419311	ns
Biological Process: regulation of signaling	GO:0023051	LOC_Os06g39370	1	213	82	55779	0.0122	0.269449	ns	0.419311	ns
Biological Process: modification-dependent macromolecule catabolic process	GO:0043632	LOC_Os06g39370	1	213	82	55779	0.0122	0.269449	ns	0.419311	ns
Molecular Function: monooxygenase activity	GO:0004497	LOC_Os03g14400, LOC_Os09g35940	2	213	267	55779	0.0075	0.271469	ns	0.420095	ns
Cellular Component: ubiquitin ligase complex	GO:0000151	LOC_Os06g39370	1	213	84	55779	0.0119	0.275026	ns	0.422804	ns
Biological Process: regulation of signal transduction	GO:0009966	LOC_Os06g39370	1	213	85	55779	0.0118	0.277799	ns	0.422804	ns
Biological Process: regulation of cell communication	GO:0010646	LOC_Os06g39370	1	213	85	55779	0.0118	0.277799	ns	0.422804	ns
Cellular Component: microtubule	GO:0005874	LOC_Os01g55510	1	213	86	55779	0.0116	0.280561	ns	0.424674	ns
Biological Process: metal ion transport	GO:0030001	LOC_Os03g25610	1	213	89	55779	0.0112	0.288784	ns	0.432395	ns
Biological Process: modification-dependent protein catabolic process	GO:0019941	LOC_Os06g39370	1	213	89	55779	0.0112	0.288784	ns	0.432395	ns
Cellular Component: transferase complex	GO:1990234	LOC_Os06g39370	1	213	90	55779	0.0111	0.291504	ns	0.434122	ns
Biological Process: regulation of protein metabolic process	GO:0051246	LOC_Os06g39370	1	213	92	55779	0.0109	0.296914	ns	0.439813	ns
Biological Process: response to external biotic stimulus	GO:0043207	LOC_Os03g30470	1	213	97	55779	0.0103	0.310258	ns	0.454717	ns
Biological Process: response to other organism	GO:0051707	LOC_Os03g30470	1	213	97	55779	0.0103	0.310258	ns	0.454717	ns
Biological Process: photosynthesis	GO:0015979	LOC_Os03g36540	1	213	98	55779	0.0102	0.312896	ns	0.45617	ns
Molecular Function: pyridoxal phosphate binding	GO:0030170	LOC_Os06g36880	1	213	100	55779	0.01	0.318143	ns	0.461391	ns
Cellular Component: catalytic complex	GO:1902494	LOC_Os06g39370	1	213	103	55779	0.0097	0.325939	ns	0.470232	ns
Molecular Function: catalytic activity	GO:0003824	LOC_Os03g30470, LOC_Os06g07600, LOC_Os03g08624, LOC_Os05g30760, LOC_Os04g51920, NewGene_3831	6	213	1226	55779	0.0049	0.327635	ns	0.470232	ns
Biological Process: response to biotic stimulus	GO:0009607	LOC_Os03g30470	1	213	107	55779	0.0093	0.336195	ns	0.480031	ns
Biological Process: reproductive structure development	GO:0048608	NewGene_3831	1	213	109	55779	0.0092	0.341265	ns	0.484771	ns
Biological Process: reproductive system development	GO:0061458	NewGene_3831	1	213	110	55779	0.0091	0.343785	ns	0.48586	ns
Biological Process: cellular protein catabolic process	GO:0044257	LOC_Os06g39370	1	213	112	55779	0.0089	0.348797	ns	0.490441	ns
Biological Process: response to auxin	GO:0009733	LOC_Os09g37330	1	213	113	55779	0.0088	0.351289	ns	0.49145	ns
Molecular Function: mRNA binding	GO:0003729	LOC_Os07g27300	1	213	115	55779	0.0087	0.356244	ns	0.495877	ns
Biological Process: oxidation-reduction process	GO:0055114	LOC_Os04g51920	1	213	120	55779	0.0083	0.368467	ns	0.507641	ns
Biological Process: organonitrogen compound catabolic process	GO:1901565	LOC_Os06g39370	1	213	120	55779	0.0083	0.368467	ns	0.507641	ns
Cellular Component: obsolete intracellular part	GO:0044424	LOC_Os01g01280, LOC_Os12g36750, LOC_Os04g51920, LOC_Os06g39370, LOC_Os02g58450, NewGene_3831	6	213	1289	55779	0.0047	0.370193	ns	0.507641	ns
Biological Process: proteolysis involved in cellular protein catabolic process	GO:0051603	LOC_Os06g39370	1	213	122	55779	0.0082	0.373292	ns	0.509368	ns
Biological Process: cellular macromolecule catabolic process	GO:0044265	LOC_Os06g39370	1	213	128	55779	0.0078	0.387546	ns	0.526226	ns
Biological Process: macromolecule catabolic process	GO:0009057	LOC_Os06g39370	1	213	135	55779	0.0074	0.403768	ns	0.54558	ns
Biological Process: cellular response to chemical stimulus	GO:0070887	LOC_Os04g51920	1	213	138	55779	0.0072	0.410589	ns	0.552103	ns
Biological Process: developmental process involved in reproduction	GO:0003006	NewGene_3831	1	213	146	55779	0.0068	0.428401	ns	0.573271	ns
Biological Process: regulation of response to stimulus	GO:0048583	LOC_Os06g39370	1	213	147	55779	0.0068	0.430589	ns	0.573429	ns
Biological Process: response to external stimulus	GO:0009605	LOC_Os03g30470	1	213	153	55779	0.0065	0.443546	ns	0.585059	ns
Biological Process: protein catabolic process	GO:0030163	LOC_Os06g39370	1	213	153	55779	0.0065	0.443546	ns	0.585059	ns
Biological Process: organic substance catabolic process	GO:1901575	LOC_Os06g39370	1	213	155	55779	0.0065	0.4478	ns	0.587767	ns
Cellular Component: nucleus	GO:0005634	LOC_Os03g08490, LOC_Os05g07120, LOC_Os12g36850, LOC_Os09g29960, LOC_Os05g14370, LOC_Os12g36860, LOC_Os12g36840, LOC_Os07g48450, LOC_Os09g11480, LOC_Os03g64260, LOC_Os01g43550	11	213	2689	55779	0.0041	0.451357	ns	0.587767	ns
Biological Process: negative regulation of cellular process	GO:0048523	LOC_Os06g39370	1	213	158	55779	0.0063	0.454119	ns	0.587767	ns
Biological Process: protein ubiquitination	GO:0016567	LOC_Os02g35970	1	213	159	55779	0.0063	0.456209	ns	0.587767	ns
Biological Process: post-embryonic development	GO:0009791	NewGene_3831	1	213	159	55779	0.0063	0.456209	ns	0.587767	ns
Molecular Function: sequence-specific DNA binding	GO:0043565	LOC_Os05g14370, LOC_Os01g43550	2	213	406	55779	0.0049	0.459893	ns	0.58977	ns
Biological Process: cellular catabolic process	GO:0044248	LOC_Os06g39370	1	213	165	55779	0.0061	0.468586	ns	0.598149	ns
Biological Process: multi-organism process	GO:0051704	LOC_Os03g30470	1	213	173	55779	0.0058	0.484653	ns	0.6124	ns
Biological Process: reproduction	GO:0000003	NewGene_3831	1	213	174	55779	0.0057	0.486627	ns	0.6124	ns
Biological Process: reproductive process	GO:0022414	NewGene_3831	1	213	174	55779	0.0057	0.486627	ns	0.6124	ns
Biological Process: proteolysis	GO:0006508	LOC_Os06g39370	1	213	175	55779	0.0057	0.488593	ns	0.6124	ns
Cellular Component: intracellular membrane-bounded organelle	GO:0043231	LOC_Os01g01280, LOC_Os02g51930, LOC_Os12g36750, LOC_Os02g58450, NewGene_3831	5	213	1209	55779	0.0041	0.491381	ns	0.613119	ns
Cellular Component: apoplast	GO:0048046	LOC_Os01g65700	1	213	181	55779	0.0055	0.500236	ns	0.621369	ns
Cellular Component: chloroplast stroma	GO:0009570	NewGene_3305	1	213	186	55779	0.0054	0.509736	ns	0.627542	ns
Molecular Function: transferase activity, transferring glycosyl groups	GO:0016757	NewGene_3831	1	213	186	55779	0.0054	0.509736	ns	0.627542	ns
Molecular Function: DNA binding	GO:0003677	LOC_Os03g08490, LOC_Os09g29960, LOC_Os07g48450, LOC_Os05g50640, LOC_Os09g11480, LOC_Os03g64260	6	213	1508	55779	0.004	0.516764	ns	0.633379	ns
Biological Process: system development	GO:0048731	NewGene_3831	1	213	197	55779	0.0051	0.530009	ns	0.646751	ns
Biological Process: negative regulation of biological process	GO:0048519	LOC_Os06g39370	1	213	203	55779	0.0049	0.540713	ns	0.656919	ns
Molecular Function: hydrolase activity, acting on ester bonds	GO:0016788	LOC_Os05g30760, LOC_Os10g25400	2	213	480	55779	0.0042	0.548414	ns	0.663366	ns
Cellular Component: protein-containing complex	GO:0032991	LOC_Os06g39370	1	213	220	55779	0.0045	0.569742	ns	0.686167	ns
Cellular Component: membrane-bounded organelle	GO:0043227	LOC_Os01g01280, LOC_Os12g36750, LOC_Os02g58450, NewGene_3831	4	213	1082	55779	0.0037	0.59434	ns	0.712693	ns
Cellular Component: intracellular	GO:0005622	LOC_Os01g01280, LOC_Os12g36750, LOC_Os04g51920, LOC_Os06g39370, LOC_Os02g58450, NewGene_3831	6	213	1646	55779	0.0036	0.60233	ns	0.719161	ns
--	--	LOC_Os06g36380, LOC_Os02g45930, LOC_Os01g23600, LOC_Os02g13370, LOC_Os03g16960, NewGene_2523, LOC_Os05g10560, LOC_Os06g38430, LOC_Os03g03740, LOC_Os02g27674, LOC_Os06g48680, LOC_Os11g04900, LOC_Os03g45779, LOC_Os11g42190, LOC_Os01g29804, LOC_Os05g30430, LOC_Os01g60870, LOC_Os06g50230, LOC_Os06g36390, LOC_Os05g06399, LOC_Os03g61150, LOC_Os10g34920, LOC_Os03g35640, LOC_Os03g36490, NewGene_3765, LOC…	88	213	23442	55779	0.0038	0.6091	ns	0.724124	ns
Cellular Component: cytosol	GO:0005829	LOC_Os04g43650, LOC_Os06g39370	2	213	542	55779	0.0037	0.614429	ns	0.726781	ns
Biological Process: ubiquitin-dependent protein catabolic process	GO:0006511	LOC_Os06g39370	1	213	250	55779	0.004	0.616583	ns	0.726781	ns
Cellular Component: intracellular organelle	GO:0043229	LOC_Os01g01280, LOC_Os12g36750, LOC_Os02g58450, NewGene_3831	4	213	1120	55779	0.0036	0.62146	ns	0.727979	ns
Cellular Component: organelle	GO:0043226	LOC_Os01g01280, LOC_Os12g36750, LOC_Os02g58450, NewGene_3831	4	213	1122	55779	0.0036	0.622856	ns	0.727979	ns
Biological Process: metabolic process	GO:0008152	LOC_Os03g30470, LOC_Os04g51920, LOC_Os06g39370, NewGene_3831	4	213	1130	55779	0.0035	0.628406	ns	0.731381	ns
Molecular Function: ubiquitin-protein transferase activity	GO:0004842	LOC_Os02g46730	1	213	266	55779	0.0038	0.639453	ns	0.741123	ns
Molecular Function: protein dimerization activity	GO:0046983	LOC_Os05g07120, LOC_Os05g50640	2	213	587	55779	0.0034	0.65757	ns	0.758945	ns
Biological Process: response to stress	GO:0006950	LOC_Os03g30470	1	213	282	55779	0.0035	0.660964	ns	0.759698	ns
Biological Process: multicellular organism development	GO:0007275	NewGene_3831	1	213	297	55779	0.0034	0.67997	ns	0.778312	ns
Biological Process: multicellular organismal process	GO:0032501	NewGene_3831	1	213	301	55779	0.0033	0.684856	ns	0.780679	ns
Biological Process: response to chemical	GO:0042221	LOC_Os04g51920	1	213	315	55779	0.0032	0.701381	ns	0.79624	ns
Biological Process: regulation of nitrogen compound metabolic process	GO:0051171	LOC_Os06g39370	1	213	319	55779	0.0031	0.705942	ns	0.798146	ns
Biological Process: regulation of cellular metabolic process	GO:0031323	LOC_Os06g39370	1	213	323	55779	0.0031	0.710433	ns	0.79996	ns
Biological Process: regulation of primary metabolic process	GO:0080090	LOC_Os06g39370	1	213	330	55779	0.003	0.71813	ns	0.804519	ns
Biological Process: anatomical structure development	GO:0048856	NewGene_3831	1	213	332	55779	0.003	0.720291	ns	0.804519	ns
Biological Process: regulation of macromolecule metabolic process	GO:0060255	LOC_Os06g39370	1	213	337	55779	0.003	0.725623	ns	0.807219	ns
Biological Process: regulation of transcription, DNA-templated	GO:0006355	LOC_Os05g07120, LOC_Os09g29960, LOC_Os07g48450	3	213	986	55779	0.003	0.728567	ns	0.807252	ns
Biological Process: developmental process	GO:0032502	NewGene_3831	1	213	363	55779	0.0028	0.751759	ns	0.82963	ns
Biological Process: regulation of metabolic process	GO:0019222	LOC_Os06g39370	1	213	371	55779	0.0027	0.759291	ns	0.834617	ns
Biological Process: organic substance metabolic process	GO:0071704	LOC_Os03g30470, LOC_Os06g39370, NewGene_3831	3	213	1063	55779	0.0028	0.773815	ns	0.845631	ns
Biological Process: organic cyclic compound metabolic process	GO:1901360	NewGene_3831	1	213	389	55779	0.0026	0.775416	ns	0.845631	ns
Biological Process: response to stimulus	GO:0050896	LOC_Os03g30470, LOC_Os04g51920	2	213	891	55779	0.0022	0.85613	ns	0.929992	ns
Biological Process: signal transduction	GO:0007165	LOC_Os03g22050	1	213	530	55779	0.0019	0.869639	ns	0.940977	ns
Biological Process: cellular response to stimulus	GO:0051716	LOC_Os04g51920	1	213	595	55779	0.0017	0.898599	ns	0.963226	ns
Biological Process: biological_process	GO:0008150	LOC_Os03g30470, LOC_Os04g51920, LOC_Os06g39370, NewGene_3831	4	213	1746	55779	0.0023	0.903218	ns	0.963226	ns
Biological Process: primary metabolic process	GO:0044238	LOC_Os06g39370, NewGene_3831	2	213	1025	55779	0.002	0.90445	ns	0.963226	ns
Cellular Component: integral component of membrane	GO:0016021	LOC_Os04g45520, LOC_Os02g42370, LOC_Os10g38110, LOC_Os01g41770, LOC_Os03g61910, LOC_Os10g09620, LOC_Os04g38540, LOC_Os09g31130, LOC_Os04g49160, LOC_Os11g03820, LOC_Os01g73110, LOC_Os11g10260, LOC_Os01g14514, LOC_Os09g16760, NewGene_5771, LOC_Os07g10590, LOC_Os06g05440, LOC_Os09g35940, LOC_Os03g14334, LOC_Os06g16060, LOC_Os10g10130	21	213	7013	55779	0.003	0.906843	ns	0.963226	ns
Biological Process: cellular protein metabolic process	GO:0044267	LOC_Os06g39370	1	213	619	55779	0.0016	0.907589	ns	0.963226	ns
Biological Process: protein metabolic process	GO:0019538	LOC_Os06g39370	1	213	637	55779	0.0016	0.913806	ns	0.966124	ns
Molecular Function: transferase activity	GO:0016740	NewGene_3831	1	213	672	55779	0.0015	0.924729	ns	0.97297	ns
Biological Process: organonitrogen compound metabolic process	GO:1901564	LOC_Os06g39370	1	213	681	55779	0.0015	0.927307	ns	0.97297	ns
Biological Process: cellular macromolecule metabolic process	GO:0044260	LOC_Os06g39370	1	213	705	55779	0.0014	0.933762	ns	0.976045	ns
Biological Process: regulation of cellular process	GO:0050794	LOC_Os06g39370	1	213	863	55779	0.0012	0.964122	ns	0.997274	ns
Biological Process: cellular process	GO:0009987	LOC_Os04g51920, LOC_Os06g39370	2	213	1397	55779	0.0014	0.971052	ns	0.997274	ns
Molecular Function: protein serine/threonine kinase activity	GO:0004674	LOC_Os03g22050	1	213	931	55779	0.0011	0.972458	ns	0.997274	ns
Biological Process: regulation of biological process	GO:0050789	LOC_Os06g39370	1	213	939	55779	0.0011	0.973302	ns	0.997274	ns
Biological Process: macromolecule metabolic process	GO:0043170	LOC_Os06g39370	1	213	972	55779	0.001	0.976521	ns	0.997274	ns
Biological Process: biological regulation	GO:0065007	LOC_Os06g39370	1	213	980	55779	0.001	0.977241	ns	0.997274	ns
Biological Process: nitrogen compound metabolic process	GO:0006807	LOC_Os06g39370	1	213	1004	55779	0.001	0.979272	ns	0.997274	ns
Biological Process: cellular metabolic process	GO:0044237	LOC_Os06g39370	1	213	1065	55779	0.0009	0.983659	ns	0.998072	ns
Molecular Function: zinc ion binding	GO:0008270	LOC_Os04g02960, LOC_Os04g58980, LOC_Os04g49160, NewGene_176, LOC_Os10g34500, LOC_Os10g31850, LOC_Os06g41340	7	213	4122	55779	0.0017	0.996344	ns	1	ns
Molecular Function: RNA-DNA hybrid ribonuclease activity	GO:0004523	LOC_Os10g42999	1	213	1860	55779	0.0005	0.999281	ns	1	ns
Biological Process: DNA integration	GO:0015074	LOC_Os10g42999, LOC_Os04g02960, LOC_Os06g41340	3	213	4201	55779	0.0007	0.999991	ns	1	ns
Molecular Function: nucleic acid binding	GO:0003676	LOC_Os10g42999, LOC_Os04g02960, LOC_Os10g34500, LOC_Os06g41340	4	213	6567	55779	0.0006	1	ns	1	ns

## Sheet: c
Table S2c. GO enrichment of genes upregulated in osbhlh064-1 compared to wild type under iron-defficient conditions
GO_annotation_ID	GO_annotation_Name	IDs	S	TS	B	TB	Rich.Factor	P.value	Sig.Sign.P	Q.value	Sig.Sign.Q
Biological Process: transposition	GO:0032196	LOC_Os07g05840, LOC_Os11g41770	2	109	21	55779	0.0952	0.000775515	***	0.102798	ns
Molecular Function: ent-cassa-12,15-diene 11-hydroxylase activity	GO:0036202	LOC_Os02g36070	1	109	1	55779	1	0.00195414	**	0.102798	ns
Cellular Component: obsolete nucleoplasm part	GO:0044451	LOC_Os12g35310, LOC_Os01g15520	2	109	45	55779	0.0444	0.00354591	**	0.102798	ns
Biological Process: regulation of transcription factor catabolic process	GO:1901483	LOC_Os12g35310	1	109	2	55779	0.5	0.0039045	**	0.102798	ns
Biological Process: positive regulation of transcription factor catabolic process	GO:1901485	LOC_Os12g35310	1	109	2	55779	0.5	0.0039045	**	0.102798	ns
Molecular Function: p53 binding	GO:0002039	LOC_Os12g35310	1	109	3	55779	0.3333	0.00585108	**	0.102798	ns
Biological Process: negative regulation of defense response to bacterium	GO:1900425	LOC_Os12g35310	1	109	4	55779	0.25	0.00779389	**	0.102798	ns
Biological Process: intracellular sequestering of iron ion	GO:0006880	LOC_Os09g23300	1	109	4	55779	0.25	0.00779389	**	0.102798	ns
Biological Process: diterpene phytoalexin biosynthetic process	GO:0051502	LOC_Os02g36070	1	109	4	55779	0.25	0.00779389	**	0.102798	ns
Molecular Function: cation binding	GO:0043169	LOC_Os03g53900, LOC_Os12g35310	2	109	75	55779	0.0267	0.00956806	**	0.102798	ns
Molecular Function: malic enzyme activity	GO:0004470	LOC_Os05g09440	1	109	5	55779	0.2	0.00973294	**	0.102798	ns
Biological Process: negative regulation of response to biotic stimulus	GO:0002832	LOC_Os12g35310	1	109	5	55779	0.2	0.00973294	**	0.102798	ns
Biological Process: positive regulation of protein ubiquitination	GO:0031398	LOC_Os12g35310	1	109	5	55779	0.2	0.00973294	**	0.102798	ns
Biological Process: error-free translesion synthesis	GO:0070987	LOC_Os12g35310	1	109	5	55779	0.2	0.00973294	**	0.102798	ns
Biological Process: positive regulation of protein modification by small protein conjugation or removal	GO:1903322	LOC_Os12g35310	1	109	5	55779	0.2	0.00973294	**	0.102798	ns
Biological Process: positive regulation of ubiquitin-dependent protein catabolic process	GO:2000060	LOC_Os12g35310	1	109	5	55779	0.2	0.00973294	**	0.102798	ns
Molecular Function: galactosidase activity	GO:0015925	LOC_Os10g34290	1	109	5	55779	0.2	0.00973294	**	0.102798	ns
Biological Process: DNA synthesis involved in DNA repair	GO:0000731	LOC_Os12g35310	1	109	6	55779	0.1667	0.0116682	*	0.102798	ns
Biological Process: negative regulation of response to external stimulus	GO:0032102	LOC_Os12g35310	1	109	6	55779	0.1667	0.0116682	*	0.102798	ns
Biological Process: negative regulation of multi-organism process	GO:0043901	LOC_Os12g35310	1	109	6	55779	0.1667	0.0116682	*	0.102798	ns
Biological Process: regulation of defense response to bacterium	GO:1900424	LOC_Os12g35310	1	109	6	55779	0.1667	0.0116682	*	0.102798	ns
Biological Process: positive regulation of proteasomal protein catabolic process	GO:1901800	LOC_Os12g35310	1	109	6	55779	0.1667	0.0116682	*	0.102798	ns
Biological Process: positive regulation of proteolysis involved in cellular protein catabolic process	GO:1903052	LOC_Os12g35310	1	109	6	55779	0.1667	0.0116682	*	0.102798	ns
Biological Process: regulation of protein modification by small protein conjugation or removal	GO:1903320	LOC_Os12g35310	1	109	6	55779	0.1667	0.0116682	*	0.102798	ns
Biological Process: positive regulation of cellular protein catabolic process	GO:1903364	LOC_Os12g35310	1	109	6	55779	0.1667	0.0116682	*	0.102798	ns
Molecular Function: very-long-chain 3-hydroxyacyl-CoA dehydratase activity	GO:0102158	LOC_Os04g20280	1	109	7	55779	0.1429	0.0135998	*	0.102798	ns
Molecular Function: 3-hydroxy-arachidoyl-CoA dehydratase activity	GO:0102343	LOC_Os04g20280	1	109	7	55779	0.1429	0.0135998	*	0.102798	ns
Molecular Function: 3-hydroxy-behenoyl-CoA dehydratase activity	GO:0102344	LOC_Os04g20280	1	109	7	55779	0.1429	0.0135998	*	0.102798	ns
Molecular Function: 3-hydroxy-lignoceroyl-CoA dehydratase activity	GO:0102345	LOC_Os04g20280	1	109	7	55779	0.1429	0.0135998	*	0.102798	ns
Biological Process: regulation of protein ubiquitination	GO:0031396	LOC_Os12g35310	1	109	7	55779	0.1429	0.0135998	*	0.102798	ns
Biological Process: regulation of proteasomal protein catabolic process	GO:0061136	LOC_Os12g35310	1	109	7	55779	0.1429	0.0135998	*	0.102798	ns
Biological Process: regulation of proteolysis involved in cellular protein catabolic process	GO:1903050	LOC_Os12g35310	1	109	7	55779	0.1429	0.0135998	*	0.102798	ns
Biological Process: regulation of cellular protein catabolic process	GO:1903362	LOC_Os12g35310	1	109	7	55779	0.1429	0.0135998	*	0.102798	ns
Biological Process: regulation of ubiquitin-dependent protein catabolic process	GO:2000058	LOC_Os12g35310	1	109	7	55779	0.1429	0.0135998	*	0.102798	ns
Biological Process: translesion synthesis	GO:0019985	LOC_Os12g35310	1	109	8	55779	0.125	0.0155276	*	0.105016	ns
Biological Process: regulation of proteasomal ubiquitin-dependent protein catabolic process	GO:0032434	LOC_Os12g35310	1	109	8	55779	0.125	0.0155276	*	0.105016	ns
Biological Process: positive regulation of proteolysis	GO:0045862	LOC_Os12g35310	1	109	8	55779	0.125	0.0155276	*	0.105016	ns
Biological Process: cellular manganese ion homeostasis	GO:0030026	LOC_Os09g23300	1	109	8	55779	0.125	0.0155276	*	0.105016	ns
Biological Process: positive regulation of cellular catabolic process	GO:0031331	LOC_Os12g35310	1	109	9	55779	0.1111	0.0174517	*	0.108231	ns
Molecular Function: manganese ion transmembrane transporter activity	GO:0005384	LOC_Os09g23300	1	109	9	55779	0.1111	0.0174517	*	0.108231	ns
Molecular Function: AMP binding	GO:0016208	LOC_Os03g53900	1	109	10	55779	0.1	0.019372	*	0.108231	ns
Biological Process: pyruvate metabolic process	GO:0006090	LOC_Os05g09440	1	109	10	55779	0.1	0.019372	*	0.108231	ns
Biological Process: postreplication repair	GO:0006301	LOC_Os12g35310	1	109	10	55779	0.1	0.019372	*	0.108231	ns
Biological Process: positive regulation of catabolic process	GO:0009896	LOC_Os12g35310	1	109	10	55779	0.1	0.019372	*	0.108231	ns
Biological Process: positive regulation of protein catabolic process	GO:0045732	LOC_Os12g35310	1	109	10	55779	0.1	0.019372	*	0.108231	ns
Molecular Function: iron ion transmembrane transporter activity	GO:0005381	LOC_Os09g23300	1	109	10	55779	0.1	0.019372	*	0.108231	ns
Cellular Component: nucleoplasm	GO:0005654	LOC_Os12g35310, LOC_Os01g15520	2	109	114	55779	0.0175	0.0211415	*	0.111657	ns
Biological Process: phosphate ion transport	GO:0006817	LOC_Os03g05640	1	109	11	55779	0.0909	0.0212886	*	0.111657	ns
Molecular Function: malate dehydrogenase	GO:0004471	LOC_Os05g09440	1	109	11	55779	0.0909	0.0212886	*	0.111657	ns
Molecular Function: inorganic phosphate transmembrane transporter activity	GO:0005315	LOC_Os03g05640	1	109	13	55779	0.0769	0.0251108	*	0.123464	ns
Biological Process: regulation of cellular catabolic process	GO:0031329	LOC_Os12g35310	1	109	13	55779	0.0769	0.0251108	*	0.123464	ns
Biological Process: positive regulation of proteasomal ubiquitin-dependent protein catabolic process	GO:0032436	LOC_Os12g35310	1	109	13	55779	0.0769	0.0251108	*	0.123464	ns
Molecular Function: ion binding	GO:0043167	LOC_Os03g53900, LOC_Os12g35310	2	109	126	55779	0.0159	0.0254614	*	0.123464	ns
Biological Process: regulation of catabolic process	GO:0009894	LOC_Os12g35310	1	109	14	55779	0.0714	0.0270163	*	0.123985	ns
Biological Process: positive regulation of protein modification process	GO:0031401	LOC_Os12g35310	1	109	14	55779	0.0714	0.0270163	*	0.123985	ns
Biological Process: cortical microtubule organization	GO:0043622	LOC_Os01g24470	1	109	14	55779	0.0714	0.0270163	*	0.123985	ns
Biological Process: DNA biosynthetic process	GO:0071897	LOC_Os12g35310	1	109	15	55779	0.0667	0.0289181	*	0.129813	ns
Biological Process: malate metabolic process	GO:0006108	LOC_Os05g09440	1	109	16	55779	0.0625	0.0308162	*	0.129813	ns
Biological Process: regulation of response to biotic stimulus	GO:0002831	LOC_Os12g35310	1	109	16	55779	0.0625	0.0308162	*	0.129813	ns
Biological Process: negative regulation of defense response	GO:0031348	LOC_Os12g35310	1	109	16	55779	0.0625	0.0308162	*	0.129813	ns
Biological Process: regulation of protein catabolic process	GO:0042176	LOC_Os12g35310	1	109	16	55779	0.0625	0.0308162	*	0.129813	ns
Cellular Component: nuclear lumen	GO:0031981	LOC_Os12g35310, LOC_Os01g15520	2	109	141	55779	0.0142	0.0313166	*	0.129813	ns
Biological Process: regulation of response to external stimulus	GO:0032101	LOC_Os12g35310	1	109	17	55779	0.0588	0.0327107	*	0.133439	ns
Cellular Component: lipid droplet	GO:0005811	LOC_Os04g32080	1	109	18	55779	0.0556	0.0346015	*	0.134484	ns
Cellular Component: organelle lumen	GO:0043233	LOC_Os12g35310, LOC_Os01g15520	2	109	149	55779	0.0134	0.0346358	*	0.134484	ns
Cellular Component: intracellular organelle lumen	GO:0070013	LOC_Os12g35310, LOC_Os01g15520	2	109	149	55779	0.0134	0.0346358	*	0.134484	ns
Cellular Component: membrane-enclosed lumen	GO:0031974	LOC_Os12g35310, LOC_Os01g15520	2	109	150	55779	0.0133	0.0350599	*	0.134484	ns
Biological Process: positive regulation of cellular protein metabolic process	GO:0032270	LOC_Os12g35310	1	109	20	55779	0.05	0.0383721	*	0.136295	ns
Biological Process: positive regulation of protein metabolic process	GO:0051247	LOC_Os12g35310	1	109	20	55779	0.05	0.0383721	*	0.136295	ns
Cellular Component: obsolete nuclear part	GO:0044428	LOC_Os12g35310, LOC_Os01g15520	2	109	161	55779	0.0124	0.0398572	*	0.136295	ns
Biological Process: regulation of multi-organism process	GO:0043900	LOC_Os12g35310	1	109	21	55779	0.0476	0.0402519	*	0.136295	ns
Molecular Function: protein tyrosine/serine/threonine phosphatase activity	GO:0008138	LOC_Os01g24470	1	109	21	55779	0.0476	0.0402519	*	0.136295	ns
Molecular Function: beta-galactosidase activity	GO:0004565	LOC_Os10g34290	1	109	21	55779	0.0476	0.0402519	*	0.136295	ns
Molecular Function: hydrolase activity, acting on glycosyl bonds	GO:0016798	LOC_Os10g34290	1	109	21	55779	0.0476	0.0402519	*	0.136295	ns
Cellular Component: non-membrane-bounded organelle	GO:0043228	LOC_Os01g15520, LOC_Os04g32080	2	109	162	55779	0.0123	0.040305	*	0.136295	ns
Cellular Component: intracellular non-membrane-bounded organelle	GO:0043232	LOC_Os01g15520, LOC_Os04g32080	2	109	162	55779	0.0123	0.040305	*	0.136295	ns
Molecular Function: purine nucleotide binding	GO:0017076	LOC_Os03g53900	1	109	23	55779	0.0435	0.0440007	*	0.137905	ns
Molecular Function: adenyl nucleotide binding	GO:0030554	LOC_Os03g53900	1	109	23	55779	0.0435	0.0440007	*	0.137905	ns
Molecular Function: ribonucleotide binding	GO:0032553	LOC_Os03g53900	1	109	23	55779	0.0435	0.0440007	*	0.137905	ns
Molecular Function: purine ribonucleotide binding	GO:0032555	LOC_Os03g53900	1	109	23	55779	0.0435	0.0440007	*	0.137905	ns
Molecular Function: adenyl ribonucleotide binding	GO:0032559	LOC_Os03g53900	1	109	23	55779	0.0435	0.0440007	*	0.137905	ns
Molecular Function: iron-sulfur cluster binding	GO:0051536	LOC_Os02g52730	1	109	23	55779	0.0435	0.0440007	*	0.137905	ns
Biological Process: positive regulation of growth	GO:0045927	LOC_Os11g07840	1	109	24	55779	0.0417	0.0458696	*	0.14203	ns
Cellular Component: nuclear body	GO:0016604	LOC_Os12g35310	1	109	25	55779	0.04	0.0477349	*	0.146046	ns
Molecular Function: protein tyrosine phosphatase activity	GO:0004725	LOC_Os01g24470	1	109	26	55779	0.0385	0.0495966	*	0.149957	ns
Cellular Component: nuclear speck	GO:0016607	LOC_Os12g35310	1	109	27	55779	0.037	0.0514547	ns	0.151998	ns
Molecular Function: phosphoric diester hydrolase activity	GO:0008081	LOC_Os12g27102	1	109	27	55779	0.037	0.0514547	ns	0.151998	ns
Biological Process: protein autoubiquitination	GO:0051865	LOC_Os12g35310	1	109	28	55779	0.0357	0.0533092	ns	0.155687	ns
Molecular Function: nucleoside phosphate binding	GO:1901265	LOC_Os03g53900	1	109	29	55779	0.0345	0.0551601	ns	0.159283	ns
Molecular Function: ATPase activity	GO:0016887	NewGene_4209, LOC_Os10g29650	2	109	196	55779	0.0102	0.0566131	ns	0.16025	ns
Molecular Function: oxidoreductase activity	GO:0016491	LOC_Os06g40070, LOC_Os02g52730, LOC_Os10g14180	3	109	444	55779	0.0068	0.0567423	ns	0.16025	ns
Molecular Function: drug binding	GO:0008144	LOC_Os03g53900	1	109	31	55779	0.0323	0.0588511	ns	0.164399	ns
Biological Process: regulation of proteolysis	GO:0030162	LOC_Os12g35310	1	109	32	55779	0.0312	0.0606913	ns	0.167717	ns
Molecular Function: transcription factor binding	GO:0008134	LOC_Os12g35310	1	109	34	55779	0.0294	0.0643609	ns	0.175965	ns
Molecular Function: carbohydrate derivative binding	GO:0097367	LOC_Os03g53900	1	109	36	55779	0.0278	0.0680163	ns	0.181299	ns
Cellular Component: intracellular organelle	GO:0043229	LOC_Os12g35310, LOC_Os01g15520, LOC_Os02g03570, LOC_Os04g32080, LOC_Os10g34290	5	109	1120	55779	0.0045	0.0691112	ns	0.181299	ns
Cellular Component: protein-containing complex	GO:0032991	LOC_Os12g35310, LOC_Os01g15520	2	109	220	55779	0.0091	0.069274	ns	0.181299	ns
Cellular Component: organelle	GO:0043226	LOC_Os12g35310, LOC_Os01g15520, LOC_Os02g03570, LOC_Os04g32080, LOC_Os10g34290	5	109	1122	55779	0.0045	0.0695246	ns	0.181299	ns
Biological Process: regulation of protein modification process	GO:0031399	LOC_Os12g35310	1	109	37	55779	0.027	0.0698388	ns	0.181299	ns
Biological Process: nucleobase-containing compound biosynthetic process	GO:0034654	LOC_Os12g35310	1	109	38	55779	0.0263	0.0716576	ns	0.18416	ns
Molecular Function: metal ion binding	GO:0046872	LOC_Os05g09440, LOC_Os02g06630, LOC_Os12g35310, LOC_Os10g14180, LOC_Os07g20340	5	109	1147	55779	0.0044	0.0748088	ns	0.190355	ns
Molecular Function: hydrolase activity, hydrolyzing O-glycosyl compounds	GO:0004553	LOC_Os06g21570, LOC_Os10g34290	2	109	236	55779	0.0085	0.0781801	ns	0.196983	ns
Cellular Component: mediator complex	GO:0016592	LOC_Os01g15520	1	109	43	55779	0.0233	0.0806993	ns	0.201356	ns
Molecular Function: transition metal ion binding	GO:0046914	LOC_Os12g35310	1	109	45	55779	0.0222	0.0842914	ns	0.208297	ns
Molecular Function: small molecule binding	GO:0036094	LOC_Os03g53900	1	109	46	55779	0.0217	0.0860823	ns	0.208709	ns
Molecular Function: aspartyl esterase activity	GO:0045330	LOC_Os03g19610	1	109	46	55779	0.0217	0.0860823	ns	0.208709	ns
Cellular Component: intracellular membrane-bounded organelle	GO:0043231	LOC_Os07g39240, LOC_Os12g35310, LOC_Os01g15520, LOC_Os02g03570, LOC_Os10g34290	5	109	1209	55779	0.0041	0.0888324	ns	0.213364	ns
Molecular Function: pectinesterase activity	GO:0030599	LOC_Os03g19610	1	109	49	55779	0.0204	0.0914341	ns	0.215583	ns
Biological Process: regulation of defense response	GO:0031347	LOC_Os12g35310	1	109	49	55779	0.0204	0.0914341	ns	0.215583	ns
Biological Process: cellular response to DNA damage stimulus	GO:0006974	LOC_Os12g35310	1	109	51	55779	0.0196	0.0949847	ns	0.221919	ns
Biological Process: cell wall modification	GO:0042545	LOC_Os03g19610	1	109	52	55779	0.0192	0.0967549	ns	0.224018	ns
Biological Process: heterocycle biosynthetic process	GO:0018130	LOC_Os12g35310	1	109	53	55779	0.0189	0.0985216	ns	0.224071	ns
Biological Process: negative regulation of response to stimulus	GO:0048585	LOC_Os12g35310	1	109	53	55779	0.0189	0.0985216	ns	0.224071	ns
Molecular Function: nucleotide binding	GO:0000166	LOC_Os03g53900	1	109	58	55779	0.0172	0.107304	ns	0.235321	ns
Cellular Component: external encapsulating structure	GO:0030312	LOC_Os10g34290	1	109	58	55779	0.0172	0.107304	ns	0.235321	ns
Molecular Function: protein dimerization activity	GO:0046983	LOC_Os12g35310, LOC_Os06g11830, LOC_Os01g36064	3	109	587	55779	0.0051	0.108121	ns	0.235321	ns
Cellular Component: obsolete intracellular part	GO:0044424	LOC_Os12g35310, LOC_Os01g15520, LOC_Os02g03570, LOC_Os04g32080, LOC_Os10g34290	5	109	1289	55779	0.0039	0.108808	ns	0.235321	ns
Molecular Function: heme binding	GO:0020037	LOC_Os02g06630, LOC_Os02g52730, LOC_Os02g36070	3	109	591	55779	0.0051	0.109756	ns	0.235321	ns
Cellular Component: cell periphery	GO:0071944	LOC_Os03g53900, LOC_Os10g34290	2	109	289	55779	0.0069	0.109932	ns	0.235321	ns
Biological Process: DNA metabolic process	GO:0006259	LOC_Os12g35310	1	109	60	55779	0.0167	0.110793	ns	0.235321	ns
Molecular Function: xenobiotic transmembrane transporter activity	GO:0042910	LOC_Os10g20450	1	109	60	55779	0.0167	0.110793	ns	0.235321	ns
Biological Process: organic cyclic compound biosynthetic process	GO:1901362	LOC_Os12g35310	1	109	63	55779	0.0159	0.116001	ns	0.244364	ns
Molecular Function: serine-type carboxypeptidase activity	GO:0004185	LOC_Os02g26480	1	109	64	55779	0.0156	0.117731	ns	0.245991	ns
Molecular Function: anion binding	GO:0043168	LOC_Os03g53900	1	109	66	55779	0.0152	0.12118	ns	0.249145	ns
Biological Process: positive regulation of nitrogen compound metabolic process	GO:0051173	LOC_Os12g35310	1	109	66	55779	0.0152	0.12118	ns	0.249145	ns
Biological Process: fatty acid biosynthetic process	GO:0006633	LOC_Os04g20280	1	109	69	55779	0.0145	0.126328	ns	0.252102	ns
Biological Process: positive regulation of cellular metabolic process	GO:0031325	LOC_Os12g35310	1	109	69	55779	0.0145	0.126328	ns	0.252102	ns
Biological Process: positive regulation of macromolecule metabolic process	GO:0010604	LOC_Os12g35310	1	109	70	55779	0.0143	0.128037	ns	0.252102	ns
Biological Process: aromatic compound biosynthetic process	GO:0019438	LOC_Os12g35310	1	109	71	55779	0.0141	0.129743	ns	0.252102	ns
Cellular Component: obsolete cell part	GO:0044464	LOC_Os03g53900, LOC_Os12g35310, LOC_Os01g15520, LOC_Os02g03570, LOC_Os04g32080, LOC_Os10g34290	6	109	1757	55779	0.0034	0.13027	ns	0.252102	ns
Cellular Component: obsolete cell	GO:0005623	LOC_Os03g53900, LOC_Os12g35310, LOC_Os01g15520, LOC_Os02g03570, LOC_Os04g32080, LOC_Os10g34290	6	109	1761	55779	0.0034	0.131272	ns	0.252102	ns
Molecular Function: NAD binding	GO:0051287	LOC_Os05g09440	1	109	72	55779	0.0139	0.131446	ns	0.252102	ns
Molecular Function: protein homodimerization activity	GO:0042803	LOC_Os12g35310	1	109	72	55779	0.0139	0.131446	ns	0.252102	ns
Biological Process: regulation of response to stress	GO:0080134	LOC_Os12g35310	1	109	72	55779	0.0139	0.131446	ns	0.252102	ns
Biological Process: cell surface receptor signaling pathway	GO:0007166	LOC_Os07g14490	1	109	73	55779	0.0137	0.133146	ns	0.25347	ns
--	--	LOC_Os08g40520, LOC_Os08g38800, LOC_Os05g01010, LOC_Os07g05850, LOC_Os01g73000, LOC_Os07g32680, LOC_Os10g41838, LOC_Os10g31330, LOC_Os11g41720, LOC_Os07g25800, LOC_Os10g09000, LOC_Os08g09570, LOC_Os09g06910, LOC_Os04g34190, LOC_Os04g02530, LOC_Os01g08530, LOC_Os01g62740, LOC_Os06g21950, NewGene_1747, LOC_Os06g32580, LOC_Os12g07180, LOC_Os12g32390, LOC_Os12g05220, LOC_Os12g35470, LOC_Os07g06834, L…	52	109	23442	55779	0.0022	0.134685	ns	0.254515	ns
Biological Process: regulation of cellular protein metabolic process	GO:0032268	LOC_Os12g35310	1	109	75	55779	0.0133	0.136535	ns	0.256127	ns
Cellular Component: cellular_component	GO:0005575	LOC_Os03g53900, LOC_Os12g35310, LOC_Os01g15520, LOC_Os02g03570, LOC_Os04g32080, LOC_Os10g34290	6	109	1792	55779	0.0033	0.139164	ns	0.256836	ns
Molecular Function: identical protein binding	GO:0042802	LOC_Os12g35310	1	109	77	55779	0.013	0.139911	ns	0.256836	ns
Molecular Function: antiporter activity	GO:0015297	LOC_Os10g20450	1	109	77	55779	0.013	0.139911	ns	0.256836	ns
Biological Process: positive regulation of metabolic process	GO:0009893	LOC_Os12g35310	1	109	80	55779	0.0125	0.14495	ns	0.264199	ns
Cellular Component: obsolete cytoplasmic part	GO:0044444	LOC_Os12g35310, LOC_Os02g03570, LOC_Os10g34290	3	109	677	55779	0.0044	0.147078	ns	0.265791	ns
Biological Process: modification-dependent macromolecule catabolic process	GO:0043632	LOC_Os12g35310	1	109	82	55779	0.0122	0.148293	ns	0.265791	ns
Biological Process: macromolecule biosynthetic process	GO:0009059	LOC_Os12g35310	1	109	83	55779	0.012	0.14996	ns	0.265791	ns
Biological Process: cellular macromolecule biosynthetic process	GO:0034645	LOC_Os12g35310	1	109	83	55779	0.012	0.14996	ns	0.265791	ns
Cellular Component: ubiquitin ligase complex	GO:0000151	LOC_Os12g35310	1	109	84	55779	0.0119	0.151624	ns	0.266899	ns
Biological Process: cellular nitrogen compound biosynthetic process	GO:0044271	LOC_Os12g35310	1	109	85	55779	0.0118	0.153284	ns	0.267986	ns
Biological Process: modification-dependent protein catabolic process	GO:0019941	LOC_Os12g35310	1	109	89	55779	0.0112	0.159893	ns	0.275789	ns
Biological Process: metal ion transport	GO:0030001	LOC_Os07g20340	1	109	89	55779	0.0112	0.159893	ns	0.275789	ns
Cellular Component: transferase complex	GO:1990234	LOC_Os12g35310	1	109	90	55779	0.0111	0.161538	ns	0.276148	ns
Cellular Component: membrane-bounded organelle	GO:0043227	LOC_Os12g35310, LOC_Os01g15520, LOC_Os02g03570, LOC_Os10g34290	4	109	1082	55779	0.0037	0.16225	ns	0.276148	ns
Biological Process: regulation of protein metabolic process	GO:0051246	LOC_Os12g35310	1	109	92	55779	0.0109	0.164817	ns	0.27867	ns
Cellular Component: membrane	GO:0016020	LOC_Os03g53900, LOC_Os04g32080, LOC_Os10g20450	3	109	728	55779	0.0041	0.170919	ns	0.287099	ns
Cellular Component: vacuolar membrane	GO:0005774	LOC_Os09g23300	1	109	98	55779	0.0102	0.174578	ns	0.291341	ns
Biological Process: response to abscisic acid	GO:0009737	LOC_Os01g24470	1	109	100	55779	0.01	0.177806	ns	0.294814	ns
Cellular Component: catalytic complex	GO:1902494	LOC_Os12g35310	1	109	103	55779	0.0097	0.182626	ns	0.300864	ns
Cellular Component: obsolete intracellular organelle part	GO:0044446	LOC_Os12g35310, LOC_Os01g15520	2	109	414	55779	0.0048	0.194123	ns	0.312447	ns
Molecular Function: ubiquitin-like protein transferase activity	GO:0019787	LOC_Os12g35310	1	109	111	55779	0.009	0.195341	ns	0.312447	ns
Cellular Component: vacuole	GO:0005773	LOC_Os10g34290	1	109	111	55779	0.009	0.195341	ns	0.312447	ns
Biological Process: cellular response to stress	GO:0033554	LOC_Os12g35310	1	109	112	55779	0.0089	0.196916	ns	0.312447	ns
Biological Process: cellular protein catabolic process	GO:0044257	LOC_Os12g35310	1	109	112	55779	0.0089	0.196916	ns	0.312447	ns
Cellular Component: obsolete organelle part	GO:0044422	LOC_Os12g35310, LOC_Os01g15520	2	109	418	55779	0.0048	0.196951	ns	0.312447	ns
Biological Process: positive regulation of cellular process	GO:0048522	LOC_Os12g35310	1	109	118	55779	0.0085	0.206306	ns	0.325279	ns
Biological Process: organonitrogen compound catabolic process	GO:1901565	LOC_Os12g35310	1	109	120	55779	0.0083	0.209411	ns	0.328163	ns
Biological Process: proteolysis involved in cellular protein catabolic process	GO:0051603	LOC_Os12g35310	1	109	122	55779	0.0082	0.212505	ns	0.330992	ns
Biological Process: protein modification by small protein conjugation	GO:0032446	LOC_Os12g35310	1	109	124	55779	0.0081	0.215586	ns	0.333769	ns
Biological Process: protein modification by small protein conjugation or removal	GO:0070647	LOC_Os12g35310	1	109	126	55779	0.0079	0.218656	ns	0.336494	ns
Cellular Component: intracellular	GO:0005622	LOC_Os12g35310, LOC_Os01g15520, LOC_Os02g03570, LOC_Os04g32080, LOC_Os10g34290	5	109	1646	55779	0.003	0.220062	ns	0.336643	ns
Biological Process: cellular macromolecule catabolic process	GO:0044265	LOC_Os12g35310	1	109	128	55779	0.0078	0.221713	ns	0.337162	ns
Cellular Component: nucleolus	GO:0005730	LOC_Os01g15520	1	109	129	55779	0.0078	0.223238	ns	0.337483	ns
Biological Process: macromolecule catabolic process	GO:0009057	LOC_Os12g35310	1	109	135	55779	0.0074	0.232322	ns	0.349162	ns
Biological Process: cellular biosynthetic process	GO:0044249	LOC_Os12g35310	1	109	139	55779	0.0072	0.23832	ns	0.356094	ns
Biological Process: hydrogen peroxide catabolic process	GO:0042744	LOC_Os02g06630	1	109	144	55779	0.0069	0.245752	ns	0.365076	ns
Biological Process: organic substance biosynthetic process	GO:1901576	LOC_Os12g35310	1	109	146	55779	0.0068	0.248704	ns	0.367339	ns
Biological Process: regulation of response to stimulus	GO:0048583	LOC_Os12g35310	1	109	147	55779	0.0068	0.250176	ns	0.367402	ns
Biological Process: protein catabolic process	GO:0030163	LOC_Os12g35310	1	109	153	55779	0.0065	0.258948	ns	0.378123	ns
Biological Process: organic substance catabolic process	GO:1901575	LOC_Os12g35310	1	109	155	55779	0.0065	0.26185	ns	0.3802	ns
Biological Process: positive regulation of biological process	GO:0048518	LOC_Os12g35310	1	109	158	55779	0.0063	0.266181	ns	0.384235	ns
Biological Process: protein ubiquitination	GO:0016567	LOC_Os12g35310	1	109	159	55779	0.0063	0.267619	ns	0.384235	ns
Cellular Component: endoplasmic reticulum membrane	GO:0005789	LOC_Os04g20280	1	109	162	55779	0.0062	0.271916	ns	0.388236	ns
Biological Process: cellular catabolic process	GO:0044248	LOC_Os12g35310	1	109	165	55779	0.0061	0.276189	ns	0.390003	ns
Biological Process: lipid metabolic process	GO:0006629	LOC_Os12g27102	1	109	165	55779	0.0061	0.276189	ns	0.390003	ns
Cellular Component: cell wall	GO:0005618	LOC_Os10g34290	1	109	167	55779	0.006	0.279023	ns	0.391852	ns
Biological Process: proteolysis	GO:0006508	LOC_Os12g35310	1	109	175	55779	0.0057	0.290252	ns	0.405293	ns
Cellular Component: integral component of membrane	GO:0016021	LOC_Os03g05640, LOC_Os09g31031, LOC_Os07g14490, NewGene_5888, NewGene_5996, LOC_Os12g02210, LOC_Os04g20280, LOC_Os06g09980, LOC_Os07g01904, LOC_Os12g38660, LOC_Os09g23300, LOC_Os02g11970, LOC_Os10g20450, LOC_Os02g36070, LOC_Os11g31430, LOC_Os05g01330	16	109	7013	55779	0.0023	0.292773	ns	0.405293	ns
Cellular Component: chloroplast	GO:0009507	LOC_Os05g09440, LOC_Os02g03570	2	109	552	55779	0.0036	0.293325	ns	0.405293	ns
Molecular Function: peroxidase activity	GO:0004601	LOC_Os02g06630	1	109	181	55779	0.0055	0.298559	ns	0.410319	ns
Biological Process: catabolic process	GO:0009056	LOC_Os12g35310	1	109	190	55779	0.0053	0.31084	ns	0.424925	ns
Biological Process: DNA repair	GO:0006281	LOC_Os12g35310	1	109	200	55779	0.005	0.324236	ns	0.440892	ns
Biological Process: negative regulation of biological process	GO:0048519	LOC_Os12g35310	1	109	203	55779	0.0049	0.328204	ns	0.443939	ns
Biological Process: response to oxidative stress	GO:0006979	LOC_Os02g06630	1	109	232	55779	0.0043	0.365392	ns	0.491653	ns
Cellular Component: plastid	GO:0009536	LOC_Os02g03570	1	109	247	55779	0.004	0.383819	ns	0.513758	ns
Biological Process: ubiquitin-dependent protein catabolic process	GO:0006511	LOC_Os12g35310	1	109	250	55779	0.004	0.38744	ns	0.515918	ns
Biological Process: biosynthetic process	GO:0009058	LOC_Os12g35310	1	109	257	55779	0.0039	0.395808	ns	0.524344	ns
Cellular Component: plasma membrane	GO:0005886	LOC_Os03g53900, LOC_Os07g14490	2	109	706	55779	0.0028	0.402076	ns	0.529916	ns
Molecular Function: ubiquitin-protein transferase activity	GO:0004842	LOC_Os12g35310	1	109	266	55779	0.0038	0.406401	ns	0.532883	ns
Molecular Function: binding	GO:0005488	LOC_Os03g53900, LOC_Os12g35310	2	109	736	55779	0.0027	0.422434	ns	0.551094	ns
Biological Process: response to stress	GO:0006950	LOC_Os12g35310	1	109	282	55779	0.0035	0.42478	ns	0.551356	ns
Biological Process: regulation of nitrogen compound metabolic process	GO:0051171	LOC_Os12g35310	1	109	319	55779	0.0031	0.465149	ns	0.600721	ns
Biological Process: regulation of cellular metabolic process	GO:0031323	LOC_Os12g35310	1	109	323	55779	0.0031	0.469342	ns	0.603104	ns
Biological Process: regulation of primary metabolic process	GO:0080090	LOC_Os12g35310	1	109	330	55779	0.003	0.476601	ns	0.609385	ns
Biological Process: regulation of macromolecule metabolic process	GO:0060255	LOC_Os12g35310	1	109	337	55779	0.003	0.483761	ns	0.615478	ns
Molecular Function: calcium ion binding	GO:0005509	LOC_Os11g37550	1	109	340	55779	0.0029	0.4868	ns	0.616293	ns
Biological Process: nucleic acid metabolic process	GO:0090304	LOC_Os12g35310	1	109	343	55779	0.0029	0.489821	ns	0.617078	ns
Biological Process: nucleobase-containing compound metabolic process	GO:0006139	LOC_Os12g35310	1	109	361	55779	0.0028	0.507581	ns	0.636333	ns
Biological Process: regulation of metabolic process	GO:0019222	LOC_Os12g35310	1	109	371	55779	0.0027	0.517182	ns	0.639018	ns
Biological Process: heterocycle metabolic process	GO:0046483	LOC_Os12g35310	1	109	371	55779	0.0027	0.517182	ns	0.639018	ns
Molecular Function: transmembrane transporter activity	GO:0022857	LOC_Os10g20450	1	109	371	55779	0.0027	0.517182	ns	0.639018	ns
Cellular Component: extracellular region	GO:0005576	LOC_Os02g06630	1	109	374	55779	0.0027	0.520026	ns	0.639458	ns
Biological Process: cellular aromatic compound metabolic process	GO:0006725	LOC_Os12g35310	1	109	385	55779	0.0026	0.530312	ns	0.647622	ns
Biological Process: organic cyclic compound metabolic process	GO:1901360	LOC_Os12g35310	1	109	389	55779	0.0026	0.533998	ns	0.647622	ns
Cellular Component: cytoplasm	GO:0005737	LOC_Os12g35310, LOC_Os02g03570, LOC_Os10g34290	3	109	1435	55779	0.0021	0.534225	ns	0.647622	ns
Molecular Function: molecular_function	GO:0003674	LOC_Os03g53900, LOC_Os12g35310, LOC_Os10g34290	3	109	1456	55779	0.0021	0.54408	ns	0.655447	ns
Biological Process: carbohydrate metabolic process	GO:0005975	LOC_Os06g21570	1	109	402	55779	0.0025	0.545781	ns	0.655447	ns
Biological Process: cellular nitrogen compound metabolic process	GO:0034641	LOC_Os12g35310	1	109	408	55779	0.0025	0.551119	ns	0.65878	ns
Molecular Function: heterocyclic compound binding	GO:1901363	LOC_Os03g53900	1	109	418	55779	0.0024	0.559879	ns	0.661062	ns
Molecular Function: zinc ion binding	GO:0008270	LOC_Os08g20220, LOC_Os12g05290, NewGene_1316, LOC_Os12g35310, NewGene_4403, LOC_Os01g71840, NewGene_2884, LOC_Os06g49350	8	109	4122	55779	0.0019	0.560466	ns	0.661062	ns
Molecular Function: organic cyclic compound binding	GO:0097159	LOC_Os03g53900	1	109	419	55779	0.0024	0.560745	ns	0.661062	ns
Biological Process: regulation of transcription, DNA-templated	GO:0006355	LOC_Os02g15350, NewGene_2884	2	109	986	55779	0.002	0.576385	ns	0.676396	ns
Molecular Function: iron ion binding	GO:0005506	LOC_Os02g36070	1	109	467	55779	0.0021	0.60041	ns	0.701389	ns
Molecular Function: hydrolase activity, acting on ester bonds	GO:0016788	LOC_Os02g26750	1	109	480	55779	0.0021	0.610528	ns	0.707671	ns
Biological Process: protein phosphorylation	GO:0006468	LOC_Os07g14490	1	109	481	55779	0.0021	0.611296	ns	0.707671	ns
Molecular Function: ADP binding	GO:0043531	LOC_Os11g29920	1	109	527	55779	0.0019	0.645035	ns	0.743381	ns
Molecular Function: catalytic activity, acting on a protein	GO:0140096	LOC_Os12g35310	1	109	536	55779	0.0019	0.651288	ns	0.747237	ns
Cellular Component: cytosol	GO:0005829	LOC_Os12g35310	1	109	542	55779	0.0018	0.655396	ns	0.748608	ns
Biological Process: protein modification process	GO:0036211	LOC_Os12g35310	1	109	556	55779	0.0018	0.664796	ns	0.755985	ns
Biological Process: cellular protein modification process	GO:0006464	LOC_Os12g35310	1	109	566	55779	0.0018	0.671355	ns	0.76008	ns
Biological Process: cellular response to stimulus	GO:0051716	LOC_Os12g35310	1	109	595	55779	0.0017	0.689664	ns	0.777384	ns
Molecular Function: catalytic activity	GO:0003824	LOC_Os12g35310, LOC_Os10g34290	2	109	1226	55779	0.0016	0.694315	ns	0.77921	ns
Biological Process: cellular protein metabolic process	GO:0044267	LOC_Os12g35310	1	109	619	55779	0.0016	0.704049	ns	0.786698	ns
Molecular Function: hydrolase activity	GO:0016787	LOC_Os10g34290	1	109	629	55779	0.0016	0.709846	ns	0.789742	ns
Biological Process: protein metabolic process	GO:0019538	LOC_Os12g35310	1	109	637	55779	0.0016	0.714402	ns	0.791385	ns
Biological Process: DNA integration	GO:0015074	NewGene_4209, LOC_Os10g29650, LOC_Os12g05290, NewGene_1316, LOC_Os01g71840, LOC_Os11g31680, LOC_Os06g49350	7	109	4201	55779	0.0017	0.721791	ns	0.796139	ns
Molecular Function: transferase activity	GO:0016740	LOC_Os12g35310	1	109	672	55779	0.0015	0.733517	ns	0.805615	ns
Biological Process: organonitrogen compound metabolic process	GO:1901564	LOC_Os12g35310	1	109	681	55779	0.0015	0.738224	ns	0.807334	ns
Biological Process: cellular macromolecule metabolic process	GO:0044260	LOC_Os12g35310	1	109	705	55779	0.0014	0.750377	ns	0.817147	ns
Molecular Function: cysteine-type peptidase activity	GO:0008234	LOC_Os09g10550	1	109	734	55779	0.0014	0.764317	ns	0.828817	ns
Cellular Component: nucleus	GO:0005634	LOC_Os12g35310, LOC_Os01g15520, LOC_Os02g15350, NewGene_2884	4	109	2689	55779	0.0015	0.776208	ns	0.838174	ns
Biological Process: macromolecule modification	GO:0043412	LOC_Os12g35310	1	109	791	55779	0.0013	0.789508	ns	0.846558	ns
Molecular Function: ATP binding	GO:0005524	NewGene_4209, LOC_Os07g14490, LOC_Os10g29650, LOC_Os11g10710	4	109	2748	55779	0.0015	0.79056	ns	0.846558	ns
Molecular Function: DNA binding	GO:0003677	LOC_Os02g15350, LOC_Os06g40240	2	109	1508	55779	0.0013	0.797172	ns	0.850097	ns
Biological Process: regulation of cellular process	GO:0050794	LOC_Os12g35310	1	109	863	55779	0.0012	0.817548	ns	0.868222	ns
Biological Process: response to stimulus	GO:0050896	LOC_Os12g35310	1	109	891	55779	0.0011	0.827423	ns	0.875093	ns
Molecular Function: nucleic acid binding	GO:0003676	LOC_Os08g20220, LOC_Os02g27350, NewGene_4209, LOC_Os10g29650, LOC_Os12g05290, NewGene_1316, NewGene_4403, LOC_Os01g71840, LOC_Os11g31680, LOC_Os06g49350	10	109	6567	55779	0.0015	0.839587	ns	0.880836	ns
Molecular Function: protein serine/threonine kinase activity	GO:0004674	LOC_Os07g14490	1	109	931	55779	0.0011	0.840618	ns	0.880836	ns
Biological Process: regulation of biological process	GO:0050789	LOC_Os12g35310	1	109	939	55779	0.0011	0.843135	ns	0.880836	ns
Biological Process: macromolecule metabolic process	GO:0043170	LOC_Os12g35310	1	109	972	55779	0.001	0.853106	ns	0.886471	ns
Biological Process: biological regulation	GO:0065007	LOC_Os12g35310	1	109	980	55779	0.001	0.855427	ns	0.886471	ns
Biological Process: nitrogen compound metabolic process	GO:0006807	LOC_Os12g35310	1	109	1004	55779	0.001	0.862174	ns	0.889875	ns
Biological Process: primary metabolic process	GO:0044238	LOC_Os12g35310	1	109	1025	55779	0.001	0.867822	ns	0.892121	ns
Biological Process: organic substance metabolic process	GO:0071704	LOC_Os12g35310	1	109	1063	55779	0.0009	0.877464	ns	0.895372	ns
Biological Process: cellular metabolic process	GO:0044237	LOC_Os12g35310	1	109	1065	55779	0.0009	0.877952	ns	0.895372	ns
Biological Process: metabolic process	GO:0008152	LOC_Os12g35310	1	109	1130	55779	0.0009	0.892798	ns	0.906913	ns
Molecular Function: protein binding	GO:0005515	LOC_Os12g35310	1	109	1213	55779	0.0008	0.90918	ns	0.919918	ns
Molecular Function: protein kinase activity	GO:0004672	LOC_Os11g10710	1	109	1352	55779	0.0007	0.931242	ns	0.938546	ns
Biological Process: cellular process	GO:0009987	LOC_Os12g35310	1	109	1397	55779	0.0007	0.937176	ns	0.940837	ns
Biological Process: biological_process	GO:0008150	LOC_Os12g35310	1	109	1746	55779	0.0006	0.968879	ns	0.968879	ns

## Sheet: d
Table S2c. GO enrichment of genes down-regulated in osbhlh064-1 compared to wild type under iron-defficient conditions
GO_annotation_ID	GO_annotation_Name	IDs	S	TS	B	TB	Rich.Factor	P.value	Sig.Sign.P	Q.value	Sig.Sign.Q
Biological Process: cell division	GO:0051301	LOC_Os12g28710, LOC_Os12g28590, LOC_Os12g24320, LOC_Os08g36920	4	160	66	55779	0.0606	4.09104e-05	****	0.00765025	**
Molecular Function: S-adenosylmethionine-dependent methyltransferase activity	GO:0008757	LOC_Os11g20160, LOC_Os11g20040, LOC_Os08g38910	3	160	35	55779	0.0857	0.000141704	***	0.0132493	*
Molecular Function: O-methyltransferase activity	GO:0008171	LOC_Os11g20160, LOC_Os11g20040, LOC_Os08g38910	3	160	52	55779	0.0577	0.000461682	***	0.0287782	*
Biological Process: response to wounding	GO:0009611	LOC_Os10g25230, LOC_Os12g36240, LOC_Os03g08310	3	160	58	55779	0.0517	0.000636531	***	0.0297578	*
Molecular Function: serine-type carboxypeptidase activity	GO:0004185	LOC_Os02g46260, LOC_Os11g27170, LOC_Os03g52040	3	160	64	55779	0.0469	0.000848741	***	0.0317429	*
Biological Process: regulation of jasmonic acid mediated signaling pathway	GO:2000022	LOC_Os10g25230, LOC_Os03g08310	2	160	19	55779	0.1053	0.00135409	**	0.0422026	*
Molecular Function: metal ion binding	GO:0046872	LOC_Os04g51160, LOC_Os04g37430, LOC_Os07g48020, LOC_Os07g02330, LOC_Os02g37320, LOC_Os02g37290, LOC_Os07g48010, LOC_Os07g05940, LOC_Os03g13180, LOC_Os02g37300	10	160	1147	55779	0.0087	0.00185074	**	0.0494413	*
Biological Process: metal ion transport	GO:0030001	LOC_Os02g37320, LOC_Os02g37290, LOC_Os02g37300	3	160	89	55779	0.0337	0.00219546	**	0.0500311	ns
Cellular Component: suberin network	GO:0048225	LOC_Os03g17350	1	160	1	55779	1	0.00286846	**	0.0500311	ns
Biological Process: sodium ion homeostasis	GO:0055078	LOC_Os03g17350	1	160	1	55779	1	0.00286846	**	0.0500311	ns
Molecular Function: transcription corepressor activity	GO:0003714	LOC_Os10g25230, LOC_Os03g08310	2	160	28	55779	0.0714	0.002943	**	0.0500311	ns
Biological Process: negative regulation of RNA biosynthetic process	GO:1902679	LOC_Os10g25230, LOC_Os03g08310	2	160	36	55779	0.0556	0.00483188	**	0.0627803	ns
Molecular Function: hydrolase activity, hydrolyzing O-glycosyl compounds	GO:0004553	LOC_Os01g71340, LOC_Os04g27980, LOC_Os01g51570, LOC_Os09g31430	4	160	236	55779	0.0169	0.00490943	**	0.0627803	ns
Biological Process: negative regulation of nucleic acid-templated transcription	GO:1903507	LOC_Os10g25230, LOC_Os03g08310	2	160	37	55779	0.0541	0.00509841	**	0.0627803	ns
Cellular Component: integral component of membrane	GO:0016021	LOC_Os01g61940, LOC_Os03g12030, LOC_Os02g42370, LOC_Os12g05440, LOC_Os05g14220, LOC_Os05g38350, LOC_Os10g38110, LOC_Os01g33910, LOC_Os01g64470, LOC_Os04g49690, LOC_Os06g01250, LOC_Os03g61910, LOC_Os04g11050, LOC_Os01g26280, LOC_Os10g09620, LOC_Os11g37900, LOC_Os01g29280, LOC_Os04g24340, LOC_Os04g51160, LOC_Os05g20100, LOC_Os10g07556, LOC_Os02g46100, LOC_Os12g33300, LOC_Os10g36360, LOC_Os06g41600,…	32	160	7013	55779	0.0046	0.00511416	**	0.0627803	ns
Biological Process: negative regulation of RNA metabolic process	GO:0051253	LOC_Os10g25230, LOC_Os03g08310	2	160	38	55779	0.0526	0.00537157	**	0.0627803	ns
Cellular Component: Casparian strip	GO:0048226	LOC_Os03g17350	1	160	2	55779	0.5	0.00572875	**	0.0630162	ns
Biological Process: negative regulation of nucleobase-containing compound metabolic process	GO:0045934	LOC_Os10g25230, LOC_Os03g08310	2	160	43	55779	0.0465	0.00683541	**	0.063643	ns
Molecular Function: heme binding	GO:0020037	LOC_Os12g05440, LOC_Os10g38110, LOC_Os06g01250, LOC_Os07g48020, LOC_Os07g48010, LOC_Os03g13180	6	160	591	55779	0.0102	0.00742707	**	0.063643	ns
Molecular Function: oxidoreductase activity, acting on single donors with incorporation of molecular oxygen, incorporation of two atoms of oxygen	GO:0016702	LOC_Os04g37430, LOC_Os07g05940	2	160	47	55779	0.0426	0.00812176	**	0.063643	ns
Biological Process: hydrogen peroxide catabolic process	GO:0042744	LOC_Os07g48020, LOC_Os07g48010, LOC_Os03g13180	3	160	144	55779	0.0208	0.00840214	**	0.063643	ns
Biological Process: negative regulation of macromolecule biosynthetic process	GO:0010558	LOC_Os10g25230, LOC_Os03g08310	2	160	48	55779	0.0417	0.00845904	**	0.063643	ns
Biological Process: mRNA splice site selection	GO:0006376	LOC_Os07g27300	1	160	3	55779	0.3333	0.00858088	**	0.063643	ns
Biological Process: cellular response to hypoxia	GO:0071456	LOC_Os03g17350	1	160	3	55779	0.3333	0.00858088	**	0.063643	ns
Biological Process: regulation of defense response	GO:0031347	LOC_Os10g25230, LOC_Os03g08310	2	160	49	55779	0.0408	0.00880251	**	0.063643	ns
Molecular Function: transcription regulator activity	GO:0140110	LOC_Os10g25230, LOC_Os03g08310, LOC_Os08g36920	3	160	148	55779	0.0203	0.00905175	**	0.063643	ns
Biological Process: negative regulation of cellular biosynthetic process	GO:0031327	LOC_Os10g25230, LOC_Os03g08310	2	160	51	55779	0.0392	0.00950791	**	0.063643	ns
Biological Process: negative regulation of biosynthetic process	GO:0009890	LOC_Os10g25230, LOC_Os03g08310	2	160	52	55779	0.0385	0.00986976	**	0.063643	ns
Molecular Function: transferase activity, transferring acyl groups	GO:0016746	LOC_Os05g38350, LOC_Os05g20100	2	160	52	55779	0.0385	0.00986976	**	0.063643	ns
Biological Process: methylation	GO:0032259	LOC_Os11g20160, LOC_Os11g20040, LOC_Os08g38910	3	160	162	55779	0.0185	0.0115523	*	0.0720096	ns
Biological Process: potassium ion homeostasis	GO:0055075	LOC_Os03g17350	1	160	5	55779	0.2	0.0142608	*	0.0856857	ns
Molecular Function: peroxidase activity	GO:0004601	LOC_Os07g48020, LOC_Os07g48010, LOC_Os03g13180	3	160	181	55779	0.0166	0.0155226	*	0.0856857	ns
Molecular Function: DNA-binding transcription factor activity	GO:0003700	LOC_Os02g45450, LOC_Os03g21710, LOC_Os09g35030, LOC_Os02g26430, LOC_Os08g36920, LOC_Os06g03670	6	160	707	55779	0.0085	0.0167318	*	0.0856857	ns
Biological Process: fatty acid biosynthetic process	GO:0006633	LOC_Os03g12030, LOC_Os11g37900	2	160	69	55779	0.029	0.0169168	*	0.0856857	ns
Biological Process: positive regulation of DNA-binding transcription factor activity	GO:0051091	LOC_Os05g32460	1	160	6	55779	0.1667	0.0170886	*	0.0856857	ns
Biological Process: suberin biosynthetic process	GO:0010345	LOC_Os03g17350	1	160	6	55779	0.1667	0.0170886	*	0.0856857	ns
Biological Process: negative regulation of nitrogen compound metabolic process	GO:0051172	LOC_Os10g25230, LOC_Os03g08310	2	160	70	55779	0.0286	0.017382	*	0.0856857	ns
Biological Process: aromatic compound biosynthetic process	GO:0019438	LOC_Os11g20160, LOC_Os11g20040	2	160	71	55779	0.0282	0.0178525	*	0.0856857	ns
Molecular Function: transcription coregulator activity	GO:0003712	LOC_Os10g25230, LOC_Os03g08310	2	160	72	55779	0.0278	0.0183285	*	0.0856857	ns
Biological Process: regulation of response to stress	GO:0080134	LOC_Os10g25230, LOC_Os03g08310	2	160	72	55779	0.0278	0.0183285	*	0.0856857	ns
Biological Process: negative regulation of cellular metabolic process	GO:0031324	LOC_Os10g25230, LOC_Os03g08310	2	160	74	55779	0.027	0.0192963	*	0.0880101	ns
Biological Process: response to salt	GO:1902074	LOC_Os03g17350	1	160	7	55779	0.1429	0.0199083	*	0.0883878	ns
Biological Process: exocytosis	GO:0006887	LOC_Os11g43049, LOC_Os08g13270	2	160	80	55779	0.025	0.0223252	*	0.0883878	ns
Biological Process: regulation of nucleic acid-templated transcription	GO:1903506	LOC_Os10g25230, LOC_Os03g08310, LOC_Os08g36920	3	160	209	55779	0.0144	0.0226101	*	0.0883878	ns
Biological Process: regulation of RNA biosynthetic process	GO:2001141	LOC_Os10g25230, LOC_Os03g08310, LOC_Os08g36920	3	160	209	55779	0.0144	0.0226101	*	0.0883878	ns
Biological Process: cellular response to salt stress	GO:0071472	LOC_Os03g17350	1	160	8	55779	0.125	0.02272	*	0.0883878	ns
Biological Process: regulation of secondary shoot formation	GO:2000032	LOC_Os03g17350	1	160	8	55779	0.125	0.02272	*	0.0883878	ns
Cellular Component: exocyst	GO:0000145	LOC_Os11g43049, LOC_Os08g13270	2	160	81	55779	0.0247	0.0228479	*	0.0883878	ns
Biological Process: regulation of signaling	GO:0023051	LOC_Os10g25230, LOC_Os03g08310	2	160	82	55779	0.0244	0.0233757	*	0.0883878	ns
Biological Process: regulation of signal transduction	GO:0009966	LOC_Os10g25230, LOC_Os03g08310	2	160	85	55779	0.0235	0.0249888	*	0.0883878	ns
Biological Process: regulation of cell communication	GO:0010646	LOC_Os10g25230, LOC_Os03g08310	2	160	85	55779	0.0235	0.0249888	*	0.0883878	ns
Molecular Function: ubiquinol:oxygen oxidoreductase activity	GO:0102721	LOC_Os04g51160	1	160	9	55779	0.1111	0.0255237	*	0.0883878	ns
Biological Process: cinnamic acid biosynthetic process	GO:0009800	LOC_Os04g43800	1	160	9	55779	0.1111	0.0255237	*	0.0883878	ns
Molecular Function: phenylalanine ammonia-lyase activity	GO:0045548	LOC_Os04g43800	1	160	9	55779	0.1111	0.0255237	*	0.0883878	ns
Molecular Function: ATP binding	GO:0005524	LOC_Os01g61940, LOC_Os02g42370, LOC_Os12g28590, LOC_Os05g14220, LOC_Os12g28550, LOC_Os06g29350, LOC_Os01g26280, LOC_Os12g24320, LOC_Os10g09620, LOC_Os10g07556, LOC_Os01g59580, LOC_Os03g17350, LOC_Os12g41510, LOC_Os12g07990	14	160	2748	55779	0.0051	0.0271743	*	0.0890814	ns
Biological Process: regulation of nucleobase-containing compound metabolic process	GO:0019219	LOC_Os10g25230, LOC_Os03g08310, LOC_Os08g36920	3	160	225	55779	0.0133	0.0273273	*	0.0890814	ns
Molecular Function: protein dimerization activity	GO:0046983	LOC_Os09g28210, LOC_Os01g56690, LOC_Os11g20160, LOC_Os11g20040, LOC_Os04g23550	5	160	587	55779	0.0085	0.0276319	*	0.0890814	ns
Molecular Function: alternative oxidase activity	GO:0009916	LOC_Os04g51160	1	160	10	55779	0.1	0.0283194	*	0.0890814	ns
Cellular Component: U1 snRNP	GO:0005685	LOC_Os07g27300	1	160	10	55779	0.1	0.0283194	*	0.0890814	ns
Biological Process: regulation of RNA metabolic process	GO:0051252	LOC_Os10g25230, LOC_Os03g08310, LOC_Os08g36920	3	160	229	55779	0.0131	0.0285823	*	0.0890814	ns
Biological Process: carbohydrate metabolic process	GO:0005975	LOC_Os01g71340, LOC_Os04g27980, LOC_Os01g51570, LOC_Os09g31430	4	160	402	55779	0.01	0.029095	*	0.0891065	ns
Biological Process: response to oxidative stress	GO:0006979	LOC_Os07g48020, LOC_Os07g48010, LOC_Os03g13180	3	160	232	55779	0.0129	0.0295433	*	0.0891065	ns
Cellular Component: anchored component of plasma membrane	GO:0046658	LOC_Os01g64470, LOC_Os01g71340	2	160	94	55779	0.0213	0.0300896	*	0.0892961	ns
Biological Process: positive regulation of response to salt stress	GO:1901002	LOC_Os03g17350	1	160	11	55779	0.0909	0.0311072	*	0.0892961	ns
Biological Process: phloem or xylem histogenesis	GO:0010087	LOC_Os08g36920	1	160	11	55779	0.0909	0.0311072	*	0.0892961	ns
Molecular Function: transferase activity, transferring acyl groups other than amino-acyl groups	GO:0016747	LOC_Os03g12030, LOC_Os11g37900, LOC_Os07g11440	3	160	238	55779	0.0126	0.0315163	*	0.0892961	ns
Biological Process: negative regulation of macromolecule metabolic process	GO:0010605	LOC_Os10g25230, LOC_Os03g08310	2	160	100	55779	0.02	0.0336994	*	0.0931891	ns
Biological Process: response to chitin	GO:0010200	LOC_Os08g36920	1	160	12	55779	0.0833	0.033887	*	0.0931891	ns
Biological Process: regulation of macromolecule biosynthetic process	GO:0010556	LOC_Os10g25230, LOC_Os03g08310, LOC_Os08g36920	3	160	252	55779	0.0119	0.0363818	*	0.0979314	ns
Molecular Function: trehalose-phosphatase activity	GO:0004805	LOC_Os06g11840	1	160	13	55779	0.0769	0.0366588	*	0.0979314	ns
Biological Process: negative regulation of metabolic process	GO:0009892	LOC_Os10g25230, LOC_Os03g08310	2	160	106	55779	0.0189	0.0374687	*	0.0986853	ns
Biological Process: regulation of cellular biosynthetic process	GO:0031326	LOC_Os10g25230, LOC_Os03g08310, LOC_Os08g36920	3	160	266	55779	0.0113	0.0416103	*	0.105166	ns
Molecular Function: ubiquitin-protein transferase activity	GO:0004842	LOC_Os09g21120, LOC_Os02g33680, LOC_Os10g03440	3	160	266	55779	0.0113	0.0416103	*	0.105166	ns
Biological Process: cellular response to phosphate starvation	GO:0016036	LOC_Os02g10780	1	160	15	55779	0.0667	0.0421788	*	0.105166	ns
Biological Process: L-phenylalanine catabolic process	GO:0006559	LOC_Os04g43800	1	160	15	55779	0.0667	0.0421788	*	0.105166	ns
Biological Process: regulation of biosynthetic process	GO:0009889	LOC_Os10g25230, LOC_Os03g08310, LOC_Os08g36920	3	160	274	55779	0.0109	0.0447587	*	0.106346	ns
Molecular Function: phospholipase activity	GO:0004620	LOC_Os12g42010	1	160	16	55779	0.0625	0.044927	*	0.106346	ns
Molecular Function: thiamine pyrophosphate binding	GO:0030976	LOC_Os05g39320	1	160	16	55779	0.0625	0.044927	*	0.106346	ns
Biological Process: oxylipin biosynthetic process	GO:0031408	LOC_Os04g37430	1	160	16	55779	0.0625	0.044927	*	0.106346	ns
Molecular Function: iron ion binding	GO:0005506	LOC_Os12g05440, LOC_Os10g38110, LOC_Os06g01250, LOC_Os07g18120	4	160	467	55779	0.0086	0.0461645	*	0.107909	ns
Biological Process: response to stress	GO:0006950	LOC_Os10g25230, LOC_Os03g08310, LOC_Os08g36920	3	160	282	55779	0.0106	0.0480223	*	0.110866	ns
Cellular Component: myosin complex	GO:0016459	LOC_Os06g29350	1	160	18	55779	0.0556	0.0504	ns	0.113552	ns
Molecular Function: carboxy-lyase activity	GO:0016831	LOC_Os05g39320	1	160	18	55779	0.0556	0.0504	ns	0.113552	ns
Biological Process: response to salicylic acid	GO:0009751	LOC_Os03g17350	1	160	21	55779	0.0476	0.058551	ns	0.130346	ns
Biological Process: glutamine metabolic process	GO:0006541	LOC_Os02g08270	1	160	22	55779	0.0455	0.0612525	ns	0.134756	ns
Biological Process: regulation of nitrogen compound metabolic process	GO:0051171	LOC_Os10g25230, LOC_Os03g08310, LOC_Os08g36920	3	160	319	55779	0.0094	0.0645715	ns	0.137468	ns
Molecular Function: polysaccharide binding	GO:0030247	LOC_Os10g09620, LOC_Os10g07556	2	160	146	55779	0.0137	0.0662199	ns	0.137468	ns
Biological Process: regulation of cellular metabolic process	GO:0031323	LOC_Os10g25230, LOC_Os03g08310, LOC_Os08g36920	3	160	323	55779	0.0093	0.0664994	ns	0.137468	ns
Biological Process: lignin catabolic process	GO:0046274	LOC_Os03g16610	1	160	24	55779	0.0417	0.0666325	ns	0.137468	ns
Molecular Function: hydroquinone:oxygen oxidoreductase activity	GO:0052716	LOC_Os03g16610	1	160	24	55779	0.0417	0.0666325	ns	0.137468	ns
Biological Process: regulation of response to stimulus	GO:0048583	LOC_Os10g25230, LOC_Os03g08310	2	160	147	55779	0.0136	0.0670107	ns	0.137468	ns
Biological Process: response to gibberellin	GO:0009739	LOC_Os03g17350	1	160	25	55779	0.04	0.069311	ns	0.137468	ns
Biological Process: response to jasmonic acid	GO:0009753	LOC_Os03g17350	1	160	25	55779	0.04	0.069311	ns	0.137468	ns
Biological Process: regulation of primary metabolic process	GO:0080090	LOC_Os10g25230, LOC_Os03g08310, LOC_Os08g36920	3	160	330	55779	0.0091	0.0699362	ns	0.137468	ns
Molecular Function: motor activity	GO:0003774	LOC_Os06g29350	1	160	26	55779	0.0385	0.0719818	ns	0.137468	ns
Biological Process: actin filament organization	GO:0007015	LOC_Os06g29350	1	160	26	55779	0.0385	0.0719818	ns	0.137468	ns
Biological Process: trehalose biosynthetic process	GO:0005992	LOC_Os06g11840	1	160	26	55779	0.0385	0.0719818	ns	0.137468	ns
Molecular Function: electron transfer activity	GO:0009055	LOC_Os03g15340, LOC_Os07g18120	2	160	155	55779	0.0129	0.0734487	ns	0.137468	ns
Biological Process: regulation of macromolecule metabolic process	GO:0060255	LOC_Os10g25230, LOC_Os03g08310, LOC_Os08g36920	3	160	337	55779	0.0089	0.073452	ns	0.137468	ns
Cellular Component: respirasome	GO:0070469	LOC_Os04g51160	1	160	27	55779	0.037	0.0746451	ns	0.137468	ns
Biological Process: base-excision repair	GO:0006284	LOC_Os05g37350	1	160	27	55779	0.037	0.0746451	ns	0.137468	ns
Molecular Function: calcium ion binding	GO:0005509	LOC_Os01g26280, LOC_Os10g09620, LOC_Os10g07556	3	160	340	55779	0.0088	0.0749825	ns	0.137468	ns
Biological Process: negative regulation of cellular process	GO:0048523	LOC_Os10g25230, LOC_Os03g08310	2	160	158	55779	0.0127	0.0759125	ns	0.137822	ns
Molecular Function: oxidoreductase activity, acting on paired donors, with incorporation or reduction of molecular oxygen	GO:0016705	LOC_Os12g05440, LOC_Os10g38110, LOC_Os06g01250	3	160	363	55779	0.0083	0.087178	ns	0.156753	ns
Biological Process: regulation of metabolic process	GO:0019222	LOC_Os10g25230, LOC_Os03g08310, LOC_Os08g36920	3	160	371	55779	0.0081	0.0916051	ns	0.163144	ns
Cellular Component: extracellular region	GO:0005576	LOC_Os07g48020, LOC_Os07g48010, LOC_Os03g13180	3	160	374	55779	0.008	0.0932891	ns	0.164576	ns
Cellular Component: apoplast	GO:0048046	LOC_Os10g18870, LOC_Os03g16610	2	160	181	55779	0.011	0.0956218	ns	0.165667	ns
Molecular Function: hydrolase activity, acting on carbon-nitrogen	GO:0016810	LOC_Os04g10530	1	160	35	55779	0.0286	0.0956793	ns	0.165667	ns
Molecular Function: serine-type endopeptidase inhibitor activity	GO:0004867	LOC_Os12g36240	1	160	38	55779	0.0263	0.103444	ns	0.175855	ns
Molecular Function: sulfotransferase activity	GO:0008146	LOC_Os08g20130	1	160	38	55779	0.0263	0.103444	ns	0.175855	ns
Molecular Function: hydrolase activity	GO:0016787	LOC_Os02g35940, LOC_Os07g06840, LOC_Os04g10530, LOC_Os03g62060	4	160	629	55779	0.0064	0.108019	ns	0.179082	ns
Molecular Function: oxidoreductase activity, acting on the CH-OH group of donors, NAD or NADP as acceptor	GO:0016616	LOC_Os09g31514	1	160	40	55779	0.025	0.108584	ns	0.179082	ns
Biological Process: response to organonitrogen compound	GO:0010243	LOC_Os08g36920	1	160	40	55779	0.025	0.108584	ns	0.179082	ns
Molecular Function: ATPase activity	GO:0016887	LOC_Os01g61940, LOC_Os03g17350	2	160	196	55779	0.0102	0.109173	ns	0.179082	ns
Molecular Function: 2 iron, 2 sulfur cluster binding	GO:0051537	LOC_Os07g18120	1	160	41	55779	0.0244	0.111142	ns	0.180589	ns
Molecular Function: sequence-specific DNA binding	GO:0043565	LOC_Os01g19330, LOC_Os03g21710, LOC_Os02g26430	3	160	406	55779	0.0074	0.112023	ns	0.180589	ns
Biological Process: negative regulation of biological process	GO:0048519	LOC_Os10g25230, LOC_Os03g08310	2	160	203	55779	0.0099	0.115662	ns	0.184861	ns
Biological Process: response to drug	GO:0042493	LOC_Os08g36920	1	160	45	55779	0.0222	0.121305	ns	0.192238	ns
Biological Process: protein transport	GO:0015031	LOC_Os11g43049, LOC_Os03g50210	2	160	211	55779	0.0095	0.123194	ns	0.193591	ns
Biological Process: response to fungus	GO:0009620	LOC_Os08g36920	1	160	49	55779	0.0204	0.131352	ns	0.20469	ns
Molecular Function: oxidoreductase activity	GO:0016491	LOC_Os11g40690, LOC_Os09g31514, LOC_Os04g30420	3	160	444	55779	0.0068	0.13595	ns	0.210104	ns
Molecular Function: 4 iron, 4 sulfur cluster binding	GO:0051539	LOC_Os05g37350	1	160	53	55779	0.0189	0.141285	ns	0.21656	ns
Biological Process: response to nitrogen compound	GO:1901698	LOC_Os08g36920	1	160	57	55779	0.0175	0.151105	ns	0.229729	ns
Biological Process: defense response to other organism	GO:0098542	LOC_Os08g36920	1	160	60	55779	0.0167	0.158397	ns	0.238872	ns
Molecular Function: actin binding	GO:0003779	LOC_Os06g29350	1	160	61	55779	0.0164	0.160813	ns	0.240577	ns
Biological Process: response to heat	GO:0009408	LOC_Os03g17350	1	160	64	55779	0.0156	0.168022	ns	0.247403	ns
Biological Process: defense response to fungus	GO:0050832	LOC_Os08g36920	1	160	64	55779	0.0156	0.168022	ns	0.247403	ns
Molecular Function: FAD binding	GO:0071949	LOC_Os07g18120	1	160	66	55779	0.0152	0.172794	ns	0.252441	ns
Molecular Function: protein kinase activity	GO:0004672	LOC_Os02g42370, LOC_Os10g09620, LOC_Os10g07556, LOC_Os01g59580, LOC_Os12g41510, LOC_Os12g07990	6	160	1352	55779	0.0044	0.193777	ns	0.280902	ns
Molecular Function: copper ion binding	GO:0005507	LOC_Os03g16610	1	160	79	55779	0.0127	0.203154	ns	0.292229	ns
Biological Process: tissue development	GO:0009888	LOC_Os08g36920	1	160	82	55779	0.0122	0.210001	ns	0.299772	ns
Molecular Function: protein serine/threonine phosphatase activity	GO:0004722	LOC_Os07g02330	1	160	92	55779	0.0109	0.232406	ns	0.329241	ns
Biological Process: response to external biotic stimulus	GO:0043207	LOC_Os08g36920	1	160	97	55779	0.0103	0.24337	ns	0.339629	ns
Biological Process: response to other organism	GO:0051707	LOC_Os08g36920	1	160	97	55779	0.0103	0.24337	ns	0.339629	ns
Biological Process: response to abscisic acid	GO:0009737	LOC_Os03g17350	1	160	100	55779	0.01	0.249874	ns	0.346122	ns
Biological Process: response to biotic stimulus	GO:0009607	LOC_Os08g36920	1	160	107	55779	0.0093	0.264834	ns	0.364147	ns
Biological Process: response to auxin	GO:0009733	LOC_Os03g17350	1	160	113	55779	0.0088	0.277421	ns	0.37867	ns
Molecular Function: mRNA binding	GO:0003729	LOC_Os07g27300	1	160	115	55779	0.0087	0.281569	ns	0.381547	ns
Molecular Function: serine-type endopeptidase activity	GO:0004252	LOC_Os01g58270	1	160	121	55779	0.0083	0.293871	ns	0.395352	ns
Molecular Function: ubiquitin protein ligase activity	GO:0061630	LOC_Os01g74040	1	160	130	55779	0.0077	0.311933	ns	0.416653	ns
Biological Process: response to external stimulus	GO:0009605	LOC_Os08g36920	1	160	153	55779	0.0065	0.356032	ns	0.472184	ns
Cellular Component: nucleus	GO:0005634	LOC_Os10g25230, LOC_Os02g45450, LOC_Os01g19330, LOC_Os03g21710, LOC_Os09g23620, LOC_Os09g35030, LOC_Os02g26430, LOC_Os03g08310, LOC_Os06g03670	9	160	2689	55779	0.0033	0.366409	ns	0.482524	ns
Biological Process: lipid metabolic process	GO:0006629	LOC_Os12g42010	1	160	165	55779	0.0061	0.377913	ns	0.494194	ns
Molecular Function: magnesium ion binding	GO:0000287	LOC_Os05g39320	1	160	171	55779	0.0058	0.388575	ns	0.504608	ns
Biological Process: multi-organism process	GO:0051704	LOC_Os08g36920	1	160	173	55779	0.0058	0.392089	ns	0.505659	ns
Cellular Component: plasmodesma	GO:0009506	LOC_Os01g64470	1	160	176	55779	0.0057	0.397321	ns	0.508898	ns
Biological Process: response to oxygen-containing compound	GO:1901700	LOC_Os08g36920	1	160	186	55779	0.0054	0.414442	ns	0.527215	ns
Molecular Function: UDP-glycosyltransferase activity	GO:0008194	LOC_Os01g53420	1	160	206	55779	0.0049	0.447247	ns	0.565103	ns
Biological Process: regulation of cellular process	GO:0050794	LOC_Os10g25230, LOC_Os03g08310, LOC_Os08g36920	3	160	863	55779	0.0035	0.451009	ns	0.566031	ns
Molecular Function: catalytic activity	GO:0003824	LOC_Os09g31506, LOC_Os04g10530, LOC_Os12g08760, LOC_Os05g37350	4	160	1226	55779	0.0033	0.468364	ns	0.580894	ns
Biological Process: response to stimulus	GO:0050896	LOC_Os10g25230, LOC_Os03g08310, LOC_Os08g36920	3	160	891	55779	0.0034	0.471751	ns	0.580894	ns
Biological Process: response to organic substance	GO:0010033	LOC_Os08g36920	1	160	222	55779	0.0045	0.472171	ns	0.580894	ns
Biological Process: regulation of cellular macromolecule biosynthetic process	GO:2000112	LOC_Os08g36920	1	160	231	55779	0.0043	0.485696	ns	0.593629	ns
Biological Process: regulation of biological process	GO:0050789	LOC_Os10g25230, LOC_Os03g08310, LOC_Os08g36920	3	160	939	55779	0.0032	0.506464	ns	0.614992	ns
Biological Process: biosynthetic process	GO:0009058	LOC_Os07g11440	1	160	257	55779	0.0039	0.522865	ns	0.630812	ns
Biological Process: biological regulation	GO:0065007	LOC_Os10g25230, LOC_Os03g08310, LOC_Os08g36920	3	160	980	55779	0.0031	0.535169	ns	0.638943	ns
Molecular Function: monooxygenase activity	GO:0004497	LOC_Os06g01250	1	160	267	55779	0.0037	0.536439	ns	0.638943	ns
Biological Process: regulation of gene expression	GO:0010468	LOC_Os08g36920	1	160	288	55779	0.0035	0.563708	ns	0.667173	ns
Molecular Function: transferase activity	GO:0016740	LOC_Os02g08270, LOC_Os10g38670	2	160	672	55779	0.003	0.575993	ns	0.677426	ns
Biological Process: response to chemical	GO:0042221	LOC_Os08g36920	1	160	315	55779	0.0032	0.596438	ns	0.697087	ns
Molecular Function: molecular_function	GO:0003674	LOC_Os10g25230, LOC_Os04g10530, LOC_Os03g08310, LOC_Os08g36920	4	160	1456	55779	0.0027	0.603443	ns	0.700893	ns
Biological Process: anatomical structure development	GO:0048856	LOC_Os08g36920	1	160	332	55779	0.003	0.615781	ns	0.710809	ns
Molecular Function: DNA binding	GO:0003677	LOC_Os02g45450, LOC_Os09g23620, LOC_Os09g35030, LOC_Os06g03670	4	160	1508	55779	0.0027	0.63102	ns	0.72393	ns
Biological Process: developmental process	GO:0032502	LOC_Os08g36920	1	160	363	55779	0.0028	0.648713	ns	0.739691	ns
Molecular Function: transmembrane transporter activity	GO:0022857	LOC_Os12g33300	1	160	371	55779	0.0027	0.656746	ns	0.744312	ns
Cellular Component: intracellular membrane-bounded organelle	GO:0043231	LOC_Os10g25230, LOC_Os01g48640, LOC_Os03g08310	3	160	1209	55779	0.0025	0.676596	ns	0.76219	ns
Biological Process: defense response	GO:0006952	LOC_Os08g36920	1	160	448	55779	0.0022	0.725309	ns	0.812173	ns
Molecular Function: protein serine/threonine kinase activity	GO:0004674	LOC_Os05g14220, LOC_Os01g26280	2	160	931	55779	0.0021	0.748979	ns	0.829469	ns
Molecular Function: hydrolase activity, acting on ester bonds	GO:0016788	LOC_Os01g11620	1	160	480	55779	0.0021	0.749627	ns	0.829469	ns
Biological Process: regulation of transcription, DNA-templated	GO:0006355	LOC_Os01g19330, LOC_Os08g36920	2	160	986	55779	0.002	0.776853	ns	0.854539	ns
Cellular Component: membrane-bounded organelle	GO:0043227	LOC_Os10g25230, LOC_Os03g08310	2	160	1082	55779	0.0018	0.819089	ns	0.895728	ns
Cellular Component: intracellular organelle	GO:0043229	LOC_Os10g25230, LOC_Os03g08310	2	160	1120	55779	0.0018	0.833742	ns	0.902014	ns
Cellular Component: organelle	GO:0043226	LOC_Os10g25230, LOC_Os03g08310	2	160	1122	55779	0.0018	0.834483	ns	0.902014	ns
Molecular Function: protein binding	GO:0005515	LOC_Os06g38640, LOC_Os05g16670	2	160	1213	55779	0.0016	0.865207	ns	0.929764	ns
Cellular Component: plasma membrane	GO:0005886	LOC_Os03g17350	1	160	706	55779	0.0014	0.8701	ns	0.929764	ns
Biological Process: biological_process	GO:0008150	LOC_Os10g25230, LOC_Os03g08310, LOC_Os08g36920	3	160	1746	55779	0.0017	0.880379	ns	0.935403	ns
Cellular Component: obsolete intracellular part	GO:0044424	LOC_Os10g25230, LOC_Os03g08310	2	160	1289	55779	0.0016	0.886785	ns	0.936886	ns
Cellular Component: intracellular	GO:0005622	LOC_Os10g25230, LOC_Os03g08310	2	160	1646	55779	0.0012	0.95159	ns	0.998236	ns
Cellular Component: obsolete cell part	GO:0044464	LOC_Os10g25230, LOC_Os03g08310	2	160	1757	55779	0.0011	0.963145	ns	0.998236	ns
Cellular Component: obsolete cell	GO:0005623	LOC_Os10g25230, LOC_Os03g08310	2	160	1761	55779	0.0011	0.963508	ns	0.998236	ns
Cellular Component: cellular_component	GO:0005575	LOC_Os10g25230, LOC_Os03g08310	2	160	1792	55779	0.0011	0.966207	ns	0.998236	ns
Biological Process: cellular process	GO:0009987	LOC_Os08g36920	1	160	1397	55779	0.0007	0.982822	ns	1	ns
Cellular Component: cytoplasm	GO:0005737	LOC_Os04g43800	1	160	1435	55779	0.0007	0.984643	ns	1	ns
--	--	LOC_Os10g41980, LOC_Os02g45780, LOC_Os02g37260, LOC_Os02g11770, LOC_Os11g32780, LOC_Os05g30430, LOC_Os01g37040, LOC_Os06g03810, LOC_Os04g39350, LOC_Os09g09250, LOC_Os11g10470, LOC_Os06g38120, NewGene_2105, LOC_Os03g46060, LOC_Os01g58310, LOC_Os09g28630, LOC_Os06g20900, LOC_Os07g48170, LOC_Os07g25030, LOC_Os12g36630, LOC_Os11g05380, LOC_Os05g50230, LOC_Os05g49370, LOC_Os05g12630, LOC_Os10g34910, L…	49	160	23442	55779	0.0021	0.998876	ns	1	ns
Molecular Function: zinc ion binding	GO:0008270	LOC_Os07g25210, LOC_Os11g40690, LOC_Os10g34500	3	160	4122	55779	0.0007	0.999567	ns	1	ns
Biological Process: DNA integration	GO:0015074	LOC_Os07g25210	1	160	4201	55779	0.0002	0.999996	ns	1	ns
Molecular Function: nucleic acid binding	GO:0003676	LOC_Os07g25210, LOC_Os10g34500	2	160	6567	55779	0.0003	1	ns	1	ns
