# Supplementary material for: OsbHLH064, an IVb bHLH Transcription Factor, Regulates Iron Homeostasis and Enhances Grain Fe Accumulation in Rice
Source: Plant Biotechnol J. 2026 Feb 23;24(6):3754–76. doi: 10.1111/pbi.70593 (PMC13205751; doi:10.1111/pbi.70593)
Supplement: Supplementary file 4 — Table S3: All peaks identified by DAP‐seq analysis [file PBI-24-3754-s001.xlsx]

## Sheet: Sheet1
Table S3. All peaks identified by DAP-seq analysis
clusterID	chr	start	end	length	abs_summit	pileup	-LOG10(pvalue)	fold_enrichment	-LOG10(qvalue)	name	region	gene	Name	GO	KEGG	Nr
1	Chr1	101678	103260	1582	101960	423	528.4	41.8787	523.097	bHLH_1_vs_bHLH_Input_peak_13	promoter	LOC_Os01g01210	LOC_Os01g01210	--	--	CAD41156.2 OSJNBa0064M23.1 [Oryza sativa Japonica Group]
1	Chr1	101678	103260	1582	101960	423	528.4	41.8787	523.097	bHLH_1_vs_bHLH_Input_peak_13	intergenic	--	--	--	--	--
1	Chr1	101684	102532	848	101961	397	501.248	42.76	495.906	bHLH_2_vs_bHLH_Input_peak_13	promoter	LOC_Os01g01210	LOC_Os01g01210	--	--	CAD41156.2 OSJNBa0064M23.1 [Oryza sativa Japonica Group]
2	Chr1	210232	210703	471	210538	50	29.8817	7.55153	27.8106	bHLH_1_vs_bHLH_Input_peak_25	promoter	LOC_Os01g01410	LOC_Os01g01410	GO:0003824,catalytic activity; GO:0004672,protein kinase activity; GO:0004674,protein serine/threonine kinase activity; GO:0005623,obsolete cell; GO:0005886,plasma membrane; GO:0006468,protein phosphorylation; GO:0006793,phosphorus metabolic process; GO:0006796,phosphate-containing compound metabolic process; GO:0006807,nitrogen compound metabolic process; GO:0008152,metabolic process; GO:0009987…	--	XP_015617554.1 C-type lectin receptor-like tyrosine-protein kinase At1g52310 isoform X2 [Oryza sativa Japonica Group]
2	Chr1	210232	210703	471	210538	50	29.8817	7.55153	27.8106	bHLH_1_vs_bHLH_Input_peak_25	five_prime_UTR	LOC_Os01g01420	LOC_Os01g01420	GO:0000075,cell cycle checkpoint signaling; GO:0000166,nucleotide binding; GO:0000209,protein polyubiquitination; GO:0000228,nuclear chromosome; GO:0000278,mitotic cell cycle; GO:0000785,chromatin; GO:0000792,heterochromatin; GO:0003824,catalytic activity; GO:0004842,ubiquitin-protein transferase activity; GO:0005488,binding; GO:0005622,intracellular anatomical structure; GO:0005623,obsolete cell…	--	KAF2947903.1 hypothetical protein DAI22_01g003200 [Oryza sativa Japonica Group]
2	Chr1	210232	210703	471	210538	50	29.8817	7.55153	27.8106	bHLH_1_vs_bHLH_Input_peak_25	cds	LOC_Os01g01420	LOC_Os01g01420	GO:0000075,cell cycle checkpoint signaling; GO:0000166,nucleotide binding; GO:0000209,protein polyubiquitination; GO:0000228,nuclear chromosome; GO:0000278,mitotic cell cycle; GO:0000785,chromatin; GO:0000792,heterochromatin; GO:0003824,catalytic activity; GO:0004842,ubiquitin-protein transferase activity; GO:0005488,binding; GO:0005622,intracellular anatomical structure; GO:0005623,obsolete cell…	--	KAF2947903.1 hypothetical protein DAI22_01g003200 [Oryza sativa Japonica Group]
2	Chr1	210232	210703	471	210538	50	29.8817	7.55153	27.8106	bHLH_1_vs_bHLH_Input_peak_25	five_prime_UTR	LOC_Os01g01420	LOC_Os01g01420	GO:0000075,cell cycle checkpoint signaling; GO:0000166,nucleotide binding; GO:0000209,protein polyubiquitination; GO:0000228,nuclear chromosome; GO:0000278,mitotic cell cycle; GO:0000785,chromatin; GO:0000792,heterochromatin; GO:0003824,catalytic activity; GO:0004842,ubiquitin-protein transferase activity; GO:0005488,binding; GO:0005622,intracellular anatomical structure; GO:0005623,obsolete cell…	--	KAF2947903.1 hypothetical protein DAI22_01g003200 [Oryza sativa Japonica Group]
2	Chr1	210232	210703	471	210538	50	29.8817	7.55153	27.8106	bHLH_1_vs_bHLH_Input_peak_25	cds	LOC_Os01g01420	LOC_Os01g01420	GO:0000075,cell cycle checkpoint signaling; GO:0000166,nucleotide binding; GO:0000209,protein polyubiquitination; GO:0000228,nuclear chromosome; GO:0000278,mitotic cell cycle; GO:0000785,chromatin; GO:0000792,heterochromatin; GO:0003824,catalytic activity; GO:0004842,ubiquitin-protein transferase activity; GO:0005488,binding; GO:0005622,intracellular anatomical structure; GO:0005623,obsolete cell…	--	KAF2947903.1 hypothetical protein DAI22_01g003200 [Oryza sativa Japonica Group]
2	Chr1	210232	210703	471	210538	50	29.8817	7.55153	27.8106	bHLH_1_vs_bHLH_Input_peak_25	intron	LOC_Os01g01420	LOC_Os01g01420	GO:0000075,cell cycle checkpoint signaling; GO:0000166,nucleotide binding; GO:0000209,protein polyubiquitination; GO:0000228,nuclear chromosome; GO:0000278,mitotic cell cycle; GO:0000785,chromatin; GO:0000792,heterochromatin; GO:0003824,catalytic activity; GO:0004842,ubiquitin-protein transferase activity; GO:0005488,binding; GO:0005622,intracellular anatomical structure; GO:0005623,obsolete cell…	--	KAF2947903.1 hypothetical protein DAI22_01g003200 [Oryza sativa Japonica Group]
2	Chr1	210232	210703	471	210538	50	29.8817	7.55153	27.8106	bHLH_1_vs_bHLH_Input_peak_25	cds	LOC_Os01g01420	LOC_Os01g01420	GO:0000075,cell cycle checkpoint signaling; GO:0000166,nucleotide binding; GO:0000209,protein polyubiquitination; GO:0000228,nuclear chromosome; GO:0000278,mitotic cell cycle; GO:0000785,chromatin; GO:0000792,heterochromatin; GO:0003824,catalytic activity; GO:0004842,ubiquitin-protein transferase activity; GO:0005488,binding; GO:0005622,intracellular anatomical structure; GO:0005623,obsolete cell…	--	KAF2947903.1 hypothetical protein DAI22_01g003200 [Oryza sativa Japonica Group]
2	Chr1	210318	210667	349	210574	31	15.1092	5.31661	13.2651	bHLH_2_vs_bHLH_Input_peak_22	promoter	LOC_Os01g01410	LOC_Os01g01410	GO:0003824,catalytic activity; GO:0004672,protein kinase activity; GO:0004674,protein serine/threonine kinase activity; GO:0005623,obsolete cell; GO:0005886,plasma membrane; GO:0006468,protein phosphorylation; GO:0006793,phosphorus metabolic process; GO:0006796,phosphate-containing compound metabolic process; GO:0006807,nitrogen compound metabolic process; GO:0008152,metabolic process; GO:0009987…	--	XP_015617554.1 C-type lectin receptor-like tyrosine-protein kinase At1g52310 isoform X2 [Oryza sativa Japonica Group]
2	Chr1	210318	210667	349	210574	31	15.1092	5.31661	13.2651	bHLH_2_vs_bHLH_Input_peak_22	cds	LOC_Os01g01420	LOC_Os01g01420	GO:0000075,cell cycle checkpoint signaling; GO:0000166,nucleotide binding; GO:0000209,protein polyubiquitination; GO:0000228,nuclear chromosome; GO:0000278,mitotic cell cycle; GO:0000785,chromatin; GO:0000792,heterochromatin; GO:0003824,catalytic activity; GO:0004842,ubiquitin-protein transferase activity; GO:0005488,binding; GO:0005622,intracellular anatomical structure; GO:0005623,obsolete cell…	--	KAF2947903.1 hypothetical protein DAI22_01g003200 [Oryza sativa Japonica Group]
2	Chr1	210318	210667	349	210574	31	15.1092	5.31661	13.2651	bHLH_2_vs_bHLH_Input_peak_22	intron	LOC_Os01g01420	LOC_Os01g01420	GO:0000075,cell cycle checkpoint signaling; GO:0000166,nucleotide binding; GO:0000209,protein polyubiquitination; GO:0000228,nuclear chromosome; GO:0000278,mitotic cell cycle; GO:0000785,chromatin; GO:0000792,heterochromatin; GO:0003824,catalytic activity; GO:0004842,ubiquitin-protein transferase activity; GO:0005488,binding; GO:0005622,intracellular anatomical structure; GO:0005623,obsolete cell…	--	KAF2947903.1 hypothetical protein DAI22_01g003200 [Oryza sativa Japonica Group]
2	Chr1	210318	210667	349	210574	31	15.1092	5.31661	13.2651	bHLH_2_vs_bHLH_Input_peak_22	cds	LOC_Os01g01420	LOC_Os01g01420	GO:0000075,cell cycle checkpoint signaling; GO:0000166,nucleotide binding; GO:0000209,protein polyubiquitination; GO:0000228,nuclear chromosome; GO:0000278,mitotic cell cycle; GO:0000785,chromatin; GO:0000792,heterochromatin; GO:0003824,catalytic activity; GO:0004842,ubiquitin-protein transferase activity; GO:0005488,binding; GO:0005622,intracellular anatomical structure; GO:0005623,obsolete cell…	--	KAF2947903.1 hypothetical protein DAI22_01g003200 [Oryza sativa Japonica Group]
3	Chr1	270624	271121	497	270877	50	25.4095	6.18537	23.403	bHLH_1_vs_bHLH_Input_peak_30	cds	LOC_Os01g01520	LOC_Os01g01520	GO:0000271,polysaccharide biosynthetic process; GO:0003824,catalytic activity; GO:0005975,carbohydrate metabolic process; GO:0005976,polysaccharide metabolic process; GO:0006725,cellular aromatic compound metabolic process; GO:0008152,metabolic process; GO:0009058,biosynthetic process; GO:0009059,macromolecule biosynthetic process; GO:0009664,plant-type cell wall organization; GO:0009698,phenylpr…	--	XP_015620995.1 fatty alcohol:caffeoyl-CoA acyltransferase [Oryza sativa Japonica Group]
3	Chr1	270607	271208	601	270955	54	31.7488	7.51112	29.6153	bHLH_2_vs_bHLH_Input_peak_30	cds	LOC_Os01g01520	LOC_Os01g01520	GO:0000271,polysaccharide biosynthetic process; GO:0003824,catalytic activity; GO:0005975,carbohydrate metabolic process; GO:0005976,polysaccharide metabolic process; GO:0006725,cellular aromatic compound metabolic process; GO:0008152,metabolic process; GO:0009058,biosynthetic process; GO:0009059,macromolecule biosynthetic process; GO:0009664,plant-type cell wall organization; GO:0009698,phenylpr…	--	XP_015620995.1 fatty alcohol:caffeoyl-CoA acyltransferase [Oryza sativa Japonica Group]
4	Chr1	326676	326992	316	326841	69	39.0306	7.46127	36.8428	bHLH_1_vs_bHLH_Input_peak_39	intergenic	--	--	--	--	--
4	Chr1	326677	327017	340	326851	73	43.0348	7.95035	40.7563	bHLH_2_vs_bHLH_Input_peak_39	intergenic	--	--	--	--	--
6	Chr1	409935	410852	917	410198	90	59.6515	9.68649	57.2488	bHLH_1_vs_bHLH_Input_peak_47	cds	LOC_Os01g01770	LOC_Os01g01770	GO:0000027,ribosomal large subunit assembly; GO:0003824,catalytic activity; GO:0004518,nuclease activity; GO:0004527,exonuclease activity; GO:0006139,nucleobase-containing compound metabolic process; GO:0006364,rRNA processing; GO:0006396,RNA processing; GO:0006725,cellular aromatic compound metabolic process; GO:0006807,nitrogen compound metabolic process; GO:0006996,organelle organization; GO:0…	--	XP_015645338.1 RNA exonuclease 4 [Oryza sativa Japonica Group]
6	Chr1	409935	410852	917	410198	90	59.6515	9.68649	57.2488	bHLH_1_vs_bHLH_Input_peak_47	promoter	LOC_Os01g01780	LOC_Os01g01780	--	--	XP_015630333.1 probable glycosyltransferase At3g07620 isoform X2 [Oryza sativa Japonica Group]
6	Chr1	409865	410866	1001	410198	105	79.7197	12.2641	77.0812	bHLH_2_vs_bHLH_Input_peak_51	cds	LOC_Os01g01770	LOC_Os01g01770	GO:0000027,ribosomal large subunit assembly; GO:0003824,catalytic activity; GO:0004518,nuclease activity; GO:0004527,exonuclease activity; GO:0006139,nucleobase-containing compound metabolic process; GO:0006364,rRNA processing; GO:0006396,RNA processing; GO:0006725,cellular aromatic compound metabolic process; GO:0006807,nitrogen compound metabolic process; GO:0006996,organelle organization; GO:0…	--	XP_015645338.1 RNA exonuclease 4 [Oryza sativa Japonica Group]
6	Chr1	409865	410866	1001	410198	105	79.7197	12.2641	77.0812	bHLH_2_vs_bHLH_Input_peak_51	promoter	LOC_Os01g01780	LOC_Os01g01780	--	--	XP_015630333.1 probable glycosyltransferase At3g07620 isoform X2 [Oryza sativa Japonica Group]
7	Chr1	462123	462652	529	462296	62	33.7308	6.9771	31.6083	bHLH_1_vs_bHLH_Input_peak_51	intergenic	--	--	--	--	--
7	Chr1	462115	462458	343	462292	58	30.3404	6.57348	28.2262	bHLH_2_vs_bHLH_Input_peak_54	intergenic	--	--	--	--	--
8	Chr1	496317	496778	461	496596	57	33.8744	7.69747	31.7505	bHLH_1_vs_bHLH_Input_peak_53	intron	LOC_Os01g01910	LOC_Os01g01910	--	--	BAD21827.1 hypothetical protein [Oryza sativa Japonica Group]
8	Chr1	496317	496778	461	496596	57	33.8744	7.69747	31.7505	bHLH_1_vs_bHLH_Input_peak_53	promoter	LOC_Os01g01920	LOC_Os01g01920	--	--	XP_015621837.1 deoxynucleoside triphosphate triphosphohydrolase SAMHD1 homolog isoform X2 [Oryza sativa Japonica Group]
8	Chr1	496317	496778	461	496596	57	33.8744	7.69747	31.7505	bHLH_1_vs_bHLH_Input_peak_53	cds	LOC_Os01g01910	LOC_Os01g01910	--	--	BAD21827.1 hypothetical protein [Oryza sativa Japonica Group]
8	Chr1	496317	496778	461	496596	57	33.8744	7.69747	31.7505	bHLH_1_vs_bHLH_Input_peak_53	intron	LOC_Os01g01910	LOC_Os01g01910	--	--	BAD21827.1 hypothetical protein [Oryza sativa Japonica Group]
8	Chr1	496373	496748	375	496564	40	19.8402	5.75282	17.8981	bHLH_2_vs_bHLH_Input_peak_58	intron	LOC_Os01g01910	LOC_Os01g01910	--	--	BAD21827.1 hypothetical protein [Oryza sativa Japonica Group]
8	Chr1	496373	496748	375	496564	40	19.8402	5.75282	17.8981	bHLH_2_vs_bHLH_Input_peak_58	promoter	LOC_Os01g01920	LOC_Os01g01920	--	--	XP_015621837.1 deoxynucleoside triphosphate triphosphohydrolase SAMHD1 homolog isoform X2 [Oryza sativa Japonica Group]
8	Chr1	496373	496748	375	496564	40	19.8402	5.75282	17.8981	bHLH_2_vs_bHLH_Input_peak_58	cds	LOC_Os01g01910	LOC_Os01g01910	--	--	BAD21827.1 hypothetical protein [Oryza sativa Japonica Group]
8	Chr1	496373	496748	375	496564	40	19.8402	5.75282	17.8981	bHLH_2_vs_bHLH_Input_peak_58	intron	LOC_Os01g01910	LOC_Os01g01910	--	--	BAD21827.1 hypothetical protein [Oryza sativa Japonica Group]
10	Chr1	499101	500048	947	499261	84	48.218	7.8309	45.9285	bHLH_1_vs_bHLH_Input_peak_55	intron	LOC_Os01g01920	LOC_Os01g01920	--	--	XP_015621837.1 deoxynucleoside triphosphate triphosphohydrolase SAMHD1 homolog isoform X2 [Oryza sativa Japonica Group]
10	Chr1	499065	499472	407	499285	87	54.263	8.82437	51.86	bHLH_2_vs_bHLH_Input_peak_60	intron	LOC_Os01g01920	LOC_Os01g01920	--	--	XP_015621837.1 deoxynucleoside triphosphate triphosphohydrolase SAMHD1 homolog isoform X2 [Oryza sativa Japonica Group]
11	Chr1	509705	510144	439	509865	58	32.4896	7.15562	30.3836	bHLH_1_vs_bHLH_Input_peak_56	promoter	LOC_Os01g01940	LOC_Os01g01940	--	--	XP_015633656.1 uncharacterized protein LOC4326132 isoform X2 [Oryza sativa Japonica Group]
11	Chr1	509705	510144	439	509865	58	32.4896	7.15562	30.3836	bHLH_1_vs_bHLH_Input_peak_56	cds	LOC_Os01g01930	LOC_Os01g01930	--	--	EAY72229.1 hypothetical protein OsI_00083 [Oryza sativa Indica Group]
11	Chr1	509695	510086	391	509853	51	27.3832	6.62934	25.3128	bHLH_2_vs_bHLH_Input_peak_62	promoter	LOC_Os01g01940	LOC_Os01g01940	--	--	XP_015633656.1 uncharacterized protein LOC4326132 isoform X2 [Oryza sativa Japonica Group]
11	Chr1	509695	510086	391	509853	51	27.3832	6.62934	25.3128	bHLH_2_vs_bHLH_Input_peak_62	cds	LOC_Os01g01930	LOC_Os01g01930	--	--	EAY72229.1 hypothetical protein OsI_00083 [Oryza sativa Indica Group]
12	Chr1	523328	523771	443	523527	53	27.8537	6.50635	25.8113	bHLH_1_vs_bHLH_Input_peak_60	promoter	LOC_Os01g01960	LOC_Os01g01960	GO:0000118,histone deacetylase complex; GO:0000122,negative regulation of transcription by RNA polymerase II; GO:0000785,chromatin; GO:0001101,response to acid chemical; GO:0005622,intracellular anatomical structure; GO:0005623,obsolete cell; GO:0005634,nucleus; GO:0005654,nucleoplasm; GO:0005694,chromosome; GO:0006325,chromatin organization; GO:0006355,regulation of DNA-templated transcription; …	SIN3A; paired amphipathic helix protein Sin3a; K11644; SIN3A; paired amphipathic helix protein Sin3a; K11644;	XP_015613499.1 paired amphipathic helix protein Sin3-like 3 [Oryza sativa Japonica Group]
12	Chr1	523327	523655	328	523539	41	19.2579	5.44496	17.3281	bHLH_2_vs_bHLH_Input_peak_67	promoter	LOC_Os01g01960	LOC_Os01g01960	GO:0000118,histone deacetylase complex; GO:0000122,negative regulation of transcription by RNA polymerase II; GO:0000785,chromatin; GO:0001101,response to acid chemical; GO:0005622,intracellular anatomical structure; GO:0005623,obsolete cell; GO:0005634,nucleus; GO:0005654,nucleoplasm; GO:0005694,chromosome; GO:0006325,chromatin organization; GO:0006355,regulation of DNA-templated transcription; …	SIN3A; paired amphipathic helix protein Sin3a; K11644; SIN3A; paired amphipathic helix protein Sin3a; K11644;	XP_015613499.1 paired amphipathic helix protein Sin3-like 3 [Oryza sativa Japonica Group]
13	Chr1	561734	562072	338	561882	54	28.6844	6.61352	26.6306	bHLH_1_vs_bHLH_Input_peak_68	intergenic	--	--	--	--	--
13	Chr1	561734	562072	338	561882	54	28.6844	6.61352	26.6306	bHLH_1_vs_bHLH_Input_peak_68	three_prime_UTR	LOC_Os01g02050	LOC_Os01g02050	GO:0003824,catalytic activity; GO:0004611,phosphoenolpyruvate carboxykinase activity; GO:0005622,intracellular anatomical structure; GO:0005623,obsolete cell; GO:0005737,cytoplasm; GO:0005829,cytosol; GO:0006082,organic acid metabolic process; GO:0006091,generation of precursor metabolites and energy; GO:0006099,tricarboxylic acid cycle; GO:0006101,citrate metabolic process; GO:0008152,metabolic …	ppc; phosphoenolpyruvate carboxylase [EC:4.1.1.31]; K01595; ppc; phosphoenolpyruvate carboxylase [EC:4.1.1.31]; K01595; ppc; phosphoenolpyruvate carboxylase [EC:4.1.1.31]; K01595; ppc; phosphoenolpyruvate carboxylase [EC:4.1.1.31]; K01595;	XP_015629845.1 phosphoenolpyruvate carboxylase 4 [Oryza sativa Japonica Group]
13	Chr1	562319	562954	635	562714	67	41.6396	8.42127	39.4218	bHLH_1_vs_bHLH_Input_peak_69	cds	LOC_Os01g02050	LOC_Os01g02050	GO:0003824,catalytic activity; GO:0004611,phosphoenolpyruvate carboxykinase activity; GO:0005622,intracellular anatomical structure; GO:0005623,obsolete cell; GO:0005737,cytoplasm; GO:0005829,cytosol; GO:0006082,organic acid metabolic process; GO:0006091,generation of precursor metabolites and energy; GO:0006099,tricarboxylic acid cycle; GO:0006101,citrate metabolic process; GO:0008152,metabolic …	ppc; phosphoenolpyruvate carboxylase [EC:4.1.1.31]; K01595; ppc; phosphoenolpyruvate carboxylase [EC:4.1.1.31]; K01595; ppc; phosphoenolpyruvate carboxylase [EC:4.1.1.31]; K01595; ppc; phosphoenolpyruvate carboxylase [EC:4.1.1.31]; K01595;	XP_015629845.1 phosphoenolpyruvate carboxylase 4 [Oryza sativa Japonica Group]
13	Chr1	561706	563086	1380	561927	61	33.9984	7.17331	31.8338	bHLH_2_vs_bHLH_Input_peak_72	intergenic	--	--	--	--	--
13	Chr1	561706	563086	1380	561927	61	33.9984	7.17331	31.8338	bHLH_2_vs_bHLH_Input_peak_72	three_prime_UTR	LOC_Os01g02050	LOC_Os01g02050	GO:0003824,catalytic activity; GO:0004611,phosphoenolpyruvate carboxykinase activity; GO:0005622,intracellular anatomical structure; GO:0005623,obsolete cell; GO:0005737,cytoplasm; GO:0005829,cytosol; GO:0006082,organic acid metabolic process; GO:0006091,generation of precursor metabolites and energy; GO:0006099,tricarboxylic acid cycle; GO:0006101,citrate metabolic process; GO:0008152,metabolic …	ppc; phosphoenolpyruvate carboxylase [EC:4.1.1.31]; K01595; ppc; phosphoenolpyruvate carboxylase [EC:4.1.1.31]; K01595; ppc; phosphoenolpyruvate carboxylase [EC:4.1.1.31]; K01595; ppc; phosphoenolpyruvate carboxylase [EC:4.1.1.31]; K01595;	XP_015629845.1 phosphoenolpyruvate carboxylase 4 [Oryza sativa Japonica Group]
13	Chr1	561706	563086	1380	561927	61	33.9984	7.17331	31.8338	bHLH_2_vs_bHLH_Input_peak_72	cds	LOC_Os01g02050	LOC_Os01g02050	GO:0003824,catalytic activity; GO:0004611,phosphoenolpyruvate carboxykinase activity; GO:0005622,intracellular anatomical structure; GO:0005623,obsolete cell; GO:0005737,cytoplasm; GO:0005829,cytosol; GO:0006082,organic acid metabolic process; GO:0006091,generation of precursor metabolites and energy; GO:0006099,tricarboxylic acid cycle; GO:0006101,citrate metabolic process; GO:0008152,metabolic …	ppc; phosphoenolpyruvate carboxylase [EC:4.1.1.31]; K01595; ppc; phosphoenolpyruvate carboxylase [EC:4.1.1.31]; K01595; ppc; phosphoenolpyruvate carboxylase [EC:4.1.1.31]; K01595; ppc; phosphoenolpyruvate carboxylase [EC:4.1.1.31]; K01595;	XP_015629845.1 phosphoenolpyruvate carboxylase 4 [Oryza sativa Japonica Group]
14	Chr1	576818	577141	323	576971	54	26.7659	6.09112	24.7387	bHLH_1_vs_bHLH_Input_peak_71	cds	LOC_Os01g02060	LOC_Os01g02060	--	--	XP_015634738.1 piriformospora indica-insensitive protein 2 isoform X2 [Oryza sativa Japonica Group]
14	Chr1	576820	577182	362	576971	50	25.2378	6.13657	23.2022	bHLH_2_vs_bHLH_Input_peak_73	cds	LOC_Os01g02060	LOC_Os01g02060	--	--	XP_015634738.1 piriformospora indica-insensitive protein 2 isoform X2 [Oryza sativa Japonica Group]
15	Chr1	593898	594413	515	594093	165	155.016	19.3014	151.918	bHLH_1_vs_bHLH_Input_peak_76	intergenic	--	--	--	--	--
15	Chr1	593873	594394	521	594088	152	142.666	19.0311	139.557	bHLH_2_vs_bHLH_Input_peak_80	intergenic	--	--	--	--	--
16	Chr1	609607	610207	600	610047	78	52.8567	9.78354	50.5201	bHLH_1_vs_bHLH_Input_peak_80	intergenic	--	--	--	--	--
16	Chr1	609844	610216	372	610072	59	36.1362	8.06473	33.9444	bHLH_2_vs_bHLH_Input_peak_83	intergenic	--	--	--	--	--
17	Chr1	612244	612667	423	612435	107	77.9414	11.4961	75.3784	bHLH_1_vs_bHLH_Input_peak_82	promoter	LOC_Os01g02120	LOC_Os01g02120	GO:0001101,response to acid chemical; GO:0005622,intracellular anatomical structure; GO:0005623,obsolete cell; GO:0005634,nucleus; GO:0009719,response to endogenous stimulus; GO:0009725,response to hormone; GO:0009737,response to abscisic acid; GO:0010029,regulation of seed germination; GO:0010030,positive regulation of seed germination; GO:0010033,response to organic substance; GO:0033993,respon…	--	NP_001359127.1 protein MOTHER of FT and TFL1 homolog 2 [Oryza sativa Japonica Group]
17	Chr1	612244	612667	423	612435	107	77.9414	11.4961	75.3784	bHLH_1_vs_bHLH_Input_peak_82	five_prime_UTR	LOC_Os01g02120	LOC_Os01g02120	GO:0001101,response to acid chemical; GO:0005622,intracellular anatomical structure; GO:0005623,obsolete cell; GO:0005634,nucleus; GO:0009719,response to endogenous stimulus; GO:0009725,response to hormone; GO:0009737,response to abscisic acid; GO:0010029,regulation of seed germination; GO:0010030,positive regulation of seed germination; GO:0010033,response to organic substance; GO:0033993,respon…	--	NP_001359127.1 protein MOTHER of FT and TFL1 homolog 2 [Oryza sativa Japonica Group]
17	Chr1	612240	612739	499	612457	81	52.153	9.13603	49.7725	bHLH_2_vs_bHLH_Input_peak_84	promoter	LOC_Os01g02120	LOC_Os01g02120	GO:0001101,response to acid chemical; GO:0005622,intracellular anatomical structure; GO:0005623,obsolete cell; GO:0005634,nucleus; GO:0009719,response to endogenous stimulus; GO:0009725,response to hormone; GO:0009737,response to abscisic acid; GO:0010029,regulation of seed germination; GO:0010030,positive regulation of seed germination; GO:0010033,response to organic substance; GO:0033993,respon…	--	NP_001359127.1 protein MOTHER of FT and TFL1 homolog 2 [Oryza sativa Japonica Group]
17	Chr1	612240	612739	499	612457	81	52.153	9.13603	49.7725	bHLH_2_vs_bHLH_Input_peak_84	five_prime_UTR	LOC_Os01g02120	LOC_Os01g02120	GO:0001101,response to acid chemical; GO:0005622,intracellular anatomical structure; GO:0005623,obsolete cell; GO:0005634,nucleus; GO:0009719,response to endogenous stimulus; GO:0009725,response to hormone; GO:0009737,response to abscisic acid; GO:0010029,regulation of seed germination; GO:0010030,positive regulation of seed germination; GO:0010033,response to organic substance; GO:0033993,respon…	--	NP_001359127.1 protein MOTHER of FT and TFL1 homolog 2 [Oryza sativa Japonica Group]
17	Chr1	612240	612739	499	612457	81	52.153	9.13603	49.7725	bHLH_2_vs_bHLH_Input_peak_84	cds	LOC_Os01g02120	LOC_Os01g02120	GO:0001101,response to acid chemical; GO:0005622,intracellular anatomical structure; GO:0005623,obsolete cell; GO:0005634,nucleus; GO:0009719,response to endogenous stimulus; GO:0009725,response to hormone; GO:0009737,response to abscisic acid; GO:0010029,regulation of seed germination; GO:0010030,positive regulation of seed germination; GO:0010033,response to organic substance; GO:0033993,respon…	--	NP_001359127.1 protein MOTHER of FT and TFL1 homolog 2 [Oryza sativa Japonica Group]
18	Chr1	614334	615069	735	614553	192	199.514	24.3238	196.149	bHLH_1_vs_bHLH_Input_peak_83	intron	LOC_Os01g02120	LOC_Os01g02120	GO:0001101,response to acid chemical; GO:0005622,intracellular anatomical structure; GO:0005623,obsolete cell; GO:0005634,nucleus; GO:0009719,response to endogenous stimulus; GO:0009725,response to hormone; GO:0009737,response to abscisic acid; GO:0010029,regulation of seed germination; GO:0010030,positive regulation of seed germination; GO:0010033,response to organic substance; GO:0033993,respon…	--	NP_001359127.1 protein MOTHER of FT and TFL1 homolog 2 [Oryza sativa Japonica Group]
18	Chr1	614334	615069	735	614553	192	199.514	24.3238	196.149	bHLH_1_vs_bHLH_Input_peak_83	cds	LOC_Os01g02120	LOC_Os01g02120	GO:0001101,response to acid chemical; GO:0005622,intracellular anatomical structure; GO:0005623,obsolete cell; GO:0005634,nucleus; GO:0009719,response to endogenous stimulus; GO:0009725,response to hormone; GO:0009737,response to abscisic acid; GO:0010029,regulation of seed germination; GO:0010030,positive regulation of seed germination; GO:0010033,response to organic substance; GO:0033993,respon…	--	NP_001359127.1 protein MOTHER of FT and TFL1 homolog 2 [Oryza sativa Japonica Group]
18	Chr1	615328	615712	384	615535	39	21.226	6.36458	19.2867	bHLH_1_vs_bHLH_Input_peak_84	three_prime_UTR	LOC_Os01g02120	LOC_Os01g02120	GO:0001101,response to acid chemical; GO:0005622,intracellular anatomical structure; GO:0005623,obsolete cell; GO:0005634,nucleus; GO:0009719,response to endogenous stimulus; GO:0009725,response to hormone; GO:0009737,response to abscisic acid; GO:0010029,regulation of seed germination; GO:0010030,positive regulation of seed germination; GO:0010033,response to organic substance; GO:0033993,respon…	--	NP_001359127.1 protein MOTHER of FT and TFL1 homolog 2 [Oryza sativa Japonica Group]
18	Chr1	615328	615712	384	615535	39	21.226	6.36458	19.2867	bHLH_1_vs_bHLH_Input_peak_84	intergenic	--	--	--	--	--
18	Chr1	614334	615671	1337	614553	187	195.658	24.5873	192.208	bHLH_2_vs_bHLH_Input_peak_85	intron	LOC_Os01g02120	LOC_Os01g02120	GO:0001101,response to acid chemical; GO:0005622,intracellular anatomical structure; GO:0005623,obsolete cell; GO:0005634,nucleus; GO:0009719,response to endogenous stimulus; GO:0009725,response to hormone; GO:0009737,response to abscisic acid; GO:0010029,regulation of seed germination; GO:0010030,positive regulation of seed germination; GO:0010033,response to organic substance; GO:0033993,respon…	--	NP_001359127.1 protein MOTHER of FT and TFL1 homolog 2 [Oryza sativa Japonica Group]
18	Chr1	614334	615671	1337	614553	187	195.658	24.5873	192.208	bHLH_2_vs_bHLH_Input_peak_85	cds	LOC_Os01g02120	LOC_Os01g02120	GO:0001101,response to acid chemical; GO:0005622,intracellular anatomical structure; GO:0005623,obsolete cell; GO:0005634,nucleus; GO:0009719,response to endogenous stimulus; GO:0009725,response to hormone; GO:0009737,response to abscisic acid; GO:0010029,regulation of seed germination; GO:0010030,positive regulation of seed germination; GO:0010033,response to organic substance; GO:0033993,respon…	--	NP_001359127.1 protein MOTHER of FT and TFL1 homolog 2 [Oryza sativa Japonica Group]
18	Chr1	614334	615671	1337	614553	187	195.658	24.5873	192.208	bHLH_2_vs_bHLH_Input_peak_85	three_prime_UTR	LOC_Os01g02120	LOC_Os01g02120	GO:0001101,response to acid chemical; GO:0005622,intracellular anatomical structure; GO:0005623,obsolete cell; GO:0005634,nucleus; GO:0009719,response to endogenous stimulus; GO:0009725,response to hormone; GO:0009737,response to abscisic acid; GO:0010029,regulation of seed germination; GO:0010030,positive regulation of seed germination; GO:0010033,response to organic substance; GO:0033993,respon…	--	NP_001359127.1 protein MOTHER of FT and TFL1 homolog 2 [Oryza sativa Japonica Group]
18	Chr1	614334	615671	1337	614553	187	195.658	24.5873	192.208	bHLH_2_vs_bHLH_Input_peak_85	intergenic	--	--	--	--	--
19	Chr1	621371	621903	532	621652	173	137.361	14.1298	134.373	bHLH_1_vs_bHLH_Input_peak_85	cds	LOC_Os01g02130	LOC_Os01g02130	--	--	XP_015635410.1 uncharacterized protein LOC4326146 [Oryza sativa Japonica Group]
19	Chr1	621371	621903	532	621652	173	137.361	14.1298	134.373	bHLH_1_vs_bHLH_Input_peak_85	five_prime_UTR	LOC_Os01g02130	LOC_Os01g02130	--	--	XP_015635410.1 uncharacterized protein LOC4326146 [Oryza sativa Japonica Group]
19	Chr1	621371	621903	532	621652	173	137.361	14.1298	134.373	bHLH_1_vs_bHLH_Input_peak_85	promoter	LOC_Os01g02130	LOC_Os01g02130	--	--	XP_015635410.1 uncharacterized protein LOC4326146 [Oryza sativa Japonica Group]
19	Chr1	621366	621898	532	621671	139	100.248	11.6996	97.4442	bHLH_2_vs_bHLH_Input_peak_86	cds	LOC_Os01g02130	LOC_Os01g02130	--	--	XP_015635410.1 uncharacterized protein LOC4326146 [Oryza sativa Japonica Group]
19	Chr1	621366	621898	532	621671	139	100.248	11.6996	97.4442	bHLH_2_vs_bHLH_Input_peak_86	five_prime_UTR	LOC_Os01g02130	LOC_Os01g02130	--	--	XP_015635410.1 uncharacterized protein LOC4326146 [Oryza sativa Japonica Group]
19	Chr1	621366	621898	532	621671	139	100.248	11.6996	97.4442	bHLH_2_vs_bHLH_Input_peak_86	promoter	LOC_Os01g02130	LOC_Os01g02130	--	--	XP_015635410.1 uncharacterized protein LOC4326146 [Oryza sativa Japonica Group]
20	Chr1	658272	658994	722	658787	84	49.4548	8.10337	47.1523	bHLH_1_vs_bHLH_Input_peak_92	intergenic	--	--	--	--	--
20	Chr1	658358	658969	611	658781	71	40.0555	7.46882	37.8134	bHLH_2_vs_bHLH_Input_peak_91	intergenic	--	--	--	--	--
21	Chr1	715813	716818	1005	716248	226	240.345	26.1987	236.743	bHLH_1_vs_bHLH_Input_peak_94	intergenic	--	--	--	--	--
21	Chr1	715774	716597	823	716321	215	238.064	28.484	234.348	bHLH_2_vs_bHLH_Input_peak_94	intergenic	--	--	--	--	--
23	Chr1	739016	739702	686	739243	67	40.8119	8.19318	38.6038	bHLH_1_vs_bHLH_Input_peak_97	promoter	LOC_Os01g02320	LOC_Os01g02320	--	IRAK4; interleukin-1 receptor-associated kinase 4 [EC:2.7.11.1]; K04733; IRAK4; interleukin-1 receptor-associated kinase 4 [EC:2.7.11.1]; K04733; IRAK4; interleukin-1 receptor-associated kinase 4 [EC:2.7.11.1]; K04733; IRAK4; interleukin-1 receptor-associated kinase 4 [EC:2.7.11.1]; K04733; IRAK4; interleukin-1 receptor-associated kinase 4 [EC:2.7.11.1]; K04733; IRAK4; interleukin-1 receptor-asso…	KAF2948030.1 hypothetical protein DAI22_01g007700 [Oryza sativa Japonica Group]
23	Chr1	739016	739702	686	739243	67	40.8119	8.19318	38.6038	bHLH_1_vs_bHLH_Input_peak_97	intron	LOC_Os01g02334	LOC_Os01g02334	--	--	BAF03736.1 Os01g0113600 [Oryza sativa Japonica Group]
23	Chr1	738977	739584	607	739142	63	32.8568	6.63895	30.7078	bHLH_2_vs_bHLH_Input_peak_97	promoter	LOC_Os01g02320	LOC_Os01g02320	--	IRAK4; interleukin-1 receptor-associated kinase 4 [EC:2.7.11.1]; K04733; IRAK4; interleukin-1 receptor-associated kinase 4 [EC:2.7.11.1]; K04733; IRAK4; interleukin-1 receptor-associated kinase 4 [EC:2.7.11.1]; K04733; IRAK4; interleukin-1 receptor-associated kinase 4 [EC:2.7.11.1]; K04733; IRAK4; interleukin-1 receptor-associated kinase 4 [EC:2.7.11.1]; K04733; IRAK4; interleukin-1 receptor-asso…	KAF2948030.1 hypothetical protein DAI22_01g007700 [Oryza sativa Japonica Group]
23	Chr1	738977	739584	607	739142	63	32.8568	6.63895	30.7078	bHLH_2_vs_bHLH_Input_peak_97	intron	LOC_Os01g02334	LOC_Os01g02334	--	--	BAF03736.1 Os01g0113600 [Oryza sativa Japonica Group]
24	Chr1	749243	749615	372	749436	47	23.2412	5.92358	21.27	bHLH_1_vs_bHLH_Input_peak_98	intergenic	--	--	--	--	--
24	Chr1	749278	749608	330	749436	37	16.5339	5.05452	14.6586	bHLH_2_vs_bHLH_Input_peak_98	intergenic	--	--	--	--	--
25	Chr1	763550	763837	287	763689	46	22.3578	5.78496	20.4004	bHLH_1_vs_bHLH_Input_peak_101	promoter	LOC_Os01g02380	LOC_Os01g02380	--	--	FAA01208.1 TPA: orf y [Oryza sativa Japonica Group]
25	Chr1	763578	763842	264	763703	43	21.3339	5.84248	19.3637	bHLH_2_vs_bHLH_Input_peak_100	promoter	LOC_Os01g02380	LOC_Os01g02380	--	--	FAA01208.1 TPA: orf y [Oryza sativa Japonica Group]
26	Chr1	796423	797026	603	796590	72	44.364	8.42512	42.1156	bHLH_1_vs_bHLH_Input_peak_105	promoter	LOC_Os01g02470	LOC_Os01g02470	--	--	EAZ10289.1 hypothetical protein OsJ_00125 [Oryza sativa Japonica Group]
26	Chr1	796423	797026	603	796590	72	44.364	8.42512	42.1156	bHLH_1_vs_bHLH_Input_peak_105	cds	LOC_Os01g02470	LOC_Os01g02470	--	--	EAZ10289.1 hypothetical protein OsJ_00125 [Oryza sativa Japonica Group]
26	Chr1	796404	797211	807	796577	72	48.448	9.54721	46.1072	bHLH_2_vs_bHLH_Input_peak_102	promoter	LOC_Os01g02470	LOC_Os01g02470	--	--	EAZ10289.1 hypothetical protein OsJ_00125 [Oryza sativa Japonica Group]
26	Chr1	796404	797211	807	796577	72	48.448	9.54721	46.1072	bHLH_2_vs_bHLH_Input_peak_102	cds	LOC_Os01g02470	LOC_Os01g02470	--	--	EAZ10289.1 hypothetical protein OsJ_00125 [Oryza sativa Japonica Group]
26	Chr1	796404	797211	807	796577	72	48.448	9.54721	46.1072	bHLH_2_vs_bHLH_Input_peak_102	intron	LOC_Os01g02470	LOC_Os01g02470	--	--	EAZ10289.1 hypothetical protein OsJ_00125 [Oryza sativa Japonica Group]
26	Chr1	796404	797211	807	796577	72	48.448	9.54721	46.1072	bHLH_2_vs_bHLH_Input_peak_102	cds	LOC_Os01g02470	LOC_Os01g02470	--	--	EAZ10289.1 hypothetical protein OsJ_00125 [Oryza sativa Japonica Group]
28	Chr1	934801	935125	324	935014	42	28.3232	8.49293	26.2742	bHLH_1_vs_bHLH_Input_peak_115	five_prime_UTR	LOC_Os01g02720	LOC_Os01g02720	GO:0000166,nucleotide binding; GO:0000288,nuclear-transcribed mRNA catabolic process, deadenylation-dependent decay; GO:0000291,nuclear-transcribed mRNA catabolic process, exonucleolytic; GO:0000956,nuclear-transcribed mRNA catabolic process; GO:0001882,nucleoside binding; GO:0001883,purine nucleoside binding; GO:0003824,catalytic activity; GO:0003924,GTPase activity; GO:0005488,binding; GO:00055…	HBS1; elongation factor 1 alpha-like protein; K14416;	XP_015646849.1 HBS1-like protein isoform X2 [Oryza sativa Japonica Group]
28	Chr1	934801	935125	324	935014	42	28.3232	8.49293	26.2742	bHLH_1_vs_bHLH_Input_peak_115	promoter	LOC_Os01g02720	LOC_Os01g02720	GO:0000166,nucleotide binding; GO:0000288,nuclear-transcribed mRNA catabolic process, deadenylation-dependent decay; GO:0000291,nuclear-transcribed mRNA catabolic process, exonucleolytic; GO:0000956,nuclear-transcribed mRNA catabolic process; GO:0001882,nucleoside binding; GO:0001883,purine nucleoside binding; GO:0003824,catalytic activity; GO:0003924,GTPase activity; GO:0005488,binding; GO:00055…	HBS1; elongation factor 1 alpha-like protein; K14416;	XP_015646849.1 HBS1-like protein isoform X2 [Oryza sativa Japonica Group]
28	Chr1	934824	935125	301	935024	48	36.4001	10.3774	34.2043	bHLH_2_vs_bHLH_Input_peak_116	five_prime_UTR	LOC_Os01g02720	LOC_Os01g02720	GO:0000166,nucleotide binding; GO:0000288,nuclear-transcribed mRNA catabolic process, deadenylation-dependent decay; GO:0000291,nuclear-transcribed mRNA catabolic process, exonucleolytic; GO:0000956,nuclear-transcribed mRNA catabolic process; GO:0001882,nucleoside binding; GO:0001883,purine nucleoside binding; GO:0003824,catalytic activity; GO:0003924,GTPase activity; GO:0005488,binding; GO:00055…	HBS1; elongation factor 1 alpha-like protein; K14416;	XP_015646849.1 HBS1-like protein isoform X2 [Oryza sativa Japonica Group]
28	Chr1	934824	935125	301	935024	48	36.4001	10.3774	34.2043	bHLH_2_vs_bHLH_Input_peak_116	promoter	LOC_Os01g02720	LOC_Os01g02720	GO:0000166,nucleotide binding; GO:0000288,nuclear-transcribed mRNA catabolic process, deadenylation-dependent decay; GO:0000291,nuclear-transcribed mRNA catabolic process, exonucleolytic; GO:0000956,nuclear-transcribed mRNA catabolic process; GO:0001882,nucleoside binding; GO:0001883,purine nucleoside binding; GO:0003824,catalytic activity; GO:0003924,GTPase activity; GO:0005488,binding; GO:00055…	HBS1; elongation factor 1 alpha-like protein; K14416;	XP_015646849.1 HBS1-like protein isoform X2 [Oryza sativa Japonica Group]
29	Chr1	1007043	1007425	382	1007251	41	17.8856	5.03313	16.0097	bHLH_1_vs_bHLH_Input_peak_123	cds	LOC_Os01g02860	LOC_Os01g02860	--	--	EAZ10322.1 hypothetical protein OsJ_00157 [Oryza sativa Japonica Group]
29	Chr1	1007043	1007425	382	1007251	41	17.8856	5.03313	16.0097	bHLH_1_vs_bHLH_Input_peak_123	promoter	LOC_Os01g02860	LOC_Os01g02860	--	--	EAZ10322.1 hypothetical protein OsJ_00157 [Oryza sativa Japonica Group]
29	Chr1	1007092	1007417	325	1007277	47	24.1649	6.19663	22.1473	bHLH_2_vs_bHLH_Input_peak_121	promoter	LOC_Os01g02860	LOC_Os01g02860	--	--	EAZ10322.1 hypothetical protein OsJ_00157 [Oryza sativa Japonica Group]
30	Chr1	1019392	1019929	537	1019743	84	54.9958	9.41354	52.6378	bHLH_1_vs_bHLH_Input_peak_125	three_prime_UTR	LOC_Os01g02880	LOC_Os01g02880	GO:0003824,catalytic activity; GO:0004332,fructose-bisphosphate aldolase activity; GO:0005622,intracellular anatomical structure; GO:0005623,obsolete cell; GO:0005737,cytoplasm; GO:0005739,mitochondrion; GO:0005975,carbohydrate metabolic process; GO:0005996,monosaccharide metabolic process; GO:0006006,glucose metabolic process; GO:0006082,organic acid metabolic process; GO:0006090,pyruvate metabo…	ALDO; fructose-bisphosphate aldolase, class I [EC:4.1.2.13]; K01623; ALDO; fructose-bisphosphate aldolase, class I [EC:4.1.2.13]; K01623; ALDO; fructose-bisphosphate aldolase, class I [EC:4.1.2.13]; K01623; ALDO; fructose-bisphosphate aldolase, class I [EC:4.1.2.13]; K01623; ALDO; fructose-bisphosphate aldolase, class I [EC:4.1.2.13]; K01623; ALDO; fructose-bisphosphate aldolase, class I [EC:4.1.…	XP_015643260.1 fructose-bisphosphate aldolase 3, chloroplastic [Oryza sativa Japonica Group]
30	Chr1	1019392	1019929	537	1019743	84	54.9958	9.41354	52.6378	bHLH_1_vs_bHLH_Input_peak_125	intergenic	--	--	--	--	--
30	Chr1	1019171	1019944	773	1019724	89	63.9286	10.929	61.4304	bHLH_2_vs_bHLH_Input_peak_124	cds	LOC_Os01g02880	LOC_Os01g02880	GO:0003824,catalytic activity; GO:0004332,fructose-bisphosphate aldolase activity; GO:0005622,intracellular anatomical structure; GO:0005623,obsolete cell; GO:0005737,cytoplasm; GO:0005739,mitochondrion; GO:0005975,carbohydrate metabolic process; GO:0005996,monosaccharide metabolic process; GO:0006006,glucose metabolic process; GO:0006082,organic acid metabolic process; GO:0006090,pyruvate metabo…	ALDO; fructose-bisphosphate aldolase, class I [EC:4.1.2.13]; K01623; ALDO; fructose-bisphosphate aldolase, class I [EC:4.1.2.13]; K01623; ALDO; fructose-bisphosphate aldolase, class I [EC:4.1.2.13]; K01623; ALDO; fructose-bisphosphate aldolase, class I [EC:4.1.2.13]; K01623; ALDO; fructose-bisphosphate aldolase, class I [EC:4.1.2.13]; K01623; ALDO; fructose-bisphosphate aldolase, class I [EC:4.1.…	XP_015643260.1 fructose-bisphosphate aldolase 3, chloroplastic [Oryza sativa Japonica Group]
30	Chr1	1019171	1019944	773	1019724	89	63.9286	10.929	61.4304	bHLH_2_vs_bHLH_Input_peak_124	three_prime_UTR	LOC_Os01g02880	LOC_Os01g02880	GO:0003824,catalytic activity; GO:0004332,fructose-bisphosphate aldolase activity; GO:0005622,intracellular anatomical structure; GO:0005623,obsolete cell; GO:0005737,cytoplasm; GO:0005739,mitochondrion; GO:0005975,carbohydrate metabolic process; GO:0005996,monosaccharide metabolic process; GO:0006006,glucose metabolic process; GO:0006082,organic acid metabolic process; GO:0006090,pyruvate metabo…	ALDO; fructose-bisphosphate aldolase, class I [EC:4.1.2.13]; K01623; ALDO; fructose-bisphosphate aldolase, class I [EC:4.1.2.13]; K01623; ALDO; fructose-bisphosphate aldolase, class I [EC:4.1.2.13]; K01623; ALDO; fructose-bisphosphate aldolase, class I [EC:4.1.2.13]; K01623; ALDO; fructose-bisphosphate aldolase, class I [EC:4.1.2.13]; K01623; ALDO; fructose-bisphosphate aldolase, class I [EC:4.1.…	XP_015643260.1 fructose-bisphosphate aldolase 3, chloroplastic [Oryza sativa Japonica Group]
30	Chr1	1019171	1019944	773	1019724	89	63.9286	10.929	61.4304	bHLH_2_vs_bHLH_Input_peak_124	intergenic	--	--	--	--	--
31	Chr1	1043474	1043793	319	1043641	72	46.6502	9.04048	44.3773	bHLH_1_vs_bHLH_Input_peak_127	intergenic	--	--	--	--	--
31	Chr1	1043451	1043795	344	1043634	83	61.1675	11.2414	58.6952	bHLH_2_vs_bHLH_Input_peak_126	intergenic	--	--	--	--	--
32	Chr1	1058003	1059128	1125	1058251	58	32.4896	7.15562	30.3836	bHLH_1_vs_bHLH_Input_peak_128	cds	LOC_Os01g02900	LOC_Os01g02900	--	--	EEC69830.1 hypothetical protein OsI_00151 [Oryza sativa Indica Group]
32	Chr1	1058003	1059128	1125	1058251	58	32.4896	7.15562	30.3836	bHLH_1_vs_bHLH_Input_peak_128	intron	LOC_Os01g02900	LOC_Os01g02900	--	--	EEC69830.1 hypothetical protein OsI_00151 [Oryza sativa Indica Group]
32	Chr1	1058003	1059128	1125	1058251	58	32.4896	7.15562	30.3836	bHLH_1_vs_bHLH_Input_peak_128	cds	LOC_Os01g02900	LOC_Os01g02900	--	--	EEC69830.1 hypothetical protein OsI_00151 [Oryza sativa Indica Group]
32	Chr1	1058003	1059128	1125	1058251	58	32.4896	7.15562	30.3836	bHLH_1_vs_bHLH_Input_peak_128	intron	LOC_Os01g02900	LOC_Os01g02900	--	--	EEC69830.1 hypothetical protein OsI_00151 [Oryza sativa Indica Group]
32	Chr1	1058003	1059128	1125	1058251	58	32.4896	7.15562	30.3836	bHLH_1_vs_bHLH_Input_peak_128	cds	LOC_Os01g02900	LOC_Os01g02900	--	--	EEC69830.1 hypothetical protein OsI_00151 [Oryza sativa Indica Group]
32	Chr1	1058044	1058532	488	1058343	59	36.3974	8.14321	34.2017	bHLH_2_vs_bHLH_Input_peak_127	cds	LOC_Os01g02900	LOC_Os01g02900	--	--	EEC69830.1 hypothetical protein OsI_00151 [Oryza sativa Indica Group]
33	Chr1	1066639	1067186	547	1066861	190	191.577	22.7724	188.256	bHLH_1_vs_bHLH_Input_peak_129	three_prime_UTR	LOC_Os01g02910	LOC_Os01g02910	--	--	BAD52494.1 putative HGA6 [Oryza sativa Japonica Group]
33	Chr1	1066639	1067186	547	1066861	190	191.577	22.7724	188.256	bHLH_1_vs_bHLH_Input_peak_129	cds	LOC_Os01g02910	LOC_Os01g02910	--	--	BAD52494.1 putative HGA6 [Oryza sativa Japonica Group]
33	Chr1	1066580	1067283	703	1066882	151	144.933	19.8735	141.809	bHLH_2_vs_bHLH_Input_peak_129	three_prime_UTR	LOC_Os01g02910	LOC_Os01g02910	--	--	BAD52494.1 putative HGA6 [Oryza sativa Japonica Group]
33	Chr1	1066580	1067283	703	1066882	151	144.933	19.8735	141.809	bHLH_2_vs_bHLH_Input_peak_129	cds	LOC_Os01g02910	LOC_Os01g02910	--	--	BAD52494.1 putative HGA6 [Oryza sativa Japonica Group]
34	Chr1	1073202	1073741	539	1073534	120	99.3837	14.5249	96.655	bHLH_1_vs_bHLH_Input_peak_131	cds	LOC_Os01g02920	LOC_Os01g02920	--	--	XP_015621863.1 protein O-linked-mannose beta-1,4-N-acetylglucosaminyltransferase 2 [Oryza sativa Japonica Group]
34	Chr1	1073202	1073741	539	1073534	120	99.3837	14.5249	96.655	bHLH_1_vs_bHLH_Input_peak_131	intron	LOC_Os01g02920	LOC_Os01g02920	--	--	XP_015621863.1 protein O-linked-mannose beta-1,4-N-acetylglucosaminyltransferase 2 [Oryza sativa Japonica Group]
34	Chr1	1073153	1073744	591	1073520	94	72.2634	12.2952	69.6898	bHLH_2_vs_bHLH_Input_peak_130	cds	LOC_Os01g02920	LOC_Os01g02920	--	--	XP_015621863.1 protein O-linked-mannose beta-1,4-N-acetylglucosaminyltransferase 2 [Oryza sativa Japonica Group]
34	Chr1	1073153	1073744	591	1073520	94	72.2634	12.2952	69.6898	bHLH_2_vs_bHLH_Input_peak_130	intron	LOC_Os01g02920	LOC_Os01g02920	--	--	XP_015621863.1 protein O-linked-mannose beta-1,4-N-acetylglucosaminyltransferase 2 [Oryza sativa Japonica Group]
35	Chr1	1090375	1091321	946	1090612	175	121.678	11.2826	118.793	bHLH_1_vs_bHLH_Input_peak_134	cds	LOC_Os01g02940	LOC_Os01g02940	--	EOGT; EGF domain-specific O-GlcNAc transferase [EC:2.4.1.255]; K18134; POMGNT2, GTDC2; protein O-mannose beta-1,4-N-acetylglucosaminyltransferase [EC:2.4.1.312]; K18207;	XP_015622091.1 uncharacterized protein LOC4326083 isoform X1 [Oryza sativa Japonica Group]
35	Chr1	1090385	1091317	932	1090618	141	90.2297	9.70958	87.5034	bHLH_2_vs_bHLH_Input_peak_132	cds	LOC_Os01g02940	LOC_Os01g02940	--	EOGT; EGF domain-specific O-GlcNAc transferase [EC:2.4.1.255]; K18134; POMGNT2, GTDC2; protein O-mannose beta-1,4-N-acetylglucosaminyltransferase [EC:2.4.1.312]; K18207;	XP_015622091.1 uncharacterized protein LOC4326083 isoform X1 [Oryza sativa Japonica Group]
36	Chr1	1116810	1117359	549	1116971	45	24.1795	6.47089	22.1931	bHLH_1_vs_bHLH_Input_peak_136	intergenic	--	--	--	--	--
36	Chr1	1116797	1117407	610	1116981	38	19.8263	6.02304	17.8845	bHLH_2_vs_bHLH_Input_peak_135	intergenic	--	--	--	--	--
37	Chr1	1129517	1129990	473	1129646	54	24.9979	5.63553	22.9979	bHLH_1_vs_bHLH_Input_peak_137	intergenic	--	--	--	--	--
37	Chr1	1129284	1129992	708	1129766	49	26.1742	6.53733	24.1219	bHLH_2_vs_bHLH_Input_peak_137	intergenic	--	--	--	--	--
38	Chr1	1136797	1137352	555	1137086	186	203.235	27.0072	199.849	bHLH_1_vs_bHLH_Input_peak_140	cds	LOC_Os01g02990	LOC_Os01g02990	--	--	BAD52582.1 hypothetical protein [Oryza sativa Japonica Group]
38	Chr1	1136797	1137352	555	1137086	186	203.235	27.0072	199.849	bHLH_1_vs_bHLH_Input_peak_140	intergenic	--	--	--	--	--
38	Chr1	1136762	1137322	560	1137096	153	160.525	23.9036	157.298	bHLH_2_vs_bHLH_Input_peak_138	cds	LOC_Os01g02990	LOC_Os01g02990	--	--	BAD52582.1 hypothetical protein [Oryza sativa Japonica Group]
38	Chr1	1136762	1137322	560	1137096	153	160.525	23.9036	157.298	bHLH_2_vs_bHLH_Input_peak_138	intergenic	--	--	--	--	--
39	Chr1	1171009	1171360	351	1171201	65	35.3992	7.04024	33.2555	bHLH_1_vs_bHLH_Input_peak_143	intron	LOC_Os01g03060	LOC_Os01g03060	--	--	XP_015640896.1 sarcoplasmic reticulum histidine-rich calcium-binding protein [Oryza sativa Japonica Group]
39	Chr1	1171009	1171360	351	1171201	65	35.3992	7.04024	33.2555	bHLH_1_vs_bHLH_Input_peak_143	five_prime_UTR	LOC_Os01g03060	LOC_Os01g03060	--	--	XP_015640896.1 sarcoplasmic reticulum histidine-rich calcium-binding protein [Oryza sativa Japonica Group]
39	Chr1	1171009	1171360	351	1171201	65	35.3992	7.04024	33.2555	bHLH_1_vs_bHLH_Input_peak_143	promoter	LOC_Os01g03060	LOC_Os01g03060	--	--	XP_015640896.1 sarcoplasmic reticulum histidine-rich calcium-binding protein [Oryza sativa Japonica Group]
39	Chr1	1171066	1171344	278	1171177	52	25.9971	6.11183	23.9502	bHLH_2_vs_bHLH_Input_peak_141	five_prime_UTR	LOC_Os01g03060	LOC_Os01g03060	--	--	XP_015640896.1 sarcoplasmic reticulum histidine-rich calcium-binding protein [Oryza sativa Japonica Group]
39	Chr1	1171066	1171344	278	1171177	52	25.9971	6.11183	23.9502	bHLH_2_vs_bHLH_Input_peak_141	promoter	LOC_Os01g03060	LOC_Os01g03060	--	--	XP_015640896.1 sarcoplasmic reticulum histidine-rich calcium-binding protein [Oryza sativa Japonica Group]
40	Chr1	1203103	1204080	977	1203634	347	438.409	42.0972	433.723	bHLH_1_vs_bHLH_Input_peak_147	intron	LOC_Os01g03110	LOC_Os01g03110	--	--	XP_015640859.1 uncharacterized protein LOC4326042 [Oryza sativa Japonica Group]
40	Chr1	1203103	1204080	977	1203634	347	438.409	42.0972	433.723	bHLH_1_vs_bHLH_Input_peak_147	cds	LOC_Os01g03110	LOC_Os01g03110	--	--	XP_015640859.1 uncharacterized protein LOC4326042 [Oryza sativa Japonica Group]
40	Chr1	1203103	1204080	977	1203634	347	438.409	42.0972	433.723	bHLH_1_vs_bHLH_Input_peak_147	five_prime_UTR	LOC_Os01g03110	LOC_Os01g03110	--	--	XP_015640859.1 uncharacterized protein LOC4326042 [Oryza sativa Japonica Group]
40	Chr1	1203103	1204080	977	1203634	347	438.409	42.0972	433.723	bHLH_1_vs_bHLH_Input_peak_147	promoter	LOC_Os01g03110	LOC_Os01g03110	--	--	XP_015640859.1 uncharacterized protein LOC4326042 [Oryza sativa Japonica Group]
40	Chr1	1203131	1204094	963	1203638	322	408.453	42.0877	403.722	bHLH_2_vs_bHLH_Input_peak_145	intron	LOC_Os01g03110	LOC_Os01g03110	--	--	XP_015640859.1 uncharacterized protein LOC4326042 [Oryza sativa Japonica Group]
40	Chr1	1203131	1204094	963	1203638	322	408.453	42.0877	403.722	bHLH_2_vs_bHLH_Input_peak_145	cds	LOC_Os01g03110	LOC_Os01g03110	--	--	XP_015640859.1 uncharacterized protein LOC4326042 [Oryza sativa Japonica Group]
40	Chr1	1203131	1204094	963	1203638	322	408.453	42.0877	403.722	bHLH_2_vs_bHLH_Input_peak_145	five_prime_UTR	LOC_Os01g03110	LOC_Os01g03110	--	--	XP_015640859.1 uncharacterized protein LOC4326042 [Oryza sativa Japonica Group]
40	Chr1	1203131	1204094	963	1203638	322	408.453	42.0877	403.722	bHLH_2_vs_bHLH_Input_peak_145	promoter	LOC_Os01g03110	LOC_Os01g03110	--	--	XP_015640859.1 uncharacterized protein LOC4326042 [Oryza sativa Japonica Group]
41	Chr1	1223433	1224194	761	1223980	243	229.273	20.4195	225.734	bHLH_1_vs_bHLH_Input_peak_150	three_prime_UTR	LOC_Os01g03144	LOC_Os01g03144	GO:0003824,catalytic activity; GO:0005215,transporter activity; GO:0005622,intracellular anatomical structure; GO:0005623,obsolete cell; GO:0005737,cytoplasm; GO:0005886,plasma membrane; GO:0006810,transport; GO:0009507,chloroplast; GO:0009526,plastid envelope; GO:0009536,plastid; GO:0009941,chloroplast envelope; GO:0015399,primary active transmembrane transporter activity; GO:0016020,membrane; G…	--	XP_015640858.1 ABC transporter G family member 7 [Oryza sativa Japonica Group]
41	Chr1	1223433	1224207	774	1223978	224	209.65	19.9086	206.112	bHLH_2_vs_bHLH_Input_peak_147	three_prime_UTR	LOC_Os01g03144	LOC_Os01g03144	GO:0003824,catalytic activity; GO:0005215,transporter activity; GO:0005622,intracellular anatomical structure; GO:0005623,obsolete cell; GO:0005737,cytoplasm; GO:0005886,plasma membrane; GO:0006810,transport; GO:0009507,chloroplast; GO:0009526,plastid envelope; GO:0009536,plastid; GO:0009941,chloroplast envelope; GO:0015399,primary active transmembrane transporter activity; GO:0016020,membrane; G…	--	XP_015640858.1 ABC transporter G family member 7 [Oryza sativa Japonica Group]
42	Chr1	1239251	1239801	550	1239511	102	67.4196	9.81938	64.9461	bHLH_1_vs_bHLH_Input_peak_155	intron	LOC_Os01g03170	LOC_Os01g03170	--	SIAH1; E3 ubiquitin-protein ligase SIAH1 [EC:2.3.2.27]; K04506; SIAH1; E3 ubiquitin-protein ligase SIAH1 [EC:2.3.2.27]; K04506; SIAH1; E3 ubiquitin-protein ligase SIAH1 [EC:2.3.2.27]; K04506; SIAH1; E3 ubiquitin-protein ligase SIAH1 [EC:2.3.2.27]; K04506;	BAD52674.1 hypothetical protein [Oryza sativa Japonica Group]
42	Chr1	1239251	1239801	550	1239511	102	67.4196	9.81938	64.9461	bHLH_1_vs_bHLH_Input_peak_155	cds	LOC_Os01g03170	LOC_Os01g03170	--	SIAH1; E3 ubiquitin-protein ligase SIAH1 [EC:2.3.2.27]; K04506; SIAH1; E3 ubiquitin-protein ligase SIAH1 [EC:2.3.2.27]; K04506; SIAH1; E3 ubiquitin-protein ligase SIAH1 [EC:2.3.2.27]; K04506; SIAH1; E3 ubiquitin-protein ligase SIAH1 [EC:2.3.2.27]; K04506;	BAD52674.1 hypothetical protein [Oryza sativa Japonica Group]
42	Chr1	1239221	1239937	716	1239499	76	44.7515	7.98749	42.4529	bHLH_2_vs_bHLH_Input_peak_151	intron	LOC_Os01g03170	LOC_Os01g03170	--	SIAH1; E3 ubiquitin-protein ligase SIAH1 [EC:2.3.2.27]; K04506; SIAH1; E3 ubiquitin-protein ligase SIAH1 [EC:2.3.2.27]; K04506; SIAH1; E3 ubiquitin-protein ligase SIAH1 [EC:2.3.2.27]; K04506; SIAH1; E3 ubiquitin-protein ligase SIAH1 [EC:2.3.2.27]; K04506;	BAD52674.1 hypothetical protein [Oryza sativa Japonica Group]
42	Chr1	1239221	1239937	716	1239499	76	44.7515	7.98749	42.4529	bHLH_2_vs_bHLH_Input_peak_151	cds	LOC_Os01g03170	LOC_Os01g03170	--	SIAH1; E3 ubiquitin-protein ligase SIAH1 [EC:2.3.2.27]; K04506; SIAH1; E3 ubiquitin-protein ligase SIAH1 [EC:2.3.2.27]; K04506; SIAH1; E3 ubiquitin-protein ligase SIAH1 [EC:2.3.2.27]; K04506; SIAH1; E3 ubiquitin-protein ligase SIAH1 [EC:2.3.2.27]; K04506;	BAD52674.1 hypothetical protein [Oryza sativa Japonica Group]
43	Chr1	1241524	1242087	563	1241773	117	89.2531	12.5605	86.5997	bHLH_1_vs_bHLH_Input_peak_157	intron	LOC_Os01g03170	LOC_Os01g03170	--	SIAH1; E3 ubiquitin-protein ligase SIAH1 [EC:2.3.2.27]; K04506; SIAH1; E3 ubiquitin-protein ligase SIAH1 [EC:2.3.2.27]; K04506; SIAH1; E3 ubiquitin-protein ligase SIAH1 [EC:2.3.2.27]; K04506; SIAH1; E3 ubiquitin-protein ligase SIAH1 [EC:2.3.2.27]; K04506;	BAD52674.1 hypothetical protein [Oryza sativa Japonica Group]
43	Chr1	1241524	1242087	563	1241773	117	89.2531	12.5605	86.5997	bHLH_1_vs_bHLH_Input_peak_157	cds	LOC_Os01g03170	LOC_Os01g03170	--	SIAH1; E3 ubiquitin-protein ligase SIAH1 [EC:2.3.2.27]; K04506; SIAH1; E3 ubiquitin-protein ligase SIAH1 [EC:2.3.2.27]; K04506; SIAH1; E3 ubiquitin-protein ligase SIAH1 [EC:2.3.2.27]; K04506; SIAH1; E3 ubiquitin-protein ligase SIAH1 [EC:2.3.2.27]; K04506;	BAD52674.1 hypothetical protein [Oryza sativa Japonica Group]
43	Chr1	1241469	1242125	656	1241750	91	62.5581	10.2502	60.0722	bHLH_2_vs_bHLH_Input_peak_152	intron	LOC_Os01g03170	LOC_Os01g03170	--	SIAH1; E3 ubiquitin-protein ligase SIAH1 [EC:2.3.2.27]; K04506; SIAH1; E3 ubiquitin-protein ligase SIAH1 [EC:2.3.2.27]; K04506; SIAH1; E3 ubiquitin-protein ligase SIAH1 [EC:2.3.2.27]; K04506; SIAH1; E3 ubiquitin-protein ligase SIAH1 [EC:2.3.2.27]; K04506;	BAD52674.1 hypothetical protein [Oryza sativa Japonica Group]
43	Chr1	1241469	1242125	656	1241750	91	62.5581	10.2502	60.0722	bHLH_2_vs_bHLH_Input_peak_152	cds	LOC_Os01g03170	LOC_Os01g03170	--	SIAH1; E3 ubiquitin-protein ligase SIAH1 [EC:2.3.2.27]; K04506; SIAH1; E3 ubiquitin-protein ligase SIAH1 [EC:2.3.2.27]; K04506; SIAH1; E3 ubiquitin-protein ligase SIAH1 [EC:2.3.2.27]; K04506; SIAH1; E3 ubiquitin-protein ligase SIAH1 [EC:2.3.2.27]; K04506;	BAD52674.1 hypothetical protein [Oryza sativa Japonica Group]
44	Chr1	1250395	1251023	628	1250688	104	74.3338	11.1078	71.8008	bHLH_1_vs_bHLH_Input_peak_158	cds	LOC_Os01g03180	LOC_Os01g03180	--	--	KAB8082336.1 hypothetical protein EE612_004206 [Oryza sativa]
44	Chr1	1250415	1250986	571	1250634	79	51.2719	9.20465	48.9008	bHLH_2_vs_bHLH_Input_peak_153	cds	LOC_Os01g03180	LOC_Os01g03180	--	--	KAB8082336.1 hypothetical protein EE612_004206 [Oryza sativa]
46	Chr1	1254501	1255278	777	1254836	289	309.212	27.3861	305.224	bHLH_1_vs_bHLH_Input_peak_160	cds	LOC_Os01g03190	LOC_Os01g03190	--	SIAH1; E3 ubiquitin-protein ligase SIAH1 [EC:2.3.2.27]; K04506; SIAH1; E3 ubiquitin-protein ligase SIAH1 [EC:2.3.2.27]; K04506; SIAH1; E3 ubiquitin-protein ligase SIAH1 [EC:2.3.2.27]; K04506; SIAH1; E3 ubiquitin-protein ligase SIAH1 [EC:2.3.2.27]; K04506;	XP_015640867.1 E3 ubiquitin-protein ligase SINA-like 10 [Oryza sativa Japonica Group]
46	Chr1	1254501	1255278	777	1254836	289	309.212	27.3861	305.224	bHLH_1_vs_bHLH_Input_peak_160	intron	LOC_Os01g03190	LOC_Os01g03190	--	SIAH1; E3 ubiquitin-protein ligase SIAH1 [EC:2.3.2.27]; K04506; SIAH1; E3 ubiquitin-protein ligase SIAH1 [EC:2.3.2.27]; K04506; SIAH1; E3 ubiquitin-protein ligase SIAH1 [EC:2.3.2.27]; K04506; SIAH1; E3 ubiquitin-protein ligase SIAH1 [EC:2.3.2.27]; K04506;	XP_015640867.1 E3 ubiquitin-protein ligase SINA-like 10 [Oryza sativa Japonica Group]
46	Chr1	1254501	1255278	777	1254836	289	309.212	27.3861	305.224	bHLH_1_vs_bHLH_Input_peak_160	cds	LOC_Os01g03190	LOC_Os01g03190	--	SIAH1; E3 ubiquitin-protein ligase SIAH1 [EC:2.3.2.27]; K04506; SIAH1; E3 ubiquitin-protein ligase SIAH1 [EC:2.3.2.27]; K04506; SIAH1; E3 ubiquitin-protein ligase SIAH1 [EC:2.3.2.27]; K04506; SIAH1; E3 ubiquitin-protein ligase SIAH1 [EC:2.3.2.27]; K04506;	XP_015640867.1 E3 ubiquitin-protein ligase SINA-like 10 [Oryza sativa Japonica Group]
46	Chr1	1254492	1255274	782	1254845	264	283.038	27.2238	279.053	bHLH_2_vs_bHLH_Input_peak_155	cds	LOC_Os01g03190	LOC_Os01g03190	--	SIAH1; E3 ubiquitin-protein ligase SIAH1 [EC:2.3.2.27]; K04506; SIAH1; E3 ubiquitin-protein ligase SIAH1 [EC:2.3.2.27]; K04506; SIAH1; E3 ubiquitin-protein ligase SIAH1 [EC:2.3.2.27]; K04506; SIAH1; E3 ubiquitin-protein ligase SIAH1 [EC:2.3.2.27]; K04506;	XP_015640867.1 E3 ubiquitin-protein ligase SINA-like 10 [Oryza sativa Japonica Group]
46	Chr1	1254492	1255274	782	1254845	264	283.038	27.2238	279.053	bHLH_2_vs_bHLH_Input_peak_155	intron	LOC_Os01g03190	LOC_Os01g03190	--	SIAH1; E3 ubiquitin-protein ligase SIAH1 [EC:2.3.2.27]; K04506; SIAH1; E3 ubiquitin-protein ligase SIAH1 [EC:2.3.2.27]; K04506; SIAH1; E3 ubiquitin-protein ligase SIAH1 [EC:2.3.2.27]; K04506; SIAH1; E3 ubiquitin-protein ligase SIAH1 [EC:2.3.2.27]; K04506;	XP_015640867.1 E3 ubiquitin-protein ligase SINA-like 10 [Oryza sativa Japonica Group]
46	Chr1	1254492	1255274	782	1254845	264	283.038	27.2238	279.053	bHLH_2_vs_bHLH_Input_peak_155	cds	LOC_Os01g03190	LOC_Os01g03190	--	SIAH1; E3 ubiquitin-protein ligase SIAH1 [EC:2.3.2.27]; K04506; SIAH1; E3 ubiquitin-protein ligase SIAH1 [EC:2.3.2.27]; K04506; SIAH1; E3 ubiquitin-protein ligase SIAH1 [EC:2.3.2.27]; K04506; SIAH1; E3 ubiquitin-protein ligase SIAH1 [EC:2.3.2.27]; K04506;	XP_015640867.1 E3 ubiquitin-protein ligase SINA-like 10 [Oryza sativa Japonica Group]
47	Chr1	1264485	1265209	724	1264770	346	415.695	36.9866	411.149	bHLH_1_vs_bHLH_Input_peak_162	cds	LOC_Os01g03210	LOC_Os01g03210	--	--	BAD52679.1 hypothetical protein [Oryza sativa Japonica Group]
47	Chr1	1264487	1265231	744	1264779	313	374.441	36.1283	369.93	bHLH_2_vs_bHLH_Input_peak_157	cds	LOC_Os01g03210	LOC_Os01g03210	--	--	BAD52679.1 hypothetical protein [Oryza sativa Japonica Group]
48	Chr1	1301363	1301823	460	1301550	103	74.3009	11.2558	71.7682	bHLH_1_vs_bHLH_Input_peak_167	promoter	LOC_Os01g03220	LOC_Os01g03220	--	--	BAD52682.1 hypothetical protein [Oryza sativa Japonica Group]
48	Chr1	1301363	1301823	460	1301550	103	74.3009	11.2558	71.7682	bHLH_1_vs_bHLH_Input_peak_167	cds	LOC_Os01g03220	LOC_Os01g03220	--	--	BAD52682.1 hypothetical protein [Oryza sativa Japonica Group]
48	Chr1	1301363	1301823	460	1301550	103	74.3009	11.2558	71.7682	bHLH_1_vs_bHLH_Input_peak_167	intron	LOC_Os01g03220	LOC_Os01g03220	--	--	BAD52682.1 hypothetical protein [Oryza sativa Japonica Group]
48	Chr1	1301379	1301802	423	1301583	74	45.9918	8.56512	43.6793	bHLH_2_vs_bHLH_Input_peak_161	promoter	LOC_Os01g03220	LOC_Os01g03220	--	--	BAD52682.1 hypothetical protein [Oryza sativa Japonica Group]
48	Chr1	1301379	1301802	423	1301583	74	45.9918	8.56512	43.6793	bHLH_2_vs_bHLH_Input_peak_161	cds	LOC_Os01g03220	LOC_Os01g03220	--	--	BAD52682.1 hypothetical protein [Oryza sativa Japonica Group]
49	Chr1	1315071	1315562	491	1315317	69	44.3507	8.87187	42.1028	bHLH_1_vs_bHLH_Input_peak_168	promoter	LOC_Os01g03250	LOC_Os01g03250	--	--	EAY72333.1 hypothetical protein OsI_00187 [Oryza sativa Indica Group]
49	Chr1	1315071	1315562	491	1315317	69	44.3507	8.87187	42.1028	bHLH_1_vs_bHLH_Input_peak_168	cds	LOC_Os01g03250	LOC_Os01g03250	--	--	EAY72333.1 hypothetical protein OsI_00187 [Oryza sativa Indica Group]
49	Chr1	1315071	1315562	491	1315317	69	44.3507	8.87187	42.1028	bHLH_1_vs_bHLH_Input_peak_168	intergenic	--	--	--	--	--
49	Chr1	1315117	1315556	439	1315328	62	39.5167	8.59599	37.2818	bHLH_2_vs_bHLH_Input_peak_162	promoter	LOC_Os01g03250	LOC_Os01g03250	--	--	EAY72333.1 hypothetical protein OsI_00187 [Oryza sativa Indica Group]
49	Chr1	1315117	1315556	439	1315328	62	39.5167	8.59599	37.2818	bHLH_2_vs_bHLH_Input_peak_162	cds	LOC_Os01g03250	LOC_Os01g03250	--	--	EAY72333.1 hypothetical protein OsI_00187 [Oryza sativa Indica Group]
49	Chr1	1315117	1315556	439	1315328	62	39.5167	8.59599	37.2818	bHLH_2_vs_bHLH_Input_peak_162	intergenic	--	--	--	--	--
50	Chr1	1328371	1329224	853	1328708	71	46.3841	9.12535	44.1137	bHLH_1_vs_bHLH_Input_peak_171	intron	LOC_Os01g03270	LOC_Os01g03270	GO:0003824,catalytic activity; GO:0004842,ubiquitin-protein transferase activity; GO:0006807,nitrogen compound metabolic process; GO:0008152,metabolic process; GO:0009314,response to radiation; GO:0009411,response to UV; GO:0009416,response to light stimulus; GO:0009628,response to abiotic stimulus; GO:0009987,cellular process; GO:0016567,protein ubiquitination; GO:0016740,transferase activity; G…	SIAH1; E3 ubiquitin-protein ligase SIAH1 [EC:2.3.2.27]; K04506; SIAH1; E3 ubiquitin-protein ligase SIAH1 [EC:2.3.2.27]; K04506; SIAH1; E3 ubiquitin-protein ligase SIAH1 [EC:2.3.2.27]; K04506; SIAH1; E3 ubiquitin-protein ligase SIAH1 [EC:2.3.2.27]; K04506;	BAD52686.1 hypothetical protein [Oryza sativa Japonica Group]
50	Chr1	1328371	1329224	853	1328708	71	46.3841	9.12535	44.1137	bHLH_1_vs_bHLH_Input_peak_171	cds	LOC_Os01g03270	LOC_Os01g03270	GO:0003824,catalytic activity; GO:0004842,ubiquitin-protein transferase activity; GO:0006807,nitrogen compound metabolic process; GO:0008152,metabolic process; GO:0009314,response to radiation; GO:0009411,response to UV; GO:0009416,response to light stimulus; GO:0009628,response to abiotic stimulus; GO:0009987,cellular process; GO:0016567,protein ubiquitination; GO:0016740,transferase activity; G…	SIAH1; E3 ubiquitin-protein ligase SIAH1 [EC:2.3.2.27]; K04506; SIAH1; E3 ubiquitin-protein ligase SIAH1 [EC:2.3.2.27]; K04506; SIAH1; E3 ubiquitin-protein ligase SIAH1 [EC:2.3.2.27]; K04506; SIAH1; E3 ubiquitin-protein ligase SIAH1 [EC:2.3.2.27]; K04506;	BAD52686.1 hypothetical protein [Oryza sativa Japonica Group]
50	Chr1	1328371	1329224	853	1328708	71	46.3841	9.12535	44.1137	bHLH_1_vs_bHLH_Input_peak_171	intergenic	--	--	--	--	--
50	Chr1	1328263	1329239	976	1328705	60	37.5506	8.33051	35.3404	bHLH_2_vs_bHLH_Input_peak_163	cds	LOC_Os01g03270	LOC_Os01g03270	GO:0003824,catalytic activity; GO:0004842,ubiquitin-protein transferase activity; GO:0006807,nitrogen compound metabolic process; GO:0008152,metabolic process; GO:0009314,response to radiation; GO:0009411,response to UV; GO:0009416,response to light stimulus; GO:0009628,response to abiotic stimulus; GO:0009987,cellular process; GO:0016567,protein ubiquitination; GO:0016740,transferase activity; G…	SIAH1; E3 ubiquitin-protein ligase SIAH1 [EC:2.3.2.27]; K04506; SIAH1; E3 ubiquitin-protein ligase SIAH1 [EC:2.3.2.27]; K04506; SIAH1; E3 ubiquitin-protein ligase SIAH1 [EC:2.3.2.27]; K04506; SIAH1; E3 ubiquitin-protein ligase SIAH1 [EC:2.3.2.27]; K04506;	BAD52686.1 hypothetical protein [Oryza sativa Japonica Group]
50	Chr1	1328263	1329239	976	1328705	60	37.5506	8.33051	35.3404	bHLH_2_vs_bHLH_Input_peak_163	intron	LOC_Os01g03270	LOC_Os01g03270	GO:0003824,catalytic activity; GO:0004842,ubiquitin-protein transferase activity; GO:0006807,nitrogen compound metabolic process; GO:0008152,metabolic process; GO:0009314,response to radiation; GO:0009411,response to UV; GO:0009416,response to light stimulus; GO:0009628,response to abiotic stimulus; GO:0009987,cellular process; GO:0016567,protein ubiquitination; GO:0016740,transferase activity; G…	SIAH1; E3 ubiquitin-protein ligase SIAH1 [EC:2.3.2.27]; K04506; SIAH1; E3 ubiquitin-protein ligase SIAH1 [EC:2.3.2.27]; K04506; SIAH1; E3 ubiquitin-protein ligase SIAH1 [EC:2.3.2.27]; K04506; SIAH1; E3 ubiquitin-protein ligase SIAH1 [EC:2.3.2.27]; K04506;	BAD52686.1 hypothetical protein [Oryza sativa Japonica Group]
50	Chr1	1328263	1329239	976	1328705	60	37.5506	8.33051	35.3404	bHLH_2_vs_bHLH_Input_peak_163	cds	LOC_Os01g03270	LOC_Os01g03270	GO:0003824,catalytic activity; GO:0004842,ubiquitin-protein transferase activity; GO:0006807,nitrogen compound metabolic process; GO:0008152,metabolic process; GO:0009314,response to radiation; GO:0009411,response to UV; GO:0009416,response to light stimulus; GO:0009628,response to abiotic stimulus; GO:0009987,cellular process; GO:0016567,protein ubiquitination; GO:0016740,transferase activity; G…	SIAH1; E3 ubiquitin-protein ligase SIAH1 [EC:2.3.2.27]; K04506; SIAH1; E3 ubiquitin-protein ligase SIAH1 [EC:2.3.2.27]; K04506; SIAH1; E3 ubiquitin-protein ligase SIAH1 [EC:2.3.2.27]; K04506; SIAH1; E3 ubiquitin-protein ligase SIAH1 [EC:2.3.2.27]; K04506;	BAD52686.1 hypothetical protein [Oryza sativa Japonica Group]
50	Chr1	1328263	1329239	976	1328705	60	37.5506	8.33051	35.3404	bHLH_2_vs_bHLH_Input_peak_163	intergenic	--	--	--	--	--
51	Chr1	1333833	1334473	640	1334145	83	59.0651	10.6462	56.6679	bHLH_1_vs_bHLH_Input_peak_173	promoter	LOC_Os01g03280	LOC_Os01g03280	--	--	BAD52687.1 hypothetical protein [Oryza sativa Japonica Group]
51	Chr1	1333833	1334473	640	1334145	83	59.0651	10.6462	56.6679	bHLH_1_vs_bHLH_Input_peak_173	cds	LOC_Os01g03290	LOC_Os01g03290	GO:0003824,catalytic activity; GO:0004842,ubiquitin-protein transferase activity; GO:0006807,nitrogen compound metabolic process; GO:0008152,metabolic process; GO:0009314,response to radiation; GO:0009411,response to UV; GO:0009416,response to light stimulus; GO:0009628,response to abiotic stimulus; GO:0009987,cellular process; GO:0016567,protein ubiquitination; GO:0016740,transferase activity; G…	SIAH1; E3 ubiquitin-protein ligase SIAH1 [EC:2.3.2.27]; K04506; SIAH1; E3 ubiquitin-protein ligase SIAH1 [EC:2.3.2.27]; K04506; SIAH1; E3 ubiquitin-protein ligase SIAH1 [EC:2.3.2.27]; K04506; SIAH1; E3 ubiquitin-protein ligase SIAH1 [EC:2.3.2.27]; K04506;	BAD52688.1 seven in absentia protein -like [Oryza sativa Japonica Group]
51	Chr1	1333833	1334473	640	1334145	83	59.0651	10.6462	56.6679	bHLH_1_vs_bHLH_Input_peak_173	promoter	LOC_Os01g03300	LOC_Os01g03300	--	SIAH1; E3 ubiquitin-protein ligase SIAH1 [EC:2.3.2.27]; K04506; SIAH1; E3 ubiquitin-protein ligase SIAH1 [EC:2.3.2.27]; K04506; SIAH1; E3 ubiquitin-protein ligase SIAH1 [EC:2.3.2.27]; K04506; SIAH1; E3 ubiquitin-protein ligase SIAH1 [EC:2.3.2.27]; K04506;	XP_015636261.1 E3 ubiquitin-protein ligase SINA-like 11 [Oryza sativa Japonica Group]
51	Chr1	1333833	1334473	640	1334145	83	59.0651	10.6462	56.6679	bHLH_1_vs_bHLH_Input_peak_173	intron	LOC_Os01g03290	LOC_Os01g03290	GO:0003824,catalytic activity; GO:0004842,ubiquitin-protein transferase activity; GO:0006807,nitrogen compound metabolic process; GO:0008152,metabolic process; GO:0009314,response to radiation; GO:0009411,response to UV; GO:0009416,response to light stimulus; GO:0009628,response to abiotic stimulus; GO:0009987,cellular process; GO:0016567,protein ubiquitination; GO:0016740,transferase activity; G…	SIAH1; E3 ubiquitin-protein ligase SIAH1 [EC:2.3.2.27]; K04506; SIAH1; E3 ubiquitin-protein ligase SIAH1 [EC:2.3.2.27]; K04506; SIAH1; E3 ubiquitin-protein ligase SIAH1 [EC:2.3.2.27]; K04506; SIAH1; E3 ubiquitin-protein ligase SIAH1 [EC:2.3.2.27]; K04506;	BAD52688.1 seven in absentia protein -like [Oryza sativa Japonica Group]
51	Chr1	1333754	1334517	763	1334200	71	47.1202	9.33422	44.7945	bHLH_2_vs_bHLH_Input_peak_164	promoter	LOC_Os01g03280	LOC_Os01g03280	--	--	BAD52687.1 hypothetical protein [Oryza sativa Japonica Group]
51	Chr1	1333754	1334517	763	1334200	71	47.1202	9.33422	44.7945	bHLH_2_vs_bHLH_Input_peak_164	cds	LOC_Os01g03290	LOC_Os01g03290	GO:0003824,catalytic activity; GO:0004842,ubiquitin-protein transferase activity; GO:0006807,nitrogen compound metabolic process; GO:0008152,metabolic process; GO:0009314,response to radiation; GO:0009411,response to UV; GO:0009416,response to light stimulus; GO:0009628,response to abiotic stimulus; GO:0009987,cellular process; GO:0016567,protein ubiquitination; GO:0016740,transferase activity; G…	SIAH1; E3 ubiquitin-protein ligase SIAH1 [EC:2.3.2.27]; K04506; SIAH1; E3 ubiquitin-protein ligase SIAH1 [EC:2.3.2.27]; K04506; SIAH1; E3 ubiquitin-protein ligase SIAH1 [EC:2.3.2.27]; K04506; SIAH1; E3 ubiquitin-protein ligase SIAH1 [EC:2.3.2.27]; K04506;	BAD52688.1 seven in absentia protein -like [Oryza sativa Japonica Group]
51	Chr1	1333754	1334517	763	1334200	71	47.1202	9.33422	44.7945	bHLH_2_vs_bHLH_Input_peak_164	promoter	LOC_Os01g03300	LOC_Os01g03300	--	SIAH1; E3 ubiquitin-protein ligase SIAH1 [EC:2.3.2.27]; K04506; SIAH1; E3 ubiquitin-protein ligase SIAH1 [EC:2.3.2.27]; K04506; SIAH1; E3 ubiquitin-protein ligase SIAH1 [EC:2.3.2.27]; K04506; SIAH1; E3 ubiquitin-protein ligase SIAH1 [EC:2.3.2.27]; K04506;	XP_015636261.1 E3 ubiquitin-protein ligase SINA-like 11 [Oryza sativa Japonica Group]
51	Chr1	1333754	1334517	763	1334200	71	47.1202	9.33422	44.7945	bHLH_2_vs_bHLH_Input_peak_164	intron	LOC_Os01g03290	LOC_Os01g03290	GO:0003824,catalytic activity; GO:0004842,ubiquitin-protein transferase activity; GO:0006807,nitrogen compound metabolic process; GO:0008152,metabolic process; GO:0009314,response to radiation; GO:0009411,response to UV; GO:0009416,response to light stimulus; GO:0009628,response to abiotic stimulus; GO:0009987,cellular process; GO:0016567,protein ubiquitination; GO:0016740,transferase activity; G…	SIAH1; E3 ubiquitin-protein ligase SIAH1 [EC:2.3.2.27]; K04506; SIAH1; E3 ubiquitin-protein ligase SIAH1 [EC:2.3.2.27]; K04506; SIAH1; E3 ubiquitin-protein ligase SIAH1 [EC:2.3.2.27]; K04506; SIAH1; E3 ubiquitin-protein ligase SIAH1 [EC:2.3.2.27]; K04506;	BAD52688.1 seven in absentia protein -like [Oryza sativa Japonica Group]
52	Chr1	1336722	1337401	679	1336921	44	21.0587	5.63737	19.1253	bHLH_1_vs_bHLH_Input_peak_175	promoter	LOC_Os01g03290	LOC_Os01g03290	GO:0003824,catalytic activity; GO:0004842,ubiquitin-protein transferase activity; GO:0006807,nitrogen compound metabolic process; GO:0008152,metabolic process; GO:0009314,response to radiation; GO:0009411,response to UV; GO:0009416,response to light stimulus; GO:0009628,response to abiotic stimulus; GO:0009987,cellular process; GO:0016567,protein ubiquitination; GO:0016740,transferase activity; G…	SIAH1; E3 ubiquitin-protein ligase SIAH1 [EC:2.3.2.27]; K04506; SIAH1; E3 ubiquitin-protein ligase SIAH1 [EC:2.3.2.27]; K04506; SIAH1; E3 ubiquitin-protein ligase SIAH1 [EC:2.3.2.27]; K04506; SIAH1; E3 ubiquitin-protein ligase SIAH1 [EC:2.3.2.27]; K04506;	BAD52688.1 seven in absentia protein -like [Oryza sativa Japonica Group]
52	Chr1	1336722	1337401	679	1336921	44	21.0587	5.63737	19.1253	bHLH_1_vs_bHLH_Input_peak_175	cds	LOC_Os01g03300	LOC_Os01g03300	--	SIAH1; E3 ubiquitin-protein ligase SIAH1 [EC:2.3.2.27]; K04506; SIAH1; E3 ubiquitin-protein ligase SIAH1 [EC:2.3.2.27]; K04506; SIAH1; E3 ubiquitin-protein ligase SIAH1 [EC:2.3.2.27]; K04506; SIAH1; E3 ubiquitin-protein ligase SIAH1 [EC:2.3.2.27]; K04506;	XP_015636261.1 E3 ubiquitin-protein ligase SINA-like 11 [Oryza sativa Japonica Group]
52	Chr1	1336717	1337400	683	1336904	44	22.4442	6.05917	20.4554	bHLH_2_vs_bHLH_Input_peak_165	promoter	LOC_Os01g03290	LOC_Os01g03290	GO:0003824,catalytic activity; GO:0004842,ubiquitin-protein transferase activity; GO:0006807,nitrogen compound metabolic process; GO:0008152,metabolic process; GO:0009314,response to radiation; GO:0009411,response to UV; GO:0009416,response to light stimulus; GO:0009628,response to abiotic stimulus; GO:0009987,cellular process; GO:0016567,protein ubiquitination; GO:0016740,transferase activity; G…	SIAH1; E3 ubiquitin-protein ligase SIAH1 [EC:2.3.2.27]; K04506; SIAH1; E3 ubiquitin-protein ligase SIAH1 [EC:2.3.2.27]; K04506; SIAH1; E3 ubiquitin-protein ligase SIAH1 [EC:2.3.2.27]; K04506; SIAH1; E3 ubiquitin-protein ligase SIAH1 [EC:2.3.2.27]; K04506;	BAD52688.1 seven in absentia protein -like [Oryza sativa Japonica Group]
52	Chr1	1336717	1337400	683	1336904	44	22.4442	6.05917	20.4554	bHLH_2_vs_bHLH_Input_peak_165	intron	LOC_Os01g03300	LOC_Os01g03300	--	SIAH1; E3 ubiquitin-protein ligase SIAH1 [EC:2.3.2.27]; K04506; SIAH1; E3 ubiquitin-protein ligase SIAH1 [EC:2.3.2.27]; K04506; SIAH1; E3 ubiquitin-protein ligase SIAH1 [EC:2.3.2.27]; K04506; SIAH1; E3 ubiquitin-protein ligase SIAH1 [EC:2.3.2.27]; K04506;	XP_015636261.1 E3 ubiquitin-protein ligase SINA-like 11 [Oryza sativa Japonica Group]
52	Chr1	1336717	1337400	683	1336904	44	22.4442	6.05917	20.4554	bHLH_2_vs_bHLH_Input_peak_165	cds	LOC_Os01g03300	LOC_Os01g03300	--	SIAH1; E3 ubiquitin-protein ligase SIAH1 [EC:2.3.2.27]; K04506; SIAH1; E3 ubiquitin-protein ligase SIAH1 [EC:2.3.2.27]; K04506; SIAH1; E3 ubiquitin-protein ligase SIAH1 [EC:2.3.2.27]; K04506; SIAH1; E3 ubiquitin-protein ligase SIAH1 [EC:2.3.2.27]; K04506;	XP_015636261.1 E3 ubiquitin-protein ligase SINA-like 11 [Oryza sativa Japonica Group]
53	Chr1	1338492	1338826	334	1338662	48	21.0745	5.2158	19.1405	bHLH_1_vs_bHLH_Input_peak_176	cds	LOC_Os01g03310	LOC_Os01g03310	--	--	XP_015622137.1 Bowman-Birk type bran trypsin inhibitor [Oryza sativa Japonica Group]
53	Chr1	1338512	1338853	341	1338616	47	23.0749	5.87528	21.0743	bHLH_2_vs_bHLH_Input_peak_166	cds	LOC_Os01g03310	LOC_Os01g03310	--	--	XP_015622137.1 Bowman-Birk type bran trypsin inhibitor [Oryza sativa Japonica Group]
54	Chr1	1345238	1345583	345	1345370	47	20.629	5.19496	18.7003	bHLH_1_vs_bHLH_Input_peak_178	three_prime_UTR	LOC_Os01g03330	LOC_Os01g03330	--	--	XP_015613509.1 Bowman-Birk type bran trypsin inhibitor-like [Oryza sativa Japonica Group]
54	Chr1	1345238	1345583	345	1345370	47	20.629	5.19496	18.7003	bHLH_1_vs_bHLH_Input_peak_178	cds	LOC_Os01g03330	LOC_Os01g03330	--	--	XP_015613509.1 Bowman-Birk type bran trypsin inhibitor-like [Oryza sativa Japonica Group]
54	Chr1	1345239	1345609	370	1345367	49	23.6099	5.79638	21.6001	bHLH_2_vs_bHLH_Input_peak_168	three_prime_UTR	LOC_Os01g03330	LOC_Os01g03330	--	--	XP_015613509.1 Bowman-Birk type bran trypsin inhibitor-like [Oryza sativa Japonica Group]
54	Chr1	1345239	1345609	370	1345367	49	23.6099	5.79638	21.6001	bHLH_2_vs_bHLH_Input_peak_168	cds	LOC_Os01g03330	LOC_Os01g03330	--	--	XP_015613509.1 Bowman-Birk type bran trypsin inhibitor-like [Oryza sativa Japonica Group]
55	Chr1	1346359	1346959	600	1346697	208	202.51	21.415	199.128	bHLH_1_vs_bHLH_Input_peak_179	five_prime_UTR	LOC_Os01g03330	LOC_Os01g03330	--	--	XP_015613509.1 Bowman-Birk type bran trypsin inhibitor-like [Oryza sativa Japonica Group]
55	Chr1	1346359	1346959	600	1346697	208	202.51	21.415	199.128	bHLH_1_vs_bHLH_Input_peak_179	promoter	LOC_Os01g03330	LOC_Os01g03330	--	--	XP_015613509.1 Bowman-Birk type bran trypsin inhibitor-like [Oryza sativa Japonica Group]
55	Chr1	1346354	1346996	642	1346702	144	124.59	16.1552	121.607	bHLH_2_vs_bHLH_Input_peak_169	five_prime_UTR	LOC_Os01g03330	LOC_Os01g03330	--	--	XP_015613509.1 Bowman-Birk type bran trypsin inhibitor-like [Oryza sativa Japonica Group]
55	Chr1	1346354	1346996	642	1346702	144	124.59	16.1552	121.607	bHLH_2_vs_bHLH_Input_peak_169	promoter	LOC_Os01g03330	LOC_Os01g03330	--	--	XP_015613509.1 Bowman-Birk type bran trypsin inhibitor-like [Oryza sativa Japonica Group]
56	Chr1	1348106	1349005	899	1348830	73	46.1376	8.74874	43.8702	bHLH_1_vs_bHLH_Input_peak_180	promoter	LOC_Os01g03330	LOC_Os01g03330	--	--	XP_015613509.1 Bowman-Birk type bran trypsin inhibitor-like [Oryza sativa Japonica Group]
56	Chr1	1348106	1349005	899	1348830	73	46.1376	8.74874	43.8702	bHLH_1_vs_bHLH_Input_peak_180	cds	LOC_Os01g03340	LOC_Os01g03340	--	--	KAB8082325.1 hypothetical protein EE612_004179 [Oryza sativa]
56	Chr1	1348106	1349005	899	1348830	73	46.1376	8.74874	43.8702	bHLH_1_vs_bHLH_Input_peak_180	five_prime_UTR	LOC_Os01g03340	LOC_Os01g03340	--	--	KAB8082325.1 hypothetical protein EE612_004179 [Oryza sativa]
56	Chr1	1348106	1349005	899	1348830	73	46.1376	8.74874	43.8702	bHLH_1_vs_bHLH_Input_peak_180	promoter	LOC_Os01g03340	LOC_Os01g03340	--	--	KAB8082325.1 hypothetical protein EE612_004179 [Oryza sativa]
56	Chr1	1348106	1349005	899	1348830	73	46.1376	8.74874	43.8702	bHLH_1_vs_bHLH_Input_peak_180	promoter	LOC_Os01g03350	LOC_Os01g03350	--	--	EAY72345.1 hypothetical protein OsI_00198 [Oryza sativa Indica Group]
56	Chr1	1348634	1349024	390	1348815	70	45.8192	9.12745	43.5082	bHLH_2_vs_bHLH_Input_peak_170	cds	LOC_Os01g03340	LOC_Os01g03340	--	--	KAB8082325.1 hypothetical protein EE612_004179 [Oryza sativa]
56	Chr1	1348634	1349024	390	1348815	70	45.8192	9.12745	43.5082	bHLH_2_vs_bHLH_Input_peak_170	five_prime_UTR	LOC_Os01g03340	LOC_Os01g03340	--	--	KAB8082325.1 hypothetical protein EE612_004179 [Oryza sativa]
56	Chr1	1348634	1349024	390	1348815	70	45.8192	9.12745	43.5082	bHLH_2_vs_bHLH_Input_peak_170	promoter	LOC_Os01g03340	LOC_Os01g03340	--	--	KAB8082325.1 hypothetical protein EE612_004179 [Oryza sativa]
56	Chr1	1348634	1349024	390	1348815	70	45.8192	9.12745	43.5082	bHLH_2_vs_bHLH_Input_peak_170	promoter	LOC_Os01g03350	LOC_Os01g03350	--	--	EAY72345.1 hypothetical protein OsI_00198 [Oryza sativa Indica Group]
57	Chr1	1351889	1352339	450	1352127	172	147.858	16.3372	144.804	bHLH_1_vs_bHLH_Input_peak_181	intergenic	--	--	--	--	--
57	Chr1	1351882	1352344	462	1352129	164	143.197	16.7266	140.085	bHLH_2_vs_bHLH_Input_peak_171	intergenic	--	--	--	--	--
59	Chr1	1355661	1356186	525	1355932	380	494.378	46.0496	489.307	bHLH_1_vs_bHLH_Input_peak_184	promoter	LOC_Os01g03360	LOC_Os01g03360	--	--	A2WK50.2 RecName: Full=Bowman-Birk type bran trypsin inhibitor; AltName: Full=OSE727A; AltName: Full=Protein RBBI3-3; AltName: Full=RBTI; Flags: Precursor [Oryza sativa Indica Group]
59	Chr1	1355615	1356189	574	1355929	357	468.239	46.6483	463.107	bHLH_2_vs_bHLH_Input_peak_173	promoter	LOC_Os01g03360	LOC_Os01g03360	--	--	A2WK50.2 RecName: Full=Bowman-Birk type bran trypsin inhibitor; AltName: Full=OSE727A; AltName: Full=Protein RBBI3-3; AltName: Full=RBTI; Flags: Precursor [Oryza sativa Indica Group]
60	Chr1	1362797	1363215	418	1362973	43	19.5331	5.30147	17.6251	bHLH_1_vs_bHLH_Input_peak_185	promoter	LOC_Os01g03370	LOC_Os01g03370	--	--	XP_015641418.1 probable LRR receptor-like serine/threonine-protein kinase At1g51860 isoform X4 [Oryza sativa Japonica Group]
60	Chr1	1362839	1363257	418	1363013	45	23.1611	6.15063	21.1596	bHLH_2_vs_bHLH_Input_peak_174	promoter	LOC_Os01g03370	LOC_Os01g03370	--	--	XP_015641418.1 probable LRR receptor-like serine/threonine-protein kinase At1g51860 isoform X4 [Oryza sativa Japonica Group]
61	Chr1	1365957	1366913	956	1366534	163	139.981	16.1984	136.976	bHLH_1_vs_bHLH_Input_peak_187	promoter	LOC_Os01g03380	LOC_Os01g03380	--	--	XP_015636274.2 Bowman-Birk type bran trypsin inhibitor [Oryza sativa Japonica Group]
61	Chr1	1365957	1366913	956	1366534	163	139.981	16.1984	136.976	bHLH_1_vs_bHLH_Input_peak_187	cds	LOC_Os01g03390	LOC_Os01g03390	--	--	XP_015634573.1 Bowman-Birk type bran trypsin inhibitor [Oryza sativa Japonica Group]
61	Chr1	1365957	1366913	956	1366534	163	139.981	16.1984	136.976	bHLH_1_vs_bHLH_Input_peak_187	five_prime_UTR	LOC_Os01g03390	LOC_Os01g03390	--	--	XP_015634573.1 Bowman-Birk type bran trypsin inhibitor [Oryza sativa Japonica Group]
61	Chr1	1365957	1366913	956	1366534	163	139.981	16.1984	136.976	bHLH_1_vs_bHLH_Input_peak_187	promoter	LOC_Os01g03390	LOC_Os01g03390	--	--	XP_015634573.1 Bowman-Birk type bran trypsin inhibitor [Oryza sativa Japonica Group]
61	Chr1	1365957	1366913	956	1366534	163	139.981	16.1984	136.976	bHLH_1_vs_bHLH_Input_peak_187	promoter	LOC_Os01g03400	LOC_Os01g03400	GO:0003824,catalytic activity; GO:0004842,ubiquitin-protein transferase activity; GO:0006807,nitrogen compound metabolic process; GO:0008152,metabolic process; GO:0009987,cellular process; GO:0016567,protein ubiquitination; GO:0016740,transferase activity; GO:0019538,protein metabolic process; GO:0019787,ubiquitin-like protein transferase activity; GO:0032446,protein modification by small protein…	SIAH1; E3 ubiquitin-protein ligase SIAH1 [EC:2.3.2.27]; K04506; SIAH1; E3 ubiquitin-protein ligase SIAH1 [EC:2.3.2.27]; K04506; SIAH1; E3 ubiquitin-protein ligase SIAH1 [EC:2.3.2.27]; K04506; SIAH1; E3 ubiquitin-protein ligase SIAH1 [EC:2.3.2.27]; K04506;	BAD52873.1 hypothetical protein [Oryza sativa Japonica Group]
61	Chr1	1366085	1366931	846	1366537	130	105.055	14.0743	102.214	bHLH_2_vs_bHLH_Input_peak_175	promoter	LOC_Os01g03380	LOC_Os01g03380	--	--	XP_015636274.2 Bowman-Birk type bran trypsin inhibitor [Oryza sativa Japonica Group]
61	Chr1	1366085	1366931	846	1366537	130	105.055	14.0743	102.214	bHLH_2_vs_bHLH_Input_peak_175	cds	LOC_Os01g03390	LOC_Os01g03390	--	--	XP_015634573.1 Bowman-Birk type bran trypsin inhibitor [Oryza sativa Japonica Group]
61	Chr1	1366085	1366931	846	1366537	130	105.055	14.0743	102.214	bHLH_2_vs_bHLH_Input_peak_175	five_prime_UTR	LOC_Os01g03390	LOC_Os01g03390	--	--	XP_015634573.1 Bowman-Birk type bran trypsin inhibitor [Oryza sativa Japonica Group]
61	Chr1	1366085	1366931	846	1366537	130	105.055	14.0743	102.214	bHLH_2_vs_bHLH_Input_peak_175	promoter	LOC_Os01g03390	LOC_Os01g03390	--	--	XP_015634573.1 Bowman-Birk type bran trypsin inhibitor [Oryza sativa Japonica Group]
61	Chr1	1366085	1366931	846	1366537	130	105.055	14.0743	102.214	bHLH_2_vs_bHLH_Input_peak_175	promoter	LOC_Os01g03400	LOC_Os01g03400	GO:0003824,catalytic activity; GO:0004842,ubiquitin-protein transferase activity; GO:0006807,nitrogen compound metabolic process; GO:0008152,metabolic process; GO:0009987,cellular process; GO:0016567,protein ubiquitination; GO:0016740,transferase activity; GO:0019538,protein metabolic process; GO:0019787,ubiquitin-like protein transferase activity; GO:0032446,protein modification by small protein…	SIAH1; E3 ubiquitin-protein ligase SIAH1 [EC:2.3.2.27]; K04506; SIAH1; E3 ubiquitin-protein ligase SIAH1 [EC:2.3.2.27]; K04506; SIAH1; E3 ubiquitin-protein ligase SIAH1 [EC:2.3.2.27]; K04506; SIAH1; E3 ubiquitin-protein ligase SIAH1 [EC:2.3.2.27]; K04506;	BAD52873.1 hypothetical protein [Oryza sativa Japonica Group]
62	Chr1	1375463	1376070	607	1375675	57	28.7616	6.27725	26.7066	bHLH_1_vs_bHLH_Input_peak_188	cds	LOC_Os01g03420	LOC_Os01g03420	GO:0003824,catalytic activity; GO:0004842,ubiquitin-protein transferase activity; GO:0006807,nitrogen compound metabolic process; GO:0008152,metabolic process; GO:0009987,cellular process; GO:0016567,protein ubiquitination; GO:0016740,transferase activity; GO:0019538,protein metabolic process; GO:0019787,ubiquitin-like protein transferase activity; GO:0032446,protein modification by small protein…	SIAH1; E3 ubiquitin-protein ligase SIAH1 [EC:2.3.2.27]; K04506; SIAH1; E3 ubiquitin-protein ligase SIAH1 [EC:2.3.2.27]; K04506; SIAH1; E3 ubiquitin-protein ligase SIAH1 [EC:2.3.2.27]; K04506; SIAH1; E3 ubiquitin-protein ligase SIAH1 [EC:2.3.2.27]; K04506;	XP_015636296.1 E3 ubiquitin-protein ligase SINA-like 2 [Oryza sativa Japonica Group]
62	Chr1	1375484	1376041	557	1375672	56	29.7522	6.65818	27.6463	bHLH_2_vs_bHLH_Input_peak_176	cds	LOC_Os01g03420	LOC_Os01g03420	GO:0003824,catalytic activity; GO:0004842,ubiquitin-protein transferase activity; GO:0006807,nitrogen compound metabolic process; GO:0008152,metabolic process; GO:0009987,cellular process; GO:0016567,protein ubiquitination; GO:0016740,transferase activity; GO:0019538,protein metabolic process; GO:0019787,ubiquitin-like protein transferase activity; GO:0032446,protein modification by small protein…	SIAH1; E3 ubiquitin-protein ligase SIAH1 [EC:2.3.2.27]; K04506; SIAH1; E3 ubiquitin-protein ligase SIAH1 [EC:2.3.2.27]; K04506; SIAH1; E3 ubiquitin-protein ligase SIAH1 [EC:2.3.2.27]; K04506; SIAH1; E3 ubiquitin-protein ligase SIAH1 [EC:2.3.2.27]; K04506;	XP_015636296.1 E3 ubiquitin-protein ligase SINA-like 2 [Oryza sativa Japonica Group]
63	Chr1	1443765	1445445	1680	1445049	165	134.8	14.7958	131.829	bHLH_1_vs_bHLH_Input_peak_196	cds	LOC_Os01g03549	LOC_Os01g03549	GO:0003824,catalytic activity; GO:0005618,cell wall; GO:0005622,intracellular anatomical structure; GO:0005623,obsolete cell; GO:0005737,cytoplasm; GO:0005783,endoplasmic reticulum; GO:0005794,Golgi apparatus; GO:0005829,cytosol; GO:0006950,response to stress; GO:0007154,cell communication; GO:0008152,metabolic process; GO:0009267,cellular response to starvation; GO:0009605,response to external s…	--	NP_001388486.1 multicopper oxidase LPR1 homolog 2 precursor [Oryza sativa Japonica Group]
63	Chr1	1443765	1445445	1680	1445049	165	134.8	14.7958	131.829	bHLH_1_vs_bHLH_Input_peak_196	promoter	LOC_Os01g03570	LOC_Os01g03570	GO:0000018,regulation of DNA recombination; GO:0003676,nucleic acid binding; GO:0003677,DNA binding; GO:0003723,RNA binding; GO:0003725,double-stranded RNA binding; GO:0005488,binding; GO:0005515,protein binding; GO:0005622,intracellular anatomical structure; GO:0005623,obsolete cell; GO:0005634,nucleus; GO:0005655,nucleolar ribonuclease P complex; GO:0005730,nucleolus; GO:0005911,cell-cell junct…	--	XP_015622029.1 protein INVOLVED IN DE NOVO 2 [Oryza sativa Japonica Group]
63	Chr1	1443765	1445445	1680	1445049	165	134.8	14.7958	131.829	bHLH_1_vs_bHLH_Input_peak_196	intron	LOC_Os01g03549	LOC_Os01g03549	GO:0003824,catalytic activity; GO:0005618,cell wall; GO:0005622,intracellular anatomical structure; GO:0005623,obsolete cell; GO:0005737,cytoplasm; GO:0005783,endoplasmic reticulum; GO:0005794,Golgi apparatus; GO:0005829,cytosol; GO:0006950,response to stress; GO:0007154,cell communication; GO:0008152,metabolic process; GO:0009267,cellular response to starvation; GO:0009605,response to external s…	--	NP_001388486.1 multicopper oxidase LPR1 homolog 2 precursor [Oryza sativa Japonica Group]
63	Chr1	1443765	1445445	1680	1445049	165	134.8	14.7958	131.829	bHLH_1_vs_bHLH_Input_peak_196	cds	LOC_Os01g03549	LOC_Os01g03549	GO:0003824,catalytic activity; GO:0005618,cell wall; GO:0005622,intracellular anatomical structure; GO:0005623,obsolete cell; GO:0005737,cytoplasm; GO:0005783,endoplasmic reticulum; GO:0005794,Golgi apparatus; GO:0005829,cytosol; GO:0006950,response to stress; GO:0007154,cell communication; GO:0008152,metabolic process; GO:0009267,cellular response to starvation; GO:0009605,response to external s…	--	NP_001388486.1 multicopper oxidase LPR1 homolog 2 precursor [Oryza sativa Japonica Group]
63	Chr1	1443765	1445445	1680	1445049	165	134.8	14.7958	131.829	bHLH_1_vs_bHLH_Input_peak_196	three_prime_UTR	LOC_Os01g03549	LOC_Os01g03549	GO:0003824,catalytic activity; GO:0005618,cell wall; GO:0005622,intracellular anatomical structure; GO:0005623,obsolete cell; GO:0005737,cytoplasm; GO:0005783,endoplasmic reticulum; GO:0005794,Golgi apparatus; GO:0005829,cytosol; GO:0006950,response to stress; GO:0007154,cell communication; GO:0008152,metabolic process; GO:0009267,cellular response to starvation; GO:0009605,response to external s…	--	NP_001388486.1 multicopper oxidase LPR1 homolog 2 precursor [Oryza sativa Japonica Group]
63	Chr1	1444489	1445430	941	1445051	137	109.206	13.8382	106.335	bHLH_2_vs_bHLH_Input_peak_183	cds	LOC_Os01g03549	LOC_Os01g03549	GO:0003824,catalytic activity; GO:0005618,cell wall; GO:0005622,intracellular anatomical structure; GO:0005623,obsolete cell; GO:0005737,cytoplasm; GO:0005783,endoplasmic reticulum; GO:0005794,Golgi apparatus; GO:0005829,cytosol; GO:0006950,response to stress; GO:0007154,cell communication; GO:0008152,metabolic process; GO:0009267,cellular response to starvation; GO:0009605,response to external s…	--	NP_001388486.1 multicopper oxidase LPR1 homolog 2 precursor [Oryza sativa Japonica Group]
63	Chr1	1444489	1445430	941	1445051	137	109.206	13.8382	106.335	bHLH_2_vs_bHLH_Input_peak_183	promoter	LOC_Os01g03570	LOC_Os01g03570	GO:0000018,regulation of DNA recombination; GO:0003676,nucleic acid binding; GO:0003677,DNA binding; GO:0003723,RNA binding; GO:0003725,double-stranded RNA binding; GO:0005488,binding; GO:0005515,protein binding; GO:0005622,intracellular anatomical structure; GO:0005623,obsolete cell; GO:0005634,nucleus; GO:0005655,nucleolar ribonuclease P complex; GO:0005730,nucleolus; GO:0005911,cell-cell junct…	--	XP_015622029.1 protein INVOLVED IN DE NOVO 2 [Oryza sativa Japonica Group]
63	Chr1	1444489	1445430	941	1445051	137	109.206	13.8382	106.335	bHLH_2_vs_bHLH_Input_peak_183	intron	LOC_Os01g03549	LOC_Os01g03549	GO:0003824,catalytic activity; GO:0005618,cell wall; GO:0005622,intracellular anatomical structure; GO:0005623,obsolete cell; GO:0005737,cytoplasm; GO:0005783,endoplasmic reticulum; GO:0005794,Golgi apparatus; GO:0005829,cytosol; GO:0006950,response to stress; GO:0007154,cell communication; GO:0008152,metabolic process; GO:0009267,cellular response to starvation; GO:0009605,response to external s…	--	NP_001388486.1 multicopper oxidase LPR1 homolog 2 precursor [Oryza sativa Japonica Group]
63	Chr1	1444489	1445430	941	1445051	137	109.206	13.8382	106.335	bHLH_2_vs_bHLH_Input_peak_183	cds	LOC_Os01g03549	LOC_Os01g03549	GO:0003824,catalytic activity; GO:0005618,cell wall; GO:0005622,intracellular anatomical structure; GO:0005623,obsolete cell; GO:0005737,cytoplasm; GO:0005783,endoplasmic reticulum; GO:0005794,Golgi apparatus; GO:0005829,cytosol; GO:0006950,response to stress; GO:0007154,cell communication; GO:0008152,metabolic process; GO:0009267,cellular response to starvation; GO:0009605,response to external s…	--	NP_001388486.1 multicopper oxidase LPR1 homolog 2 precursor [Oryza sativa Japonica Group]
63	Chr1	1444489	1445430	941	1445051	137	109.206	13.8382	106.335	bHLH_2_vs_bHLH_Input_peak_183	three_prime_UTR	LOC_Os01g03549	LOC_Os01g03549	GO:0003824,catalytic activity; GO:0005618,cell wall; GO:0005622,intracellular anatomical structure; GO:0005623,obsolete cell; GO:0005737,cytoplasm; GO:0005783,endoplasmic reticulum; GO:0005794,Golgi apparatus; GO:0005829,cytosol; GO:0006950,response to stress; GO:0007154,cell communication; GO:0008152,metabolic process; GO:0009267,cellular response to starvation; GO:0009605,response to external s…	--	NP_001388486.1 multicopper oxidase LPR1 homolog 2 precursor [Oryza sativa Japonica Group]
65	Chr1	1486214	1486674	460	1486422	144	129.875	17.4708	126.937	bHLH_1_vs_bHLH_Input_peak_199	promoter	LOC_Os01g03620	LOC_Os01g03620	GO:0003824,catalytic activity; GO:0008152,metabolic process; GO:0016491,oxidoreductase activity; GO:0016722,oxidoreductase activity, acting on metal ions; GO:0055114,obsolete oxidation-reduction process;	--	NP_001388468.1 multicopper oxidase LPR1 homolog 4 precursor [Oryza sativa Japonica Group]
65	Chr1	1486214	1486674	460	1486422	144	129.875	17.4708	126.937	bHLH_1_vs_bHLH_Input_peak_199	five_prime_UTR	LOC_Os01g03620	LOC_Os01g03620	GO:0003824,catalytic activity; GO:0008152,metabolic process; GO:0016491,oxidoreductase activity; GO:0016722,oxidoreductase activity, acting on metal ions; GO:0055114,obsolete oxidation-reduction process;	--	NP_001388468.1 multicopper oxidase LPR1 homolog 4 precursor [Oryza sativa Japonica Group]
65	Chr1	1486214	1486674	460	1486422	144	129.875	17.4708	126.937	bHLH_1_vs_bHLH_Input_peak_199	intron	LOC_Os01g03620	LOC_Os01g03620	GO:0003824,catalytic activity; GO:0008152,metabolic process; GO:0016491,oxidoreductase activity; GO:0016722,oxidoreductase activity, acting on metal ions; GO:0055114,obsolete oxidation-reduction process;	--	NP_001388468.1 multicopper oxidase LPR1 homolog 4 precursor [Oryza sativa Japonica Group]
65	Chr1	1486214	1486674	460	1486422	144	129.875	17.4708	126.937	bHLH_1_vs_bHLH_Input_peak_199	cds	LOC_Os01g03620	LOC_Os01g03620	GO:0003824,catalytic activity; GO:0008152,metabolic process; GO:0016491,oxidoreductase activity; GO:0016722,oxidoreductase activity, acting on metal ions; GO:0055114,obsolete oxidation-reduction process;	--	NP_001388468.1 multicopper oxidase LPR1 homolog 4 precursor [Oryza sativa Japonica Group]
65	Chr1	1486158	1486726	568	1486424	116	101.682	15.9969	98.8671	bHLH_2_vs_bHLH_Input_peak_186	promoter	LOC_Os01g03620	LOC_Os01g03620	GO:0003824,catalytic activity; GO:0008152,metabolic process; GO:0016491,oxidoreductase activity; GO:0016722,oxidoreductase activity, acting on metal ions; GO:0055114,obsolete oxidation-reduction process;	--	NP_001388468.1 multicopper oxidase LPR1 homolog 4 precursor [Oryza sativa Japonica Group]
65	Chr1	1486158	1486726	568	1486424	116	101.682	15.9969	98.8671	bHLH_2_vs_bHLH_Input_peak_186	five_prime_UTR	LOC_Os01g03620	LOC_Os01g03620	GO:0003824,catalytic activity; GO:0008152,metabolic process; GO:0016491,oxidoreductase activity; GO:0016722,oxidoreductase activity, acting on metal ions; GO:0055114,obsolete oxidation-reduction process;	--	NP_001388468.1 multicopper oxidase LPR1 homolog 4 precursor [Oryza sativa Japonica Group]
65	Chr1	1486158	1486726	568	1486424	116	101.682	15.9969	98.8671	bHLH_2_vs_bHLH_Input_peak_186	intron	LOC_Os01g03620	LOC_Os01g03620	GO:0003824,catalytic activity; GO:0008152,metabolic process; GO:0016491,oxidoreductase activity; GO:0016722,oxidoreductase activity, acting on metal ions; GO:0055114,obsolete oxidation-reduction process;	--	NP_001388468.1 multicopper oxidase LPR1 homolog 4 precursor [Oryza sativa Japonica Group]
65	Chr1	1486158	1486726	568	1486424	116	101.682	15.9969	98.8671	bHLH_2_vs_bHLH_Input_peak_186	cds	LOC_Os01g03620	LOC_Os01g03620	GO:0003824,catalytic activity; GO:0008152,metabolic process; GO:0016491,oxidoreductase activity; GO:0016722,oxidoreductase activity, acting on metal ions; GO:0055114,obsolete oxidation-reduction process;	--	NP_001388468.1 multicopper oxidase LPR1 homolog 4 precursor [Oryza sativa Japonica Group]
66	Chr1	1493169	1493580	411	1493393	95	57.4814	8.55659	55.0993	bHLH_1_vs_bHLH_Input_peak_201	promoter	LOC_Os01g03630	LOC_Os01g03630	GO:0003824,catalytic activity; GO:0008152,metabolic process; GO:0016491,oxidoreductase activity; GO:0016722,oxidoreductase activity, acting on metal ions; GO:0055114,obsolete oxidation-reduction process;	--	Q5ZE00.2 RecName: Full=Multicopper oxidase LPR1 homolog 3; Flags: Precursor [Oryza sativa Japonica Group]
66	Chr1	1493189	1493585	396	1493373	96	60.6811	9.11911	58.2135	bHLH_2_vs_bHLH_Input_peak_187	promoter	LOC_Os01g03630	LOC_Os01g03630	GO:0003824,catalytic activity; GO:0008152,metabolic process; GO:0016491,oxidoreductase activity; GO:0016722,oxidoreductase activity, acting on metal ions; GO:0055114,obsolete oxidation-reduction process;	--	Q5ZE00.2 RecName: Full=Multicopper oxidase LPR1 homolog 3; Flags: Precursor [Oryza sativa Japonica Group]
67	Chr1	1507236	1507713	477	1507457	61	33.693	7.0918	31.5714	bHLH_1_vs_bHLH_Input_peak_205	promoter	LOC_Os01g03660	LOC_Os01g03660	--	--	BAS70184.1 Os01g0127400 [Oryza sativa Japonica Group]
67	Chr1	1507236	1507713	477	1507457	61	33.693	7.0918	31.5714	bHLH_1_vs_bHLH_Input_peak_205	cds	LOC_Os01g03650	LOC_Os01g03650	GO:0000003,reproduction; GO:0003006,developmental process involved in reproduction; GO:0005215,transporter activity; GO:0005622,intracellular anatomical structure; GO:0005623,obsolete cell; GO:0005737,cytoplasm; GO:0006790,sulfur compound metabolic process; GO:0006996,organelle organization; GO:0007275,multicellular organism development; GO:0008152,metabolic process; GO:0009507,chloroplast; GO:00…	sufD; Fe-S cluster assembly protein SufD; K09015;	XP_015621586.1 protein ABCI7, chloroplastic [Oryza sativa Japonica Group]
67	Chr1	1507255	1507641	386	1507453	59	33.8595	7.40317	31.6972	bHLH_2_vs_bHLH_Input_peak_192	promoter	LOC_Os01g03660	LOC_Os01g03660	--	--	BAS70184.1 Os01g0127400 [Oryza sativa Japonica Group]
67	Chr1	1507255	1507641	386	1507453	59	33.8595	7.40317	31.6972	bHLH_2_vs_bHLH_Input_peak_192	cds	LOC_Os01g03650	LOC_Os01g03650	GO:0000003,reproduction; GO:0003006,developmental process involved in reproduction; GO:0005215,transporter activity; GO:0005622,intracellular anatomical structure; GO:0005623,obsolete cell; GO:0005737,cytoplasm; GO:0006790,sulfur compound metabolic process; GO:0006996,organelle organization; GO:0007275,multicellular organism development; GO:0008152,metabolic process; GO:0009507,chloroplast; GO:00…	sufD; Fe-S cluster assembly protein SufD; K09015;	XP_015621586.1 protein ABCI7, chloroplastic [Oryza sativa Japonica Group]
68	Chr1	1513263	1514261	998	1514008	248	261.203	25.9514	257.485	bHLH_1_vs_bHLH_Input_peak_207	cds	LOC_Os01g03670	LOC_Os01g03670	GO:0005622,intracellular anatomical structure; GO:0005623,obsolete cell; GO:0005737,cytoplasm; GO:0005829,cytosol; GO:0006725,cellular aromatic compound metabolic process; GO:0007275,multicellular organism development; GO:0008152,metabolic process; GO:0009058,biosynthetic process; GO:0009555,pollen development; GO:0009653,anatomical structure morphogenesis; GO:0009987,cellular process; GO:0010208…	--	XP_025878287.1 tetraketide alpha-pyrone reductase 2 [Oryza sativa Japonica Group]
68	Chr1	1513263	1514261	998	1514008	248	261.203	25.9514	257.485	bHLH_1_vs_bHLH_Input_peak_207	intron	LOC_Os01g03670	LOC_Os01g03670	GO:0005622,intracellular anatomical structure; GO:0005623,obsolete cell; GO:0005737,cytoplasm; GO:0005829,cytosol; GO:0006725,cellular aromatic compound metabolic process; GO:0007275,multicellular organism development; GO:0008152,metabolic process; GO:0009058,biosynthetic process; GO:0009555,pollen development; GO:0009653,anatomical structure morphogenesis; GO:0009987,cellular process; GO:0010208…	--	XP_025878287.1 tetraketide alpha-pyrone reductase 2 [Oryza sativa Japonica Group]
68	Chr1	1513263	1514261	998	1514008	248	261.203	25.9514	257.485	bHLH_1_vs_bHLH_Input_peak_207	cds	LOC_Os01g03670	LOC_Os01g03670	GO:0005622,intracellular anatomical structure; GO:0005623,obsolete cell; GO:0005737,cytoplasm; GO:0005829,cytosol; GO:0006725,cellular aromatic compound metabolic process; GO:0007275,multicellular organism development; GO:0008152,metabolic process; GO:0009058,biosynthetic process; GO:0009555,pollen development; GO:0009653,anatomical structure morphogenesis; GO:0009987,cellular process; GO:0010208…	--	XP_025878287.1 tetraketide alpha-pyrone reductase 2 [Oryza sativa Japonica Group]
68	Chr1	1513263	1514261	998	1514008	248	261.203	25.9514	257.485	bHLH_1_vs_bHLH_Input_peak_207	promoter	LOC_Os01g03680	LOC_Os01g03680	--	--	XP_015621389.1 Bowman-Birk type bran trypsin inhibitor [Oryza sativa Japonica Group]
68	Chr1	1513168	1514283	1115	1514009	228	240.548	25.7686	236.816	bHLH_2_vs_bHLH_Input_peak_193	five_prime_UTR	LOC_Os01g03670	LOC_Os01g03670	GO:0005622,intracellular anatomical structure; GO:0005623,obsolete cell; GO:0005737,cytoplasm; GO:0005829,cytosol; GO:0006725,cellular aromatic compound metabolic process; GO:0007275,multicellular organism development; GO:0008152,metabolic process; GO:0009058,biosynthetic process; GO:0009555,pollen development; GO:0009653,anatomical structure morphogenesis; GO:0009987,cellular process; GO:0010208…	--	XP_025878287.1 tetraketide alpha-pyrone reductase 2 [Oryza sativa Japonica Group]
68	Chr1	1513168	1514283	1115	1514009	228	240.548	25.7686	236.816	bHLH_2_vs_bHLH_Input_peak_193	cds	LOC_Os01g03670	LOC_Os01g03670	GO:0005622,intracellular anatomical structure; GO:0005623,obsolete cell; GO:0005737,cytoplasm; GO:0005829,cytosol; GO:0006725,cellular aromatic compound metabolic process; GO:0007275,multicellular organism development; GO:0008152,metabolic process; GO:0009058,biosynthetic process; GO:0009555,pollen development; GO:0009653,anatomical structure morphogenesis; GO:0009987,cellular process; GO:0010208…	--	XP_025878287.1 tetraketide alpha-pyrone reductase 2 [Oryza sativa Japonica Group]
68	Chr1	1513168	1514283	1115	1514009	228	240.548	25.7686	236.816	bHLH_2_vs_bHLH_Input_peak_193	intron	LOC_Os01g03670	LOC_Os01g03670	GO:0005622,intracellular anatomical structure; GO:0005623,obsolete cell; GO:0005737,cytoplasm; GO:0005829,cytosol; GO:0006725,cellular aromatic compound metabolic process; GO:0007275,multicellular organism development; GO:0008152,metabolic process; GO:0009058,biosynthetic process; GO:0009555,pollen development; GO:0009653,anatomical structure morphogenesis; GO:0009987,cellular process; GO:0010208…	--	XP_025878287.1 tetraketide alpha-pyrone reductase 2 [Oryza sativa Japonica Group]
68	Chr1	1513168	1514283	1115	1514009	228	240.548	25.7686	236.816	bHLH_2_vs_bHLH_Input_peak_193	cds	LOC_Os01g03670	LOC_Os01g03670	GO:0005622,intracellular anatomical structure; GO:0005623,obsolete cell; GO:0005737,cytoplasm; GO:0005829,cytosol; GO:0006725,cellular aromatic compound metabolic process; GO:0007275,multicellular organism development; GO:0008152,metabolic process; GO:0009058,biosynthetic process; GO:0009555,pollen development; GO:0009653,anatomical structure morphogenesis; GO:0009987,cellular process; GO:0010208…	--	XP_025878287.1 tetraketide alpha-pyrone reductase 2 [Oryza sativa Japonica Group]
68	Chr1	1513168	1514283	1115	1514009	228	240.548	25.7686	236.816	bHLH_2_vs_bHLH_Input_peak_193	promoter	LOC_Os01g03680	LOC_Os01g03680	--	--	XP_015621389.1 Bowman-Birk type bran trypsin inhibitor [Oryza sativa Japonica Group]
68	Chr1	1513168	1514283	1115	1514009	228	240.548	25.7686	236.816	bHLH_2_vs_bHLH_Input_peak_193	three_prime_UTR	LOC_Os01g03670	LOC_Os01g03670	GO:0005622,intracellular anatomical structure; GO:0005623,obsolete cell; GO:0005737,cytoplasm; GO:0005829,cytosol; GO:0006725,cellular aromatic compound metabolic process; GO:0007275,multicellular organism development; GO:0008152,metabolic process; GO:0009058,biosynthetic process; GO:0009555,pollen development; GO:0009653,anatomical structure morphogenesis; GO:0009987,cellular process; GO:0010208…	--	XP_025878287.1 tetraketide alpha-pyrone reductase 2 [Oryza sativa Japonica Group]
69	Chr1	1514979	1515333	354	1515150	51	24.2788	5.75887	22.2893	bHLH_1_vs_bHLH_Input_peak_208	promoter	LOC_Os01g03680	LOC_Os01g03680	--	--	XP_015621389.1 Bowman-Birk type bran trypsin inhibitor [Oryza sativa Japonica Group]
69	Chr1	1514989	1515315	326	1515166	52	27.7081	6.59248	25.6346	bHLH_2_vs_bHLH_Input_peak_194	promoter	LOC_Os01g03680	LOC_Os01g03680	--	--	XP_015621389.1 Bowman-Birk type bran trypsin inhibitor [Oryza sativa Japonica Group]
70	Chr1	1534223	1534885	662	1534637	89	57.1091	9.22178	54.7303	bHLH_1_vs_bHLH_Input_peak_213	cds	LOC_Os01g03710	LOC_Os01g03710	GO:0000003,reproduction; GO:0000032,cell wall mannoprotein biosynthetic process; GO:0001101,response to acid chemical; GO:0003006,developmental process involved in reproduction; GO:0003824,catalytic activity; GO:0004476,mannose-6-phosphate isomerase activity; GO:0005622,intracellular anatomical structure; GO:0005623,obsolete cell; GO:0005737,cytoplasm; GO:0005975,carbohydrate metabolic process; G…	manA, MPI; mannose-6-phosphate isomerase [EC:5.3.1.8]; K01809; manA, MPI; mannose-6-phosphate isomerase [EC:5.3.1.8]; K01809;	XP_015624158.1 mannose-6-phosphate isomerase 1 isoform X1 [Oryza sativa Japonica Group]
70	Chr1	1534223	1534885	662	1534637	89	57.1091	9.22178	54.7303	bHLH_1_vs_bHLH_Input_peak_213	intron	LOC_Os01g03710	LOC_Os01g03710	GO:0000003,reproduction; GO:0000032,cell wall mannoprotein biosynthetic process; GO:0001101,response to acid chemical; GO:0003006,developmental process involved in reproduction; GO:0003824,catalytic activity; GO:0004476,mannose-6-phosphate isomerase activity; GO:0005622,intracellular anatomical structure; GO:0005623,obsolete cell; GO:0005737,cytoplasm; GO:0005975,carbohydrate metabolic process; G…	manA, MPI; mannose-6-phosphate isomerase [EC:5.3.1.8]; K01809; manA, MPI; mannose-6-phosphate isomerase [EC:5.3.1.8]; K01809;	XP_015624158.1 mannose-6-phosphate isomerase 1 isoform X1 [Oryza sativa Japonica Group]
70	Chr1	1534223	1534885	662	1534637	89	57.1091	9.22178	54.7303	bHLH_1_vs_bHLH_Input_peak_213	cds	LOC_Os01g03710	LOC_Os01g03710	GO:0000003,reproduction; GO:0000032,cell wall mannoprotein biosynthetic process; GO:0001101,response to acid chemical; GO:0003006,developmental process involved in reproduction; GO:0003824,catalytic activity; GO:0004476,mannose-6-phosphate isomerase activity; GO:0005622,intracellular anatomical structure; GO:0005623,obsolete cell; GO:0005737,cytoplasm; GO:0005975,carbohydrate metabolic process; G…	manA, MPI; mannose-6-phosphate isomerase [EC:5.3.1.8]; K01809; manA, MPI; mannose-6-phosphate isomerase [EC:5.3.1.8]; K01809;	XP_015624158.1 mannose-6-phosphate isomerase 1 isoform X1 [Oryza sativa Japonica Group]
70	Chr1	1534223	1534885	662	1534637	89	57.1091	9.22178	54.7303	bHLH_1_vs_bHLH_Input_peak_213	intron	LOC_Os01g03710	LOC_Os01g03710	GO:0000003,reproduction; GO:0000032,cell wall mannoprotein biosynthetic process; GO:0001101,response to acid chemical; GO:0003006,developmental process involved in reproduction; GO:0003824,catalytic activity; GO:0004476,mannose-6-phosphate isomerase activity; GO:0005622,intracellular anatomical structure; GO:0005623,obsolete cell; GO:0005737,cytoplasm; GO:0005975,carbohydrate metabolic process; G…	manA, MPI; mannose-6-phosphate isomerase [EC:5.3.1.8]; K01809; manA, MPI; mannose-6-phosphate isomerase [EC:5.3.1.8]; K01809;	XP_015624158.1 mannose-6-phosphate isomerase 1 isoform X1 [Oryza sativa Japonica Group]
70	Chr1	1534238	1534843	605	1534631	100	72.3254	11.2529	69.7511	bHLH_2_vs_bHLH_Input_peak_198	cds	LOC_Os01g03710	LOC_Os01g03710	GO:0000003,reproduction; GO:0000032,cell wall mannoprotein biosynthetic process; GO:0001101,response to acid chemical; GO:0003006,developmental process involved in reproduction; GO:0003824,catalytic activity; GO:0004476,mannose-6-phosphate isomerase activity; GO:0005622,intracellular anatomical structure; GO:0005623,obsolete cell; GO:0005737,cytoplasm; GO:0005975,carbohydrate metabolic process; G…	manA, MPI; mannose-6-phosphate isomerase [EC:5.3.1.8]; K01809; manA, MPI; mannose-6-phosphate isomerase [EC:5.3.1.8]; K01809;	XP_015624158.1 mannose-6-phosphate isomerase 1 isoform X1 [Oryza sativa Japonica Group]
70	Chr1	1534238	1534843	605	1534631	100	72.3254	11.2529	69.7511	bHLH_2_vs_bHLH_Input_peak_198	intron	LOC_Os01g03710	LOC_Os01g03710	GO:0000003,reproduction; GO:0000032,cell wall mannoprotein biosynthetic process; GO:0001101,response to acid chemical; GO:0003006,developmental process involved in reproduction; GO:0003824,catalytic activity; GO:0004476,mannose-6-phosphate isomerase activity; GO:0005622,intracellular anatomical structure; GO:0005623,obsolete cell; GO:0005737,cytoplasm; GO:0005975,carbohydrate metabolic process; G…	manA, MPI; mannose-6-phosphate isomerase [EC:5.3.1.8]; K01809; manA, MPI; mannose-6-phosphate isomerase [EC:5.3.1.8]; K01809;	XP_015624158.1 mannose-6-phosphate isomerase 1 isoform X1 [Oryza sativa Japonica Group]
70	Chr1	1534238	1534843	605	1534631	100	72.3254	11.2529	69.7511	bHLH_2_vs_bHLH_Input_peak_198	cds	LOC_Os01g03710	LOC_Os01g03710	GO:0000003,reproduction; GO:0000032,cell wall mannoprotein biosynthetic process; GO:0001101,response to acid chemical; GO:0003006,developmental process involved in reproduction; GO:0003824,catalytic activity; GO:0004476,mannose-6-phosphate isomerase activity; GO:0005622,intracellular anatomical structure; GO:0005623,obsolete cell; GO:0005737,cytoplasm; GO:0005975,carbohydrate metabolic process; G…	manA, MPI; mannose-6-phosphate isomerase [EC:5.3.1.8]; K01809; manA, MPI; mannose-6-phosphate isomerase [EC:5.3.1.8]; K01809;	XP_015624158.1 mannose-6-phosphate isomerase 1 isoform X1 [Oryza sativa Japonica Group]
70	Chr1	1534238	1534843	605	1534631	100	72.3254	11.2529	69.7511	bHLH_2_vs_bHLH_Input_peak_198	intron	LOC_Os01g03710	LOC_Os01g03710	GO:0000003,reproduction; GO:0000032,cell wall mannoprotein biosynthetic process; GO:0001101,response to acid chemical; GO:0003006,developmental process involved in reproduction; GO:0003824,catalytic activity; GO:0004476,mannose-6-phosphate isomerase activity; GO:0005622,intracellular anatomical structure; GO:0005623,obsolete cell; GO:0005737,cytoplasm; GO:0005975,carbohydrate metabolic process; G…	manA, MPI; mannose-6-phosphate isomerase [EC:5.3.1.8]; K01809; manA, MPI; mannose-6-phosphate isomerase [EC:5.3.1.8]; K01809;	XP_015624158.1 mannose-6-phosphate isomerase 1 isoform X1 [Oryza sativa Japonica Group]
72	Chr1	1570970	1571416	446	1571139	77	44.4091	7.7836	42.1605	bHLH_1_vs_bHLH_Input_peak_218	promoter	LOC_Os01g03750	LOC_Os01g03750	GO:0005622,intracellular anatomical structure; GO:0005623,obsolete cell; GO:0005737,cytoplasm; GO:0006066,alcohol metabolic process; GO:0006082,organic acid metabolic process; GO:0006629,lipid metabolic process; GO:0006714,sesquiterpenoid metabolic process; GO:0006720,isoprenoid metabolic process; GO:0006721,terpenoid metabolic process; GO:0008152,metabolic process; GO:0008299,isoprenoid biosynth…	--	NP_001388469.1 protein MAO HUZI 4, chloroplastic [Oryza sativa Japonica Group]
72	Chr1	1570980	1571409	429	1571127	69	38.9461	7.44029	36.718	bHLH_2_vs_bHLH_Input_peak_203	promoter	LOC_Os01g03750	LOC_Os01g03750	GO:0005622,intracellular anatomical structure; GO:0005623,obsolete cell; GO:0005737,cytoplasm; GO:0006066,alcohol metabolic process; GO:0006082,organic acid metabolic process; GO:0006629,lipid metabolic process; GO:0006714,sesquiterpenoid metabolic process; GO:0006720,isoprenoid metabolic process; GO:0006721,terpenoid metabolic process; GO:0008152,metabolic process; GO:0008299,isoprenoid biosynth…	--	NP_001388469.1 protein MAO HUZI 4, chloroplastic [Oryza sativa Japonica Group]
73	Chr1	1608771	1609753	982	1609192	100	52.6452	7.14323	50.3105	bHLH_1_vs_bHLH_Input_peak_221	promoter	LOC_Os01g03830	LOC_Os01g03830	--	--	ABF94836.1 retrotransposon protein, putative, unclassified [Oryza sativa Japonica Group]
73	Chr1	1608771	1609753	982	1609192	100	52.6452	7.14323	50.3105	bHLH_1_vs_bHLH_Input_peak_221	cds	LOC_Os01g03830	LOC_Os01g03830	--	--	ABF94836.1 retrotransposon protein, putative, unclassified [Oryza sativa Japonica Group]
73	Chr1	1608771	1609753	982	1609192	100	52.6452	7.14323	50.3105	bHLH_1_vs_bHLH_Input_peak_221	intron	LOC_Os01g03830	LOC_Os01g03830	--	--	ABF94836.1 retrotransposon protein, putative, unclassified [Oryza sativa Japonica Group]
73	Chr1	1608771	1609753	982	1609192	100	52.6452	7.14323	50.3105	bHLH_1_vs_bHLH_Input_peak_221	cds	LOC_Os01g03830	LOC_Os01g03830	--	--	ABF94836.1 retrotransposon protein, putative, unclassified [Oryza sativa Japonica Group]
73	Chr1	1608771	1609753	982	1609192	100	52.6452	7.14323	50.3105	bHLH_1_vs_bHLH_Input_peak_221	intron	LOC_Os01g03830	LOC_Os01g03830	--	--	ABF94836.1 retrotransposon protein, putative, unclassified [Oryza sativa Japonica Group]
73	Chr1	1608810	1609753	943	1609214	94	49.7687	7.14528	47.4137	bHLH_2_vs_bHLH_Input_peak_204	promoter	LOC_Os01g03830	LOC_Os01g03830	--	--	ABF94836.1 retrotransposon protein, putative, unclassified [Oryza sativa Japonica Group]
73	Chr1	1608810	1609753	943	1609214	94	49.7687	7.14528	47.4137	bHLH_2_vs_bHLH_Input_peak_204	cds	LOC_Os01g03830	LOC_Os01g03830	--	--	ABF94836.1 retrotransposon protein, putative, unclassified [Oryza sativa Japonica Group]
73	Chr1	1608810	1609753	943	1609214	94	49.7687	7.14528	47.4137	bHLH_2_vs_bHLH_Input_peak_204	intron	LOC_Os01g03830	LOC_Os01g03830	--	--	ABF94836.1 retrotransposon protein, putative, unclassified [Oryza sativa Japonica Group]
73	Chr1	1608810	1609753	943	1609214	94	49.7687	7.14528	47.4137	bHLH_2_vs_bHLH_Input_peak_204	cds	LOC_Os01g03830	LOC_Os01g03830	--	--	ABF94836.1 retrotransposon protein, putative, unclassified [Oryza sativa Japonica Group]
73	Chr1	1608810	1609753	943	1609214	94	49.7687	7.14528	47.4137	bHLH_2_vs_bHLH_Input_peak_204	intron	LOC_Os01g03830	LOC_Os01g03830	--	--	ABF94836.1 retrotransposon protein, putative, unclassified [Oryza sativa Japonica Group]
74	Chr1	1616193	1617014	821	1616478	72	38.3734	6.95936	36.1931	bHLH_1_vs_bHLH_Input_peak_222	intron	LOC_Os01g03830	LOC_Os01g03830	--	--	ABF94836.1 retrotransposon protein, putative, unclassified [Oryza sativa Japonica Group]
74	Chr1	1616193	1617014	821	1616478	72	38.3734	6.95936	36.1931	bHLH_1_vs_bHLH_Input_peak_222	cds	LOC_Os01g03830	LOC_Os01g03830	--	--	ABF94836.1 retrotransposon protein, putative, unclassified [Oryza sativa Japonica Group]
74	Chr1	1616193	1617014	821	1616478	72	38.3734	6.95936	36.1931	bHLH_1_vs_bHLH_Input_peak_222	intron	LOC_Os01g03830	LOC_Os01g03830	--	--	ABF94836.1 retrotransposon protein, putative, unclassified [Oryza sativa Japonica Group]
74	Chr1	1616193	1617014	821	1616478	72	38.3734	6.95936	36.1931	bHLH_1_vs_bHLH_Input_peak_222	cds	LOC_Os01g03830	LOC_Os01g03830	--	--	ABF94836.1 retrotransposon protein, putative, unclassified [Oryza sativa Japonica Group]
74	Chr1	1616193	1617014	821	1616478	72	38.3734	6.95936	36.1931	bHLH_1_vs_bHLH_Input_peak_222	intron	LOC_Os01g03830	LOC_Os01g03830	--	--	ABF94836.1 retrotransposon protein, putative, unclassified [Oryza sativa Japonica Group]
74	Chr1	1616171	1617051	880	1616502	79	44.2697	7.52091	41.9771	bHLH_2_vs_bHLH_Input_peak_205	intron	LOC_Os01g03830	LOC_Os01g03830	--	--	ABF94836.1 retrotransposon protein, putative, unclassified [Oryza sativa Japonica Group]
74	Chr1	1616171	1617051	880	1616502	79	44.2697	7.52091	41.9771	bHLH_2_vs_bHLH_Input_peak_205	cds	LOC_Os01g03830	LOC_Os01g03830	--	--	ABF94836.1 retrotransposon protein, putative, unclassified [Oryza sativa Japonica Group]
74	Chr1	1616171	1617051	880	1616502	79	44.2697	7.52091	41.9771	bHLH_2_vs_bHLH_Input_peak_205	intron	LOC_Os01g03830	LOC_Os01g03830	--	--	ABF94836.1 retrotransposon protein, putative, unclassified [Oryza sativa Japonica Group]
74	Chr1	1616171	1617051	880	1616502	79	44.2697	7.52091	41.9771	bHLH_2_vs_bHLH_Input_peak_205	cds	LOC_Os01g03830	LOC_Os01g03830	--	--	ABF94836.1 retrotransposon protein, putative, unclassified [Oryza sativa Japonica Group]
74	Chr1	1616171	1617051	880	1616502	79	44.2697	7.52091	41.9771	bHLH_2_vs_bHLH_Input_peak_205	intron	LOC_Os01g03830	LOC_Os01g03830	--	--	ABF94836.1 retrotransposon protein, putative, unclassified [Oryza sativa Japonica Group]
75	Chr1	1654142	1654686	544	1654437	211	198.681	20.0202	195.32	bHLH_1_vs_bHLH_Input_peak_225	intergenic	--	--	--	--	--
75	Chr1	1654153	1654656	503	1654428	221	219.502	22.5049	215.901	bHLH_2_vs_bHLH_Input_peak_210	intergenic	--	--	--	--	--
77	Chr1	1676877	1677558	681	1677186	114	90.3105	13.3384	87.6492	bHLH_1_vs_bHLH_Input_peak_231	cds	LOC_Os01g03914	LOC_Os01g03914	--	--	KAF2948227.1 hypothetical protein DAI22_01g020800 [Oryza sativa Japonica Group]
77	Chr1	1676877	1677558	681	1677186	114	90.3105	13.3384	87.6492	bHLH_1_vs_bHLH_Input_peak_231	five_prime_UTR	LOC_Os01g03914	LOC_Os01g03914	--	--	KAF2948227.1 hypothetical protein DAI22_01g020800 [Oryza sativa Japonica Group]
77	Chr1	1676877	1677558	681	1677186	114	90.3105	13.3384	87.6492	bHLH_1_vs_bHLH_Input_peak_231	intron	LOC_Os01g03914	LOC_Os01g03914	--	--	KAF2948227.1 hypothetical protein DAI22_01g020800 [Oryza sativa Japonica Group]
77	Chr1	1676818	1677596	778	1677224	90	66.197	11.3652	63.6777	bHLH_2_vs_bHLH_Input_peak_213	cds	LOC_Os01g03914	LOC_Os01g03914	--	--	KAF2948227.1 hypothetical protein DAI22_01g020800 [Oryza sativa Japonica Group]
77	Chr1	1676818	1677596	778	1677224	90	66.197	11.3652	63.6777	bHLH_2_vs_bHLH_Input_peak_213	five_prime_UTR	LOC_Os01g03914	LOC_Os01g03914	--	--	KAF2948227.1 hypothetical protein DAI22_01g020800 [Oryza sativa Japonica Group]
77	Chr1	1676818	1677596	778	1677224	90	66.197	11.3652	63.6777	bHLH_2_vs_bHLH_Input_peak_213	intron	LOC_Os01g03914	LOC_Os01g03914	--	--	KAF2948227.1 hypothetical protein DAI22_01g020800 [Oryza sativa Japonica Group]
78	Chr1	1694745	1696056	1311	1694936	88	57.5853	9.4736	55.202	bHLH_1_vs_bHLH_Input_peak_234	intergenic	--	--	--	--	--
78	Chr1	1694747	1696265	1518	1694928	104	76.7794	11.6986	74.1659	bHLH_2_vs_bHLH_Input_peak_215	intergenic	--	--	--	--	--
78	Chr1	1694747	1696265	1518	1694928	104	76.7794	11.6986	74.1659	bHLH_2_vs_bHLH_Input_peak_215	promoter	LOC_Os01g03950	LOC_Os01g03950	GO:0000272,polysaccharide catabolic process; GO:0003824,catalytic activity; GO:0004553,hydrolase activity, hydrolyzing O-glycosyl compounds; GO:0005576,extracellular region; GO:0005618,cell wall; GO:0005622,intracellular anatomical structure; GO:0005623,obsolete cell; GO:0005737,cytoplasm; GO:0005911,cell-cell junction; GO:0005975,carbohydrate metabolic process; GO:0005976,polysaccharide metaboli…	malZ; alpha-glucosidase [EC:3.2.1.20]; K01187; malZ; alpha-glucosidase [EC:3.2.1.20]; K01187; XYL1; alpha-D-xyloside xylohydrolase [EC:3.2.1.177]; K15925;	XP_015622373.1 alpha-xylosidase 1 [Oryza sativa Japonica Group]
79	Chr1	1701579	1702670	1091	1701815	114	90.0071	13.2619	87.3484	bHLH_1_vs_bHLH_Input_peak_236	cds	LOC_Os01g03950	LOC_Os01g03950	GO:0000272,polysaccharide catabolic process; GO:0003824,catalytic activity; GO:0004553,hydrolase activity, hydrolyzing O-glycosyl compounds; GO:0005576,extracellular region; GO:0005618,cell wall; GO:0005622,intracellular anatomical structure; GO:0005623,obsolete cell; GO:0005737,cytoplasm; GO:0005911,cell-cell junction; GO:0005975,carbohydrate metabolic process; GO:0005976,polysaccharide metaboli…	malZ; alpha-glucosidase [EC:3.2.1.20]; K01187; malZ; alpha-glucosidase [EC:3.2.1.20]; K01187; XYL1; alpha-D-xyloside xylohydrolase [EC:3.2.1.177]; K15925;	XP_015622373.1 alpha-xylosidase 1 [Oryza sativa Japonica Group]
79	Chr1	1701579	1702670	1091	1701815	114	90.0071	13.2619	87.3484	bHLH_1_vs_bHLH_Input_peak_236	three_prime_UTR	LOC_Os01g03950	LOC_Os01g03950	GO:0000272,polysaccharide catabolic process; GO:0003824,catalytic activity; GO:0004553,hydrolase activity, hydrolyzing O-glycosyl compounds; GO:0005576,extracellular region; GO:0005618,cell wall; GO:0005622,intracellular anatomical structure; GO:0005623,obsolete cell; GO:0005737,cytoplasm; GO:0005911,cell-cell junction; GO:0005975,carbohydrate metabolic process; GO:0005976,polysaccharide metaboli…	malZ; alpha-glucosidase [EC:3.2.1.20]; K01187; malZ; alpha-glucosidase [EC:3.2.1.20]; K01187; XYL1; alpha-D-xyloside xylohydrolase [EC:3.2.1.177]; K15925;	XP_015622373.1 alpha-xylosidase 1 [Oryza sativa Japonica Group]
79	Chr1	1701637	1702549	912	1701801	85	60.2002	10.6112	57.7375	bHLH_2_vs_bHLH_Input_peak_217	cds	LOC_Os01g03950	LOC_Os01g03950	GO:0000272,polysaccharide catabolic process; GO:0003824,catalytic activity; GO:0004553,hydrolase activity, hydrolyzing O-glycosyl compounds; GO:0005576,extracellular region; GO:0005618,cell wall; GO:0005622,intracellular anatomical structure; GO:0005623,obsolete cell; GO:0005737,cytoplasm; GO:0005911,cell-cell junction; GO:0005975,carbohydrate metabolic process; GO:0005976,polysaccharide metaboli…	malZ; alpha-glucosidase [EC:3.2.1.20]; K01187; malZ; alpha-glucosidase [EC:3.2.1.20]; K01187; XYL1; alpha-D-xyloside xylohydrolase [EC:3.2.1.177]; K15925;	XP_015622373.1 alpha-xylosidase 1 [Oryza sativa Japonica Group]
80	Chr1	1708093	1708758	665	1708611	68	39.02	7.58437	36.8324	bHLH_1_vs_bHLH_Input_peak_240	intergenic	--	--	--	--	--
80	Chr1	1708111	1708804	693	1708615	68	41.3113	8.18453	39.054	bHLH_2_vs_bHLH_Input_peak_221	intergenic	--	--	--	--	--
81	Chr1	1712997	1714236	1239	1713993	113	91.7056	13.8859	89.0336	bHLH_1_vs_bHLH_Input_peak_241	promoter	LOC_Os01g03980	LOC_Os01g03980	--	--	XP_015631542.1 zinc finger protein ZIC 2 [Oryza sativa Japonica Group]
81	Chr1	1713024	1714204	1180	1713997	86	63.807	11.4334	61.3096	bHLH_2_vs_bHLH_Input_peak_222	promoter	LOC_Os01g03980	LOC_Os01g03980	--	--	XP_015631542.1 zinc finger protein ZIC 2 [Oryza sativa Japonica Group]
82	Chr1	1727716	1728487	771	1727947	238	259.09	27.8123	255.383	bHLH_1_vs_bHLH_Input_peak_242	intergenic	--	--	--	--	--
82	Chr1	1727726	1728504	778	1727946	199	209.289	25.1012	205.754	bHLH_2_vs_bHLH_Input_peak_224	intergenic	--	--	--	--	--
83	Chr1	1729235	1729639	404	1729497	55	28.6264	6.47388	26.573	bHLH_1_vs_bHLH_Input_peak_243	intergenic	--	--	--	--	--
83	Chr1	1729047	1729654	607	1729470	57	32.319	7.24378	30.1772	bHLH_2_vs_bHLH_Input_peak_225	intergenic	--	--	--	--	--
84	Chr1	1730385	1730834	449	1730629	176	165.881	19.6023	162.715	bHLH_1_vs_bHLH_Input_peak_244	intergenic	--	--	--	--	--
84	Chr1	1730388	1730836	448	1730630	157	146.916	19.0113	143.778	bHLH_2_vs_bHLH_Input_peak_226	intergenic	--	--	--	--	--
85	Chr1	1738432	1738939	507	1738764	61	34.8059	7.3921	32.6702	bHLH_1_vs_bHLH_Input_peak_247	promoter	LOC_Os01g04010	LOC_Os01g04010	--	--	XP_015622455.1 uncharacterized protein LOC4325980 [Oryza sativa Japonica Group]
85	Chr1	1738432	1738939	507	1738764	61	34.8059	7.3921	32.6702	bHLH_1_vs_bHLH_Input_peak_247	promoter	LOC_Os01g04005	LOC_Os01g04005	--	--	KAF2948232.1 hypothetical protein DAI22_01g021200 [Oryza sativa Japonica Group]
85	Chr1	1738147	1738976	829	1738763	60	35.8992	7.84189	33.71	bHLH_2_vs_bHLH_Input_peak_229	promoter	LOC_Os01g04010	LOC_Os01g04010	--	--	XP_015622455.1 uncharacterized protein LOC4325980 [Oryza sativa Japonica Group]
85	Chr1	1738147	1738976	829	1738763	60	35.8992	7.84189	33.71	bHLH_2_vs_bHLH_Input_peak_229	promoter	LOC_Os01g04005	LOC_Os01g04005	--	--	KAF2948232.1 hypothetical protein DAI22_01g021200 [Oryza sativa Japonica Group]
85	Chr1	1738147	1738976	829	1738763	60	35.8992	7.84189	33.71	bHLH_2_vs_bHLH_Input_peak_229	cds	LOC_Os01g04010	LOC_Os01g04010	--	--	XP_015622455.1 uncharacterized protein LOC4325980 [Oryza sativa Japonica Group]
85	Chr1	1738147	1738976	829	1738763	60	35.8992	7.84189	33.71	bHLH_2_vs_bHLH_Input_peak_229	five_prime_UTR	LOC_Os01g04005	LOC_Os01g04005	--	--	KAF2948232.1 hypothetical protein DAI22_01g021200 [Oryza sativa Japonica Group]
86	Chr1	1743403	1744472	1069	1744163	114	83.5964	11.7252	80.9877	bHLH_1_vs_bHLH_Input_peak_249	intergenic	--	--	--	--	--
86	Chr1	1743403	1744472	1069	1744163	114	83.5964	11.7252	80.9877	bHLH_1_vs_bHLH_Input_peak_249	promoter	LOC_Os01g04020	LOC_Os01g04020	GO:0003700,DNA-binding transcription factor activity; GO:0006355,regulation of DNA-templated transcription; GO:0007275,multicellular organism development; GO:0009555,pollen development; GO:0009889,regulation of biosynthetic process; GO:0010468,regulation of gene expression; GO:0010556,regulation of macromolecule biosynthetic process; GO:0019219,regulation of nucleobase-containing compound metabol…	--	XP_015616539.1 ethylene-responsive transcription factor ERF118 [Oryza sativa Japonica Group]
86	Chr1	1743530	1744414	884	1744136	97	68.8255	10.8682	66.2821	bHLH_2_vs_bHLH_Input_peak_231	intergenic	--	--	--	--	--
87	Chr1	1748796	1750513	1717	1749336	124	91.2068	11.9167	88.5388	bHLH_1_vs_bHLH_Input_peak_252	intergenic	--	--	--	--	--
87	Chr1	1748978	1750444	1466	1749326	112	84.022	12.1404	81.3468	bHLH_2_vs_bHLH_Input_peak_233	intergenic	--	--	--	--	--
90	Chr1	1769802	1770220	418	1770011	127	103.245	14.1757	100.488	bHLH_1_vs_bHLH_Input_peak_258	intergenic	--	--	--	--	--
90	Chr1	1769760	1770240	480	1769992	100	76.7988	12.4022	74.1852	bHLH_2_vs_bHLH_Input_peak_237	intergenic	--	--	--	--	--
91	Chr1	1778459	1779112	653	1778671	99	70.9521	11.0748	68.4481	bHLH_1_vs_bHLH_Input_peak_260	promoter	LOC_Os01g04090	LOC_Os01g04090	--	--	XP_015646219.1 uncharacterized protein LOC4325798 [Oryza sativa Japonica Group]
91	Chr1	1778459	1779112	653	1778671	99	70.9521	11.0748	68.4481	bHLH_1_vs_bHLH_Input_peak_260	promoter	LOC_Os01g04100	LOC_Os01g04100	--	--	XP_015629192.1 uncharacterized protein LOC4325799 [Oryza sativa Japonica Group]
91	Chr1	1778376	1779088	712	1778659	99	76.5933	12.5336	73.982	bHLH_2_vs_bHLH_Input_peak_238	promoter	LOC_Os01g04090	LOC_Os01g04090	--	--	XP_015646219.1 uncharacterized protein LOC4325798 [Oryza sativa Japonica Group]
91	Chr1	1778376	1779088	712	1778659	99	76.5933	12.5336	73.982	bHLH_2_vs_bHLH_Input_peak_238	promoter	LOC_Os01g04100	LOC_Os01g04100	--	--	XP_015629192.1 uncharacterized protein LOC4325799 [Oryza sativa Japonica Group]
92	Chr1	1800540	1800983	443	1800759	101	67.9641	10.0746	65.4859	bHLH_1_vs_bHLH_Input_peak_264	intergenic	--	--	--	--	--
92	Chr1	1800590	1800918	328	1800767	58	29.4359	6.33879	27.3354	bHLH_2_vs_bHLH_Input_peak_240	intergenic	--	--	--	--	--
93	Chr1	1802174	1802678	504	1802331	58	25.7198	5.43556	23.7095	bHLH_1_vs_bHLH_Input_peak_265	cds	LOC_Os01g04120	LOC_Os01g04120	GO:0000902,cell morphogenesis; GO:0000904,cell morphogenesis involved in differentiation; GO:0001067,transcription regulatory region nucleic acid binding; GO:0001101,response to acid chemical; GO:0003676,nucleic acid binding; GO:0003677,DNA binding; GO:0003700,DNA-binding transcription factor activity; GO:0005488,binding; GO:0005622,intracellular anatomical structure; GO:0005623,obsolete cell; GO…	--	XP_015618605.1 zinc finger protein GIS3 [Oryza sativa Japonica Group]
93	Chr1	1802174	1802678	504	1802331	58	25.7198	5.43556	23.7095	bHLH_1_vs_bHLH_Input_peak_265	three_prime_UTR	LOC_Os01g04120	LOC_Os01g04120	GO:0000902,cell morphogenesis; GO:0000904,cell morphogenesis involved in differentiation; GO:0001067,transcription regulatory region nucleic acid binding; GO:0001101,response to acid chemical; GO:0003676,nucleic acid binding; GO:0003677,DNA binding; GO:0003700,DNA-binding transcription factor activity; GO:0005488,binding; GO:0005622,intracellular anatomical structure; GO:0005623,obsolete cell; GO…	--	XP_015618605.1 zinc finger protein GIS3 [Oryza sativa Japonica Group]
93	Chr1	1802038	1802960	922	1802300	57	29.4701	6.46207	27.3687	bHLH_2_vs_bHLH_Input_peak_241	cds	LOC_Os01g04120	LOC_Os01g04120	GO:0000902,cell morphogenesis; GO:0000904,cell morphogenesis involved in differentiation; GO:0001067,transcription regulatory region nucleic acid binding; GO:0001101,response to acid chemical; GO:0003676,nucleic acid binding; GO:0003677,DNA binding; GO:0003700,DNA-binding transcription factor activity; GO:0005488,binding; GO:0005622,intracellular anatomical structure; GO:0005623,obsolete cell; GO…	--	XP_015618605.1 zinc finger protein GIS3 [Oryza sativa Japonica Group]
93	Chr1	1802038	1802960	922	1802300	57	29.4701	6.46207	27.3687	bHLH_2_vs_bHLH_Input_peak_241	three_prime_UTR	LOC_Os01g04120	LOC_Os01g04120	GO:0000902,cell morphogenesis; GO:0000904,cell morphogenesis involved in differentiation; GO:0001067,transcription regulatory region nucleic acid binding; GO:0001101,response to acid chemical; GO:0003676,nucleic acid binding; GO:0003677,DNA binding; GO:0003700,DNA-binding transcription factor activity; GO:0005488,binding; GO:0005622,intracellular anatomical structure; GO:0005623,obsolete cell; GO…	--	XP_015618605.1 zinc finger protein GIS3 [Oryza sativa Japonica Group]
94	Chr1	1818232	1818662	430	1818409	96	76.2293	13.0206	73.68	bHLH_1_vs_bHLH_Input_peak_268	promoter	LOC_Os01g04130	LOC_Os01g04130	GO:0003824,catalytic activity; GO:0004045,aminoacyl-tRNA hydrolase activity; GO:0016787,hydrolase activity; GO:0016788,hydrolase activity, acting on ester bonds; GO:0052689,carboxylic ester hydrolase activity; GO:0140098,catalytic activity, acting on RNA; GO:0140101,catalytic activity, acting on a tRNA;	--	NP_001388444.1 chloroplastic group IIB intron splicing facilitator CRS2, chloroplastic [Oryza sativa Japonica Group]
94	Chr1	1818224	1818664	440	1818398	88	69.9531	12.8401	67.3997	bHLH_2_vs_bHLH_Input_peak_244	promoter	LOC_Os01g04130	LOC_Os01g04130	GO:0003824,catalytic activity; GO:0004045,aminoacyl-tRNA hydrolase activity; GO:0016787,hydrolase activity; GO:0016788,hydrolase activity, acting on ester bonds; GO:0052689,carboxylic ester hydrolase activity; GO:0140098,catalytic activity, acting on RNA; GO:0140101,catalytic activity, acting on a tRNA;	--	NP_001388444.1 chloroplastic group IIB intron splicing facilitator CRS2, chloroplastic [Oryza sativa Japonica Group]
95	Chr1	1866466	1868263	1797	1866901	343	404.426	35.2477	399.946	bHLH_1_vs_bHLH_Input_peak_276	five_prime_UTR	LOC_Os01g04230	LOC_Os01g04230	--	IRAK4; interleukin-1 receptor-associated kinase 4 [EC:2.7.11.1]; K04733; IRAK4; interleukin-1 receptor-associated kinase 4 [EC:2.7.11.1]; K04733; IRAK4; interleukin-1 receptor-associated kinase 4 [EC:2.7.11.1]; K04733; IRAK4; interleukin-1 receptor-associated kinase 4 [EC:2.7.11.1]; K04733; IRAK4; interleukin-1 receptor-associated kinase 4 [EC:2.7.11.1]; K04733; IRAK4; interleukin-1 receptor-asso…	BAD52802.1 putative atypical receptor-like kinase MARK [Oryza sativa Japonica Group]
95	Chr1	1866466	1868263	1797	1866901	343	404.426	35.2477	399.946	bHLH_1_vs_bHLH_Input_peak_276	cds	LOC_Os01g04230	LOC_Os01g04230	--	IRAK4; interleukin-1 receptor-associated kinase 4 [EC:2.7.11.1]; K04733; IRAK4; interleukin-1 receptor-associated kinase 4 [EC:2.7.11.1]; K04733; IRAK4; interleukin-1 receptor-associated kinase 4 [EC:2.7.11.1]; K04733; IRAK4; interleukin-1 receptor-associated kinase 4 [EC:2.7.11.1]; K04733; IRAK4; interleukin-1 receptor-associated kinase 4 [EC:2.7.11.1]; K04733; IRAK4; interleukin-1 receptor-asso…	BAD52802.1 putative atypical receptor-like kinase MARK [Oryza sativa Japonica Group]
95	Chr1	1866466	1868263	1797	1866901	343	404.426	35.2477	399.946	bHLH_1_vs_bHLH_Input_peak_276	promoter	LOC_Os01g04230	LOC_Os01g04230	--	IRAK4; interleukin-1 receptor-associated kinase 4 [EC:2.7.11.1]; K04733; IRAK4; interleukin-1 receptor-associated kinase 4 [EC:2.7.11.1]; K04733; IRAK4; interleukin-1 receptor-associated kinase 4 [EC:2.7.11.1]; K04733; IRAK4; interleukin-1 receptor-associated kinase 4 [EC:2.7.11.1]; K04733; IRAK4; interleukin-1 receptor-associated kinase 4 [EC:2.7.11.1]; K04733; IRAK4; interleukin-1 receptor-asso…	BAD52802.1 putative atypical receptor-like kinase MARK [Oryza sativa Japonica Group]
95	Chr1	1866643	1867181	538	1866889	291	340.102	33.784	335.797	bHLH_2_vs_bHLH_Input_peak_253	promoter	LOC_Os01g04230	LOC_Os01g04230	--	IRAK4; interleukin-1 receptor-associated kinase 4 [EC:2.7.11.1]; K04733; IRAK4; interleukin-1 receptor-associated kinase 4 [EC:2.7.11.1]; K04733; IRAK4; interleukin-1 receptor-associated kinase 4 [EC:2.7.11.1]; K04733; IRAK4; interleukin-1 receptor-associated kinase 4 [EC:2.7.11.1]; K04733; IRAK4; interleukin-1 receptor-associated kinase 4 [EC:2.7.11.1]; K04733; IRAK4; interleukin-1 receptor-asso…	BAD52802.1 putative atypical receptor-like kinase MARK [Oryza sativa Japonica Group]
97	Chr1	1884920	1885322	402	1885131	67	43.6949	9.00763	41.4543	bHLH_1_vs_bHLH_Input_peak_283	intergenic	--	--	--	--	--
97	Chr1	1884947	1885319	372	1885180	66	43.6418	9.16064	41.3566	bHLH_2_vs_bHLH_Input_peak_258	intergenic	--	--	--	--	--
98	Chr1	1886821	1887257	436	1887044	93	68.6005	11.4796	66.1165	bHLH_1_vs_bHLH_Input_peak_284	promoter	LOC_Os01g04260	LOC_Os01g04260	GO:0000248,C-5 sterol desaturase activity; GO:0003824,catalytic activity; GO:0005622,intracellular anatomical structure; GO:0005623,obsolete cell; GO:0005737,cytoplasm; GO:0005783,endoplasmic reticulum; GO:0005789,endoplasmic reticulum membrane; GO:0006629,lipid metabolic process; GO:0006694,steroid biosynthetic process; GO:0008152,metabolic process; GO:0008202,steroid metabolic process; GO:00086…	SC5DL, ERG3; Delta7-sterol 5-desaturase [EC:1.14.19.20]; K00227;	XP_015620900.1 delta(7)-sterol-C5(6)-desaturase [Oryza sativa Japonica Group]
98	Chr1	1886828	1887253	425	1887040	87	64.9666	11.5748	62.4586	bHLH_2_vs_bHLH_Input_peak_259	promoter	LOC_Os01g04260	LOC_Os01g04260	GO:0000248,C-5 sterol desaturase activity; GO:0003824,catalytic activity; GO:0005622,intracellular anatomical structure; GO:0005623,obsolete cell; GO:0005737,cytoplasm; GO:0005783,endoplasmic reticulum; GO:0005789,endoplasmic reticulum membrane; GO:0006629,lipid metabolic process; GO:0006694,steroid biosynthetic process; GO:0008152,metabolic process; GO:0008202,steroid metabolic process; GO:00086…	SC5DL, ERG3; Delta7-sterol 5-desaturase [EC:1.14.19.20]; K00227;	XP_015620900.1 delta(7)-sterol-C5(6)-desaturase [Oryza sativa Japonica Group]
99	Chr1	1906887	1907715	828	1907409	90	55.276	8.67537	52.915	bHLH_1_vs_bHLH_Input_peak_287	intergenic	--	--	--	--	--
99	Chr1	1906887	1907715	828	1907409	90	55.276	8.67537	52.915	bHLH_1_vs_bHLH_Input_peak_287	cds	LOC_Os01g04290	LOC_Os01g04290	--	--	XP_015641646.1 uncharacterized protein LOC4325689 [Oryza sativa Japonica Group]
99	Chr1	1906788	1908038	1250	1907374	63	31.0805	6.21076	28.9569	bHLH_2_vs_bHLH_Input_peak_264	intergenic	--	--	--	--	--
99	Chr1	1906788	1908038	1250	1907374	63	31.0805	6.21076	28.9569	bHLH_2_vs_bHLH_Input_peak_264	cds	LOC_Os01g04290	LOC_Os01g04290	--	--	XP_015641646.1 uncharacterized protein LOC4325689 [Oryza sativa Japonica Group]
101	Chr1	1928207	1929003	796	1928463	61	30.8035	6.35278	28.7197	bHLH_1_vs_bHLH_Input_peak_291	five_prime_UTR	LOC_Os01g04324	LOC_Os01g04324	--	--	--
101	Chr1	1928207	1929003	796	1928463	61	30.8035	6.35278	28.7197	bHLH_1_vs_bHLH_Input_peak_291	cds	LOC_Os01g04324	LOC_Os01g04324	--	--	--
101	Chr1	1928128	1928716	588	1928548	46	20.4153	5.2365	18.4619	bHLH_2_vs_bHLH_Input_peak_269	promoter	LOC_Os01g04324	LOC_Os01g04324	--	--	--
101	Chr1	1928128	1928716	588	1928548	46	20.4153	5.2365	18.4619	bHLH_2_vs_bHLH_Input_peak_269	five_prime_UTR	LOC_Os01g04324	LOC_Os01g04324	--	--	--
102	Chr1	1931805	1932388	583	1932065	86	52.7009	8.59303	50.3654	bHLH_1_vs_bHLH_Input_peak_292	cds	LOC_Os01g04330	LOC_Os01g04330	GO:0005488,binding; GO:0005509,calcium ion binding; GO:0005622,intracellular anatomical structure; GO:0005623,obsolete cell; GO:0005737,cytoplasm; GO:0005773,vacuole; GO:0005886,plasma membrane; GO:0016020,membrane; GO:0043167,ion binding; GO:0043169,cation binding; GO:0043226,organelle; GO:0043227,membrane-bounded organelle; GO:0043229,intracellular organelle; GO:0043231,intracellular membrane-b…	CML; calcium-binding protein CML; K13448;	XP_015620971.1 probable calcium-binding protein CML16 [Oryza sativa Japonica Group]
102	Chr1	1931805	1932388	583	1932065	86	52.7009	8.59303	50.3654	bHLH_1_vs_bHLH_Input_peak_292	five_prime_UTR	LOC_Os01g04330	LOC_Os01g04330	GO:0005488,binding; GO:0005509,calcium ion binding; GO:0005622,intracellular anatomical structure; GO:0005623,obsolete cell; GO:0005737,cytoplasm; GO:0005773,vacuole; GO:0005886,plasma membrane; GO:0016020,membrane; GO:0043167,ion binding; GO:0043169,cation binding; GO:0043226,organelle; GO:0043227,membrane-bounded organelle; GO:0043229,intracellular organelle; GO:0043231,intracellular membrane-b…	CML; calcium-binding protein CML; K13448;	XP_015620971.1 probable calcium-binding protein CML16 [Oryza sativa Japonica Group]
102	Chr1	1931805	1932388	583	1932065	86	52.7009	8.59303	50.3654	bHLH_1_vs_bHLH_Input_peak_292	promoter	LOC_Os01g04330	LOC_Os01g04330	GO:0005488,binding; GO:0005509,calcium ion binding; GO:0005622,intracellular anatomical structure; GO:0005623,obsolete cell; GO:0005737,cytoplasm; GO:0005773,vacuole; GO:0005886,plasma membrane; GO:0016020,membrane; GO:0043167,ion binding; GO:0043169,cation binding; GO:0043226,organelle; GO:0043227,membrane-bounded organelle; GO:0043229,intracellular organelle; GO:0043231,intracellular membrane-b…	CML; calcium-binding protein CML; K13448;	XP_015620971.1 probable calcium-binding protein CML16 [Oryza sativa Japonica Group]
102	Chr1	1931805	1932388	583	1932065	86	52.7009	8.59303	50.3654	bHLH_1_vs_bHLH_Input_peak_292	promoter	LOC_Os01g04340	LOC_Os01g04340	GO:0000302,response to reactive oxygen species; GO:0005622,intracellular anatomical structure; GO:0005623,obsolete cell; GO:0005737,cytoplasm; GO:0006950,response to stress; GO:0006979,response to oxidative stress; GO:0009266,response to temperature stimulus; GO:0009314,response to radiation; GO:0009408,response to heat; GO:0009416,response to light stimulus; GO:0009507,chloroplast; GO:0009536,pl…	HSP20; HSP20 family protein; K13993;	NP_001388403.1 16.6 kDa heat shock protein [Oryza sativa Japonica Group]
102	Chr1	1931837	1932308	471	1932081	63	35.8392	7.40471	33.6506	bHLH_2_vs_bHLH_Input_peak_271	five_prime_UTR	LOC_Os01g04330	LOC_Os01g04330	GO:0005488,binding; GO:0005509,calcium ion binding; GO:0005622,intracellular anatomical structure; GO:0005623,obsolete cell; GO:0005737,cytoplasm; GO:0005773,vacuole; GO:0005886,plasma membrane; GO:0016020,membrane; GO:0043167,ion binding; GO:0043169,cation binding; GO:0043226,organelle; GO:0043227,membrane-bounded organelle; GO:0043229,intracellular organelle; GO:0043231,intracellular membrane-b…	CML; calcium-binding protein CML; K13448;	XP_015620971.1 probable calcium-binding protein CML16 [Oryza sativa Japonica Group]
102	Chr1	1931837	1932308	471	1932081	63	35.8392	7.40471	33.6506	bHLH_2_vs_bHLH_Input_peak_271	promoter	LOC_Os01g04330	LOC_Os01g04330	GO:0005488,binding; GO:0005509,calcium ion binding; GO:0005622,intracellular anatomical structure; GO:0005623,obsolete cell; GO:0005737,cytoplasm; GO:0005773,vacuole; GO:0005886,plasma membrane; GO:0016020,membrane; GO:0043167,ion binding; GO:0043169,cation binding; GO:0043226,organelle; GO:0043227,membrane-bounded organelle; GO:0043229,intracellular organelle; GO:0043231,intracellular membrane-b…	CML; calcium-binding protein CML; K13448;	XP_015620971.1 probable calcium-binding protein CML16 [Oryza sativa Japonica Group]
102	Chr1	1931837	1932308	471	1932081	63	35.8392	7.40471	33.6506	bHLH_2_vs_bHLH_Input_peak_271	promoter	LOC_Os01g04340	LOC_Os01g04340	GO:0000302,response to reactive oxygen species; GO:0005622,intracellular anatomical structure; GO:0005623,obsolete cell; GO:0005737,cytoplasm; GO:0006950,response to stress; GO:0006979,response to oxidative stress; GO:0009266,response to temperature stimulus; GO:0009314,response to radiation; GO:0009408,response to heat; GO:0009416,response to light stimulus; GO:0009507,chloroplast; GO:0009536,pl…	HSP20; HSP20 family protein; K13993;	NP_001388403.1 16.6 kDa heat shock protein [Oryza sativa Japonica Group]
103	Chr1	1934214	1934954	740	1934541	84	53.5113	9.04782	51.1676	bHLH_1_vs_bHLH_Input_peak_293	five_prime_UTR	LOC_Os01g04340	LOC_Os01g04340	GO:0000302,response to reactive oxygen species; GO:0005622,intracellular anatomical structure; GO:0005623,obsolete cell; GO:0005737,cytoplasm; GO:0006950,response to stress; GO:0006979,response to oxidative stress; GO:0009266,response to temperature stimulus; GO:0009314,response to radiation; GO:0009408,response to heat; GO:0009416,response to light stimulus; GO:0009507,chloroplast; GO:0009536,pl…	HSP20; HSP20 family protein; K13993;	NP_001388403.1 16.6 kDa heat shock protein [Oryza sativa Japonica Group]
103	Chr1	1934214	1934954	740	1934541	84	53.5113	9.04782	51.1676	bHLH_1_vs_bHLH_Input_peak_293	cds	LOC_Os01g04340	LOC_Os01g04340	GO:0000302,response to reactive oxygen species; GO:0005622,intracellular anatomical structure; GO:0005623,obsolete cell; GO:0005737,cytoplasm; GO:0006950,response to stress; GO:0006979,response to oxidative stress; GO:0009266,response to temperature stimulus; GO:0009314,response to radiation; GO:0009408,response to heat; GO:0009416,response to light stimulus; GO:0009507,chloroplast; GO:0009536,pl…	HSP20; HSP20 family protein; K13993;	NP_001388403.1 16.6 kDa heat shock protein [Oryza sativa Japonica Group]
103	Chr1	1934214	1934954	740	1934541	84	53.5113	9.04782	51.1676	bHLH_1_vs_bHLH_Input_peak_293	three_prime_UTR	LOC_Os01g04340	LOC_Os01g04340	GO:0000302,response to reactive oxygen species; GO:0005622,intracellular anatomical structure; GO:0005623,obsolete cell; GO:0005737,cytoplasm; GO:0006950,response to stress; GO:0006979,response to oxidative stress; GO:0009266,response to temperature stimulus; GO:0009314,response to radiation; GO:0009408,response to heat; GO:0009416,response to light stimulus; GO:0009507,chloroplast; GO:0009536,pl…	HSP20; HSP20 family protein; K13993;	NP_001388403.1 16.6 kDa heat shock protein [Oryza sativa Japonica Group]
103	Chr1	1934199	1934955	756	1934497	88	65.5705	11.5577	63.0569	bHLH_2_vs_bHLH_Input_peak_272	five_prime_UTR	LOC_Os01g04340	LOC_Os01g04340	GO:0000302,response to reactive oxygen species; GO:0005622,intracellular anatomical structure; GO:0005623,obsolete cell; GO:0005737,cytoplasm; GO:0006950,response to stress; GO:0006979,response to oxidative stress; GO:0009266,response to temperature stimulus; GO:0009314,response to radiation; GO:0009408,response to heat; GO:0009416,response to light stimulus; GO:0009507,chloroplast; GO:0009536,pl…	HSP20; HSP20 family protein; K13993;	NP_001388403.1 16.6 kDa heat shock protein [Oryza sativa Japonica Group]
103	Chr1	1934199	1934955	756	1934497	88	65.5705	11.5577	63.0569	bHLH_2_vs_bHLH_Input_peak_272	cds	LOC_Os01g04340	LOC_Os01g04340	GO:0000302,response to reactive oxygen species; GO:0005622,intracellular anatomical structure; GO:0005623,obsolete cell; GO:0005737,cytoplasm; GO:0006950,response to stress; GO:0006979,response to oxidative stress; GO:0009266,response to temperature stimulus; GO:0009314,response to radiation; GO:0009408,response to heat; GO:0009416,response to light stimulus; GO:0009507,chloroplast; GO:0009536,pl…	HSP20; HSP20 family protein; K13993;	NP_001388403.1 16.6 kDa heat shock protein [Oryza sativa Japonica Group]
103	Chr1	1934199	1934955	756	1934497	88	65.5705	11.5577	63.0569	bHLH_2_vs_bHLH_Input_peak_272	three_prime_UTR	LOC_Os01g04340	LOC_Os01g04340	GO:0000302,response to reactive oxygen species; GO:0005622,intracellular anatomical structure; GO:0005623,obsolete cell; GO:0005737,cytoplasm; GO:0006950,response to stress; GO:0006979,response to oxidative stress; GO:0009266,response to temperature stimulus; GO:0009314,response to radiation; GO:0009408,response to heat; GO:0009416,response to light stimulus; GO:0009507,chloroplast; GO:0009536,pl…	HSP20; HSP20 family protein; K13993;	NP_001388403.1 16.6 kDa heat shock protein [Oryza sativa Japonica Group]
104	Chr1	1935480	1935764	284	1935599	45	21.2191	5.56936	19.2798	bHLH_1_vs_bHLH_Input_peak_294	intergenic	--	--	--	--	--
104	Chr1	1935463	1935757	294	1935570	50	27.0035	6.65108	24.9381	bHLH_2_vs_bHLH_Input_peak_273	intergenic	--	--	--	--	--
105	Chr1	1941097	1941645	548	1941265	73	47.2643	9.05283	44.9849	bHLH_1_vs_bHLH_Input_peak_297	five_prime_UTR	LOC_Os01g04350	LOC_Os01g04350	--	HSP20; HSP20 family protein; K13993;	KAB8079851.1 hypothetical protein EE612_000125 [Oryza sativa]
105	Chr1	1941097	1941645	548	1941265	73	47.2643	9.05283	44.9849	bHLH_1_vs_bHLH_Input_peak_297	cds	LOC_Os01g04350	LOC_Os01g04350	--	HSP20; HSP20 family protein; K13993;	KAB8079851.1 hypothetical protein EE612_000125 [Oryza sativa]
105	Chr1	1941058	1941527	469	1941258	77	52.2311	9.77625	49.8495	bHLH_2_vs_bHLH_Input_peak_275	five_prime_UTR	LOC_Os01g04350	LOC_Os01g04350	--	HSP20; HSP20 family protein; K13993;	KAB8079851.1 hypothetical protein EE612_000125 [Oryza sativa]
105	Chr1	1941058	1941527	469	1941258	77	52.2311	9.77625	49.8495	bHLH_2_vs_bHLH_Input_peak_275	cds	LOC_Os01g04350	LOC_Os01g04350	--	HSP20; HSP20 family protein; K13993;	KAB8079851.1 hypothetical protein EE612_000125 [Oryza sativa]
106	Chr1	1957410	1957796	386	1957557	69	36.7669	6.91393	34.606	bHLH_1_vs_bHLH_Input_peak_303	promoter	LOC_Os01g04390	LOC_Os01g04390	--	--	XP_015642515.1 uncharacterized protein LOC4325699 [Oryza sativa Japonica Group]
106	Chr1	1957410	1957796	386	1957557	69	36.7669	6.91393	34.606	bHLH_1_vs_bHLH_Input_peak_303	three_prime_UTR	LOC_Os01g04409	LOC_Os01g04409	GO:0000003,reproduction; GO:0001101,response to acid chemical; GO:0003006,developmental process involved in reproduction; GO:0003824,catalytic activity; GO:0004672,protein kinase activity; GO:0004674,protein serine/threonine kinase activity; GO:0005623,obsolete cell; GO:0005886,plasma membrane; GO:0006468,protein phosphorylation; GO:0006793,phosphorus metabolic process; GO:0006796,phosphate-conta…	IRAK4; interleukin-1 receptor-associated kinase 4 [EC:2.7.11.1]; K04733; IRAK4; interleukin-1 receptor-associated kinase 4 [EC:2.7.11.1]; K04733; IRAK4; interleukin-1 receptor-associated kinase 4 [EC:2.7.11.1]; K04733; IRAK4; interleukin-1 receptor-associated kinase 4 [EC:2.7.11.1]; K04733; IRAK4; interleukin-1 receptor-associated kinase 4 [EC:2.7.11.1]; K04733; IRAK4; interleukin-1 receptor-asso…	XP_015642171.1 LEAF RUST 10 DISEASE-RESISTANCE LOCUS RECEPTOR-LIKE PROTEIN KINASE-like 1.2 isoform X1 [Oryza sativa Japonica Group]
106	Chr1	1957378	1957755	377	1957553	71	41.1398	7.73548	38.8845	bHLH_2_vs_bHLH_Input_peak_279	promoter	LOC_Os01g04390	LOC_Os01g04390	--	--	XP_015642515.1 uncharacterized protein LOC4325699 [Oryza sativa Japonica Group]
108	Chr1	1968088	1969140	1052	1968579	76	53.6925	10.3656	51.3471	bHLH_1_vs_bHLH_Input_peak_306	promoter	LOC_Os01g04409	LOC_Os01g04409	GO:0000003,reproduction; GO:0001101,response to acid chemical; GO:0003006,developmental process involved in reproduction; GO:0003824,catalytic activity; GO:0004672,protein kinase activity; GO:0004674,protein serine/threonine kinase activity; GO:0005623,obsolete cell; GO:0005886,plasma membrane; GO:0006468,protein phosphorylation; GO:0006793,phosphorus metabolic process; GO:0006796,phosphate-conta…	IRAK4; interleukin-1 receptor-associated kinase 4 [EC:2.7.11.1]; K04733; IRAK4; interleukin-1 receptor-associated kinase 4 [EC:2.7.11.1]; K04733; IRAK4; interleukin-1 receptor-associated kinase 4 [EC:2.7.11.1]; K04733; IRAK4; interleukin-1 receptor-associated kinase 4 [EC:2.7.11.1]; K04733; IRAK4; interleukin-1 receptor-associated kinase 4 [EC:2.7.11.1]; K04733; IRAK4; interleukin-1 receptor-asso…	XP_015642171.1 LEAF RUST 10 DISEASE-RESISTANCE LOCUS RECEPTOR-LIKE PROTEIN KINASE-like 1.2 isoform X1 [Oryza sativa Japonica Group]
108	Chr1	1968088	1969140	1052	1968579	76	53.6925	10.3656	51.3471	bHLH_1_vs_bHLH_Input_peak_306	cds	LOC_Os01g04430	LOC_Os01g04430	--	--	EAZ10452.1 hypothetical protein OsJ_00285 [Oryza sativa Japonica Group]
108	Chr1	1968088	1969140	1052	1968579	76	53.6925	10.3656	51.3471	bHLH_1_vs_bHLH_Input_peak_306	intron	LOC_Os01g04430	LOC_Os01g04430	--	--	EAZ10452.1 hypothetical protein OsJ_00285 [Oryza sativa Japonica Group]
108	Chr1	1968088	1969140	1052	1968579	76	53.6925	10.3656	51.3471	bHLH_1_vs_bHLH_Input_peak_306	cds	LOC_Os01g04430	LOC_Os01g04430	--	--	EAZ10452.1 hypothetical protein OsJ_00285 [Oryza sativa Japonica Group]
108	Chr1	1968099	1969163	1064	1968583	46	25.6918	6.81277	23.6481	bHLH_2_vs_bHLH_Input_peak_282	promoter	LOC_Os01g04409	LOC_Os01g04409	GO:0000003,reproduction; GO:0001101,response to acid chemical; GO:0003006,developmental process involved in reproduction; GO:0003824,catalytic activity; GO:0004672,protein kinase activity; GO:0004674,protein serine/threonine kinase activity; GO:0005623,obsolete cell; GO:0005886,plasma membrane; GO:0006468,protein phosphorylation; GO:0006793,phosphorus metabolic process; GO:0006796,phosphate-conta…	IRAK4; interleukin-1 receptor-associated kinase 4 [EC:2.7.11.1]; K04733; IRAK4; interleukin-1 receptor-associated kinase 4 [EC:2.7.11.1]; K04733; IRAK4; interleukin-1 receptor-associated kinase 4 [EC:2.7.11.1]; K04733; IRAK4; interleukin-1 receptor-associated kinase 4 [EC:2.7.11.1]; K04733; IRAK4; interleukin-1 receptor-associated kinase 4 [EC:2.7.11.1]; K04733; IRAK4; interleukin-1 receptor-asso…	XP_015642171.1 LEAF RUST 10 DISEASE-RESISTANCE LOCUS RECEPTOR-LIKE PROTEIN KINASE-like 1.2 isoform X1 [Oryza sativa Japonica Group]
108	Chr1	1968099	1969163	1064	1968583	46	25.6918	6.81277	23.6481	bHLH_2_vs_bHLH_Input_peak_282	cds	LOC_Os01g04430	LOC_Os01g04430	--	--	EAZ10452.1 hypothetical protein OsJ_00285 [Oryza sativa Japonica Group]
108	Chr1	1968099	1969163	1064	1968583	46	25.6918	6.81277	23.6481	bHLH_2_vs_bHLH_Input_peak_282	intron	LOC_Os01g04430	LOC_Os01g04430	--	--	EAZ10452.1 hypothetical protein OsJ_00285 [Oryza sativa Japonica Group]
108	Chr1	1968099	1969163	1064	1968583	46	25.6918	6.81277	23.6481	bHLH_2_vs_bHLH_Input_peak_282	cds	LOC_Os01g04430	LOC_Os01g04430	--	--	EAZ10452.1 hypothetical protein OsJ_00285 [Oryza sativa Japonica Group]
109	Chr1	1977896	1978441	545	1978146	243	251.972	25.0013	248.304	bHLH_1_vs_bHLH_Input_peak_310	promoter	LOC_Os01g04440	LOC_Os01g04440	--	--	EAZ10453.1 hypothetical protein OsJ_00286 [Oryza sativa Japonica Group]
109	Chr1	1977896	1978441	545	1978146	243	251.972	25.0013	248.304	bHLH_1_vs_bHLH_Input_peak_310	cds	LOC_Os01g04450	LOC_Os01g04450	GO:0000003,reproduction; GO:0001101,response to acid chemical; GO:0003006,developmental process involved in reproduction; GO:0003824,catalytic activity; GO:0004672,protein kinase activity; GO:0004674,protein serine/threonine kinase activity; GO:0005623,obsolete cell; GO:0005886,plasma membrane; GO:0006468,protein phosphorylation; GO:0006793,phosphorus metabolic process; GO:0006796,phosphate-conta…	IRAK4; interleukin-1 receptor-associated kinase 4 [EC:2.7.11.1]; K04733; IRAK4; interleukin-1 receptor-associated kinase 4 [EC:2.7.11.1]; K04733; IRAK4; interleukin-1 receptor-associated kinase 4 [EC:2.7.11.1]; K04733; IRAK4; interleukin-1 receptor-associated kinase 4 [EC:2.7.11.1]; K04733; IRAK4; interleukin-1 receptor-associated kinase 4 [EC:2.7.11.1]; K04733; IRAK4; interleukin-1 receptor-asso…	XP_015642222.1 LEAF RUST 10 DISEASE-RESISTANCE LOCUS RECEPTOR-LIKE PROTEIN KINASE-like 1.2 [Oryza sativa Japonica Group]
109	Chr1	1977860	1978513	653	1978135	228	237.426	25.0341	233.713	bHLH_2_vs_bHLH_Input_peak_285	promoter	LOC_Os01g04440	LOC_Os01g04440	--	--	EAZ10453.1 hypothetical protein OsJ_00286 [Oryza sativa Japonica Group]
109	Chr1	1977860	1978513	653	1978135	228	237.426	25.0341	233.713	bHLH_2_vs_bHLH_Input_peak_285	cds	LOC_Os01g04450	LOC_Os01g04450	GO:0000003,reproduction; GO:0001101,response to acid chemical; GO:0003006,developmental process involved in reproduction; GO:0003824,catalytic activity; GO:0004672,protein kinase activity; GO:0004674,protein serine/threonine kinase activity; GO:0005623,obsolete cell; GO:0005886,plasma membrane; GO:0006468,protein phosphorylation; GO:0006793,phosphorus metabolic process; GO:0006796,phosphate-conta…	IRAK4; interleukin-1 receptor-associated kinase 4 [EC:2.7.11.1]; K04733; IRAK4; interleukin-1 receptor-associated kinase 4 [EC:2.7.11.1]; K04733; IRAK4; interleukin-1 receptor-associated kinase 4 [EC:2.7.11.1]; K04733; IRAK4; interleukin-1 receptor-associated kinase 4 [EC:2.7.11.1]; K04733; IRAK4; interleukin-1 receptor-associated kinase 4 [EC:2.7.11.1]; K04733; IRAK4; interleukin-1 receptor-asso…	XP_015642222.1 LEAF RUST 10 DISEASE-RESISTANCE LOCUS RECEPTOR-LIKE PROTEIN KINASE-like 1.2 [Oryza sativa Japonica Group]
112	Chr1	2053458	2054307	849	2053667	62	31.6615	6.45525	29.5661	bHLH_1_vs_bHLH_Input_peak_319	promoter	LOC_Os01g04580	LOC_Os01g04580	--	--	XP_015621741.1 LEAF RUST 10 DISEASE-RESISTANCE LOCUS RECEPTOR-LIKE PROTEIN KINASE-like 2.1 [Oryza sativa Japonica Group]
112	Chr1	2053458	2054307	849	2053667	62	31.6615	6.45525	29.5661	bHLH_1_vs_bHLH_Input_peak_319	five_prime_UTR	LOC_Os01g04580	LOC_Os01g04580	--	--	XP_015621741.1 LEAF RUST 10 DISEASE-RESISTANCE LOCUS RECEPTOR-LIKE PROTEIN KINASE-like 2.1 [Oryza sativa Japonica Group]
112	Chr1	2053458	2054307	849	2053667	62	31.6615	6.45525	29.5661	bHLH_1_vs_bHLH_Input_peak_319	cds	LOC_Os01g04580	LOC_Os01g04580	--	--	XP_015621741.1 LEAF RUST 10 DISEASE-RESISTANCE LOCUS RECEPTOR-LIKE PROTEIN KINASE-like 2.1 [Oryza sativa Japonica Group]
112	Chr1	2053484	2054339	855	2054075	56	27.4834	6.05852	25.4121	bHLH_2_vs_bHLH_Input_peak_290	promoter	LOC_Os01g04580	LOC_Os01g04580	--	--	XP_015621741.1 LEAF RUST 10 DISEASE-RESISTANCE LOCUS RECEPTOR-LIKE PROTEIN KINASE-like 2.1 [Oryza sativa Japonica Group]
112	Chr1	2053484	2054339	855	2054075	56	27.4834	6.05852	25.4121	bHLH_2_vs_bHLH_Input_peak_290	five_prime_UTR	LOC_Os01g04580	LOC_Os01g04580	--	--	XP_015621741.1 LEAF RUST 10 DISEASE-RESISTANCE LOCUS RECEPTOR-LIKE PROTEIN KINASE-like 2.1 [Oryza sativa Japonica Group]
112	Chr1	2053484	2054339	855	2054075	56	27.4834	6.05852	25.4121	bHLH_2_vs_bHLH_Input_peak_290	cds	LOC_Os01g04580	LOC_Os01g04580	--	--	XP_015621741.1 LEAF RUST 10 DISEASE-RESISTANCE LOCUS RECEPTOR-LIKE PROTEIN KINASE-like 2.1 [Oryza sativa Japonica Group]
113	Chr1	2058128	2058697	569	2058451	90	63.9921	10.7767	61.5487	bHLH_1_vs_bHLH_Input_peak_321	promoter	LOC_Os01g04590	LOC_Os01g04590	--	--	XP_015632907.1 uncharacterized protein LOC4325682 [Oryza sativa Japonica Group]
113	Chr1	2058188	2058566	378	2058391	77	52.8037	9.93575	50.4165	bHLH_2_vs_bHLH_Input_peak_293	promoter	LOC_Os01g04590	LOC_Os01g04590	--	--	XP_015632907.1 uncharacterized protein LOC4325682 [Oryza sativa Japonica Group]
114	Chr1	2072103	2072865	762	2072515	93	70.2419	11.9244	67.7442	bHLH_1_vs_bHLH_Input_peak_326	five_prime_UTR	LOC_Os01g04620	LOC_Os01g04620	GO:0022603,regulation of anatomical structure morphogenesis; GO:0048831,regulation of shoot system development; GO:0050789,regulation of biological process; GO:0050793,regulation of developmental process; GO:0051239,regulation of multicellular organismal process; GO:0060688,regulation of morphogenesis of a branching structure; GO:0065007,biological regulation; GO:1900618,regulation of shoot syste…	--	XP_015620976.1 putative glutamine amidotransferase GAT1_2.1 isoform X2 [Oryza sativa Japonica Group]
114	Chr1	2072103	2072865	762	2072515	93	70.2419	11.9244	67.7442	bHLH_1_vs_bHLH_Input_peak_326	cds	LOC_Os01g04620	LOC_Os01g04620	GO:0022603,regulation of anatomical structure morphogenesis; GO:0048831,regulation of shoot system development; GO:0050789,regulation of biological process; GO:0050793,regulation of developmental process; GO:0051239,regulation of multicellular organismal process; GO:0060688,regulation of morphogenesis of a branching structure; GO:0065007,biological regulation; GO:1900618,regulation of shoot syste…	--	XP_015620976.1 putative glutamine amidotransferase GAT1_2.1 isoform X2 [Oryza sativa Japonica Group]
114	Chr1	2072050	2072818	768	2072541	106	89.2489	14.6517	86.5308	bHLH_2_vs_bHLH_Input_peak_298	five_prime_UTR	LOC_Os01g04620	LOC_Os01g04620	GO:0022603,regulation of anatomical structure morphogenesis; GO:0048831,regulation of shoot system development; GO:0050789,regulation of biological process; GO:0050793,regulation of developmental process; GO:0051239,regulation of multicellular organismal process; GO:0060688,regulation of morphogenesis of a branching structure; GO:0065007,biological regulation; GO:1900618,regulation of shoot syste…	--	XP_015620976.1 putative glutamine amidotransferase GAT1_2.1 isoform X2 [Oryza sativa Japonica Group]
114	Chr1	2072050	2072818	768	2072541	106	89.2489	14.6517	86.5308	bHLH_2_vs_bHLH_Input_peak_298	cds	LOC_Os01g04620	LOC_Os01g04620	GO:0022603,regulation of anatomical structure morphogenesis; GO:0048831,regulation of shoot system development; GO:0050789,regulation of biological process; GO:0050793,regulation of developmental process; GO:0051239,regulation of multicellular organismal process; GO:0060688,regulation of morphogenesis of a branching structure; GO:0065007,biological regulation; GO:1900618,regulation of shoot syste…	--	XP_015620976.1 putative glutamine amidotransferase GAT1_2.1 isoform X2 [Oryza sativa Japonica Group]
115	Chr1	2077703	2078598	895	2078350	70	42.1576	8.12786	39.9341	bHLH_1_vs_bHLH_Input_peak_327	cds	LOC_Os01g04630	LOC_Os01g04630	--	--	BAD61475.1 cis,cis-muconate cycloisomerase -like [Oryza sativa Japonica Group]
115	Chr1	2077703	2078598	895	2078350	70	42.1576	8.12786	39.9341	bHLH_1_vs_bHLH_Input_peak_327	five_prime_UTR	LOC_Os01g04630	LOC_Os01g04630	--	--	BAD61475.1 cis,cis-muconate cycloisomerase -like [Oryza sativa Japonica Group]
115	Chr1	2077703	2078598	895	2078350	70	42.1576	8.12786	39.9341	bHLH_1_vs_bHLH_Input_peak_327	promoter	LOC_Os01g04630	LOC_Os01g04630	--	--	BAD61475.1 cis,cis-muconate cycloisomerase -like [Oryza sativa Japonica Group]
115	Chr1	2077703	2078598	895	2078350	70	42.1576	8.12786	39.9341	bHLH_1_vs_bHLH_Input_peak_327	promoter	LOC_Os01g04640	LOC_Os01g04640	--	--	XP_015642310.1 reticulon-like protein B9 [Oryza sativa Japonica Group]
115	Chr1	2077703	2078634	931	2078376	68	42.4913	8.5068	40.2197	bHLH_2_vs_bHLH_Input_peak_300	cds	LOC_Os01g04630	LOC_Os01g04630	--	--	BAD61475.1 cis,cis-muconate cycloisomerase -like [Oryza sativa Japonica Group]
115	Chr1	2077703	2078634	931	2078376	68	42.4913	8.5068	40.2197	bHLH_2_vs_bHLH_Input_peak_300	five_prime_UTR	LOC_Os01g04630	LOC_Os01g04630	--	--	BAD61475.1 cis,cis-muconate cycloisomerase -like [Oryza sativa Japonica Group]
115	Chr1	2077703	2078634	931	2078376	68	42.4913	8.5068	40.2197	bHLH_2_vs_bHLH_Input_peak_300	promoter	LOC_Os01g04630	LOC_Os01g04630	--	--	BAD61475.1 cis,cis-muconate cycloisomerase -like [Oryza sativa Japonica Group]
115	Chr1	2077703	2078634	931	2078376	68	42.4913	8.5068	40.2197	bHLH_2_vs_bHLH_Input_peak_300	promoter	LOC_Os01g04640	LOC_Os01g04640	--	--	XP_015642310.1 reticulon-like protein B9 [Oryza sativa Japonica Group]
116	Chr1	2082555	2083413	858	2083082	183	174.04	20.0683	170.824	bHLH_1_vs_bHLH_Input_peak_328	intergenic	--	--	--	--	--
116	Chr1	2082567	2083352	785	2083088	140	123.161	16.5966	120.189	bHLH_2_vs_bHLH_Input_peak_301	intergenic	--	--	--	--	--
117	Chr1	2091253	2092083	830	2091576	146	132.934	17.8284	129.975	bHLH_1_vs_bHLH_Input_peak_330	intergenic	--	--	--	--	--
117	Chr1	2091219	2091811	592	2091582	116	99.2032	15.2974	96.4067	bHLH_2_vs_bHLH_Input_peak_304	intergenic	--	--	--	--	--
118	Chr1	2096630	2096955	325	2096820	121	100.316	14.5704	97.5802	bHLH_1_vs_bHLH_Input_peak_331	promoter	LOC_Os01g04660	LOC_Os01g04660	GO:0003824,catalytic activity; GO:0005623,obsolete cell; GO:0005886,plasma membrane; GO:0005887,integral component of plasma membrane; GO:0006629,lipid metabolic process; GO:0006644,phospholipid metabolic process; GO:0006793,phosphorus metabolic process; GO:0006796,phosphate-containing compound metabolic process; GO:0008152,metabolic process; GO:0008195,phosphatidate phosphatase activity; GO:0009…	DPP1, DPPL, PLPP4_5; diacylglycerol diphosphate phosphatase / phosphatidate phosphatase [EC:3.1.3.81 3.1.3.4]; K18693; DPP1, DPPL, PLPP4_5; diacylglycerol diphosphate phosphatase / phosphatidate phosphatase [EC:3.1.3.81 3.1.3.4]; K18693;	XP_015632821.1 putative lipid phosphate phosphatase 3, chloroplastic isoform X1 [Oryza sativa Japonica Group]
118	Chr1	2096596	2096970	374	2096809	111	92.1679	14.4103	89.4261	bHLH_2_vs_bHLH_Input_peak_305	promoter	LOC_Os01g04660	LOC_Os01g04660	GO:0003824,catalytic activity; GO:0005623,obsolete cell; GO:0005886,plasma membrane; GO:0005887,integral component of plasma membrane; GO:0006629,lipid metabolic process; GO:0006644,phospholipid metabolic process; GO:0006793,phosphorus metabolic process; GO:0006796,phosphate-containing compound metabolic process; GO:0008152,metabolic process; GO:0008195,phosphatidate phosphatase activity; GO:0009…	DPP1, DPPL, PLPP4_5; diacylglycerol diphosphate phosphatase / phosphatidate phosphatase [EC:3.1.3.81 3.1.3.4]; K18693; DPP1, DPPL, PLPP4_5; diacylglycerol diphosphate phosphatase / phosphatidate phosphatase [EC:3.1.3.81 3.1.3.4]; K18693;	XP_015632821.1 putative lipid phosphate phosphatase 3, chloroplastic isoform X1 [Oryza sativa Japonica Group]
119	Chr1	2102552	2103120	568	2102921	118	102.018	15.6456	99.2702	bHLH_1_vs_bHLH_Input_peak_332	cds	LOC_Os01g04670	LOC_Os01g04670	--	--	XP_015642354.1 uncharacterized protein LOC9270987 [Oryza sativa Japonica Group]
119	Chr1	2102552	2103120	568	2102921	118	102.018	15.6456	99.2702	bHLH_1_vs_bHLH_Input_peak_332	five_prime_UTR	LOC_Os01g04670	LOC_Os01g04670	--	--	XP_015642354.1 uncharacterized protein LOC9270987 [Oryza sativa Japonica Group]
119	Chr1	2102552	2103120	568	2102921	118	102.018	15.6456	99.2702	bHLH_1_vs_bHLH_Input_peak_332	promoter	LOC_Os01g04670	LOC_Os01g04670	--	--	XP_015642354.1 uncharacterized protein LOC9270987 [Oryza sativa Japonica Group]
119	Chr1	2102640	2103143	503	2102902	112	98.4738	15.9869	95.6827	bHLH_2_vs_bHLH_Input_peak_307	five_prime_UTR	LOC_Os01g04670	LOC_Os01g04670	--	--	XP_015642354.1 uncharacterized protein LOC9270987 [Oryza sativa Japonica Group]
119	Chr1	2102640	2103143	503	2102902	112	98.4738	15.9869	95.6827	bHLH_2_vs_bHLH_Input_peak_307	promoter	LOC_Os01g04670	LOC_Os01g04670	--	--	XP_015642354.1 uncharacterized protein LOC9270987 [Oryza sativa Japonica Group]
120	Chr1	2104928	2105342	414	2105097	77	55.8634	10.821	53.497	bHLH_1_vs_bHLH_Input_peak_333	promoter	LOC_Os01g04680	LOC_Os01g04680	--	--	BAD61304.1 hypothetical protein [Oryza sativa Japonica Group]
120	Chr1	2104928	2105342	414	2105097	77	55.8634	10.821	53.497	bHLH_1_vs_bHLH_Input_peak_333	cds	LOC_Os01g04680	LOC_Os01g04680	--	--	BAD61304.1 hypothetical protein [Oryza sativa Japonica Group]
120	Chr1	2104928	2105342	414	2105097	77	55.8634	10.821	53.497	bHLH_1_vs_bHLH_Input_peak_333	intron	LOC_Os01g04680	LOC_Os01g04680	--	--	BAD61304.1 hypothetical protein [Oryza sativa Japonica Group]
120	Chr1	2104819	2105304	485	2105127	51	31.1082	7.7877	28.9836	bHLH_2_vs_bHLH_Input_peak_308	promoter	LOC_Os01g04680	LOC_Os01g04680	--	--	BAD61304.1 hypothetical protein [Oryza sativa Japonica Group]
120	Chr1	2104819	2105304	485	2105127	51	31.1082	7.7877	28.9836	bHLH_2_vs_bHLH_Input_peak_308	cds	LOC_Os01g04680	LOC_Os01g04680	--	--	BAD61304.1 hypothetical protein [Oryza sativa Japonica Group]
121	Chr1	2109717	2110129	412	2109898	66	41.8924	8.64734	39.6716	bHLH_1_vs_bHLH_Input_peak_334	promoter	LOC_Os01g04690	LOC_Os01g04690	--	--	EEE53839.1 hypothetical protein OsJ_00308 [Oryza sativa Japonica Group]
121	Chr1	2109702	2110143	441	2109894	78	56.7193	10.8856	54.2909	bHLH_2_vs_bHLH_Input_peak_309	promoter	LOC_Os01g04690	LOC_Os01g04690	--	--	EEE53839.1 hypothetical protein OsJ_00308 [Oryza sativa Japonica Group]
122	Chr1	2120715	2122005	1290	2121777	105	68.8916	9.74851	66.4054	bHLH_1_vs_bHLH_Input_peak_335	cds	LOC_Os01g04710	LOC_Os01g04710	--	--	XP_015626594.1 protein ASPARTIC PROTEASE IN GUARD CELL 1 [Oryza sativa Japonica Group]
122	Chr1	2121254	2121989	735	2121750	96	62.4883	9.51876	60.0037	bHLH_2_vs_bHLH_Input_peak_312	cds	LOC_Os01g04710	LOC_Os01g04710	--	--	XP_015626594.1 protein ASPARTIC PROTEASE IN GUARD CELL 1 [Oryza sativa Japonica Group]
123	Chr1	2130183	2130589	406	2130365	78	49.2082	8.82131	46.9083	bHLH_1_vs_bHLH_Input_peak_337	promoter	LOC_Os01g04720	LOC_Os01g04720	--	--	XP_015624195.1 receptor-like protein 4 [Oryza sativa Japonica Group]
123	Chr1	2130181	2130633	452	2130386	75	48.5238	9.08509	46.1823	bHLH_2_vs_bHLH_Input_peak_315	promoter	LOC_Os01g04720	LOC_Os01g04720	--	--	XP_015624195.1 receptor-like protein 4 [Oryza sativa Japonica Group]
124	Chr1	2137751	2138075	324	2137919	44	20.3248	5.42196	18.4015	bHLH_1_vs_bHLH_Input_peak_338	promoter	LOC_Os01g04730	LOC_Os01g04730	--	RP-L26e, RPL26; large subunit ribosomal protein L26e; K02898;	XP_015621469.1 60S ribosomal protein L26-1 [Oryza sativa Japonica Group]
124	Chr1	2137751	2138075	324	2137919	44	20.3248	5.42196	18.4015	bHLH_1_vs_bHLH_Input_peak_338	five_prime_UTR	LOC_Os01g04730	LOC_Os01g04730	--	RP-L26e, RPL26; large subunit ribosomal protein L26e; K02898;	XP_015621469.1 60S ribosomal protein L26-1 [Oryza sativa Japonica Group]
124	Chr1	2137751	2138075	324	2137919	44	20.3248	5.42196	18.4015	bHLH_1_vs_bHLH_Input_peak_338	cds	LOC_Os01g04730	LOC_Os01g04730	--	RP-L26e, RPL26; large subunit ribosomal protein L26e; K02898;	XP_015621469.1 60S ribosomal protein L26-1 [Oryza sativa Japonica Group]
124	Chr1	2137683	2138061	378	2137949	44	21.7124	5.83388	19.7369	bHLH_2_vs_bHLH_Input_peak_317	promoter	LOC_Os01g04730	LOC_Os01g04730	--	RP-L26e, RPL26; large subunit ribosomal protein L26e; K02898;	XP_015621469.1 60S ribosomal protein L26-1 [Oryza sativa Japonica Group]
124	Chr1	2137683	2138061	378	2137949	44	21.7124	5.83388	19.7369	bHLH_2_vs_bHLH_Input_peak_317	five_prime_UTR	LOC_Os01g04730	LOC_Os01g04730	--	RP-L26e, RPL26; large subunit ribosomal protein L26e; K02898;	XP_015621469.1 60S ribosomal protein L26-1 [Oryza sativa Japonica Group]
124	Chr1	2137683	2138061	378	2137949	44	21.7124	5.83388	19.7369	bHLH_2_vs_bHLH_Input_peak_317	cds	LOC_Os01g04730	LOC_Os01g04730	--	RP-L26e, RPL26; large subunit ribosomal protein L26e; K02898;	XP_015621469.1 60S ribosomal protein L26-1 [Oryza sativa Japonica Group]
127	Chr1	2290201	2290678	477	2290470	110	79.3999	11.3735	76.8246	bHLH_1_vs_bHLH_Input_peak_358	promoter	LOC_Os01g04950	LOC_Os01g04950	GO:0000003,reproduction; GO:0000902,cell morphogenesis; GO:0000904,cell morphogenesis involved in differentiation; GO:0003006,developmental process involved in reproduction; GO:0005215,transporter activity; GO:0005623,obsolete cell; GO:0005886,plasma membrane; GO:0005911,cell-cell junction; GO:0006807,nitrogen compound metabolic process; GO:0006810,transport; GO:0006857,oligopeptide transport; GO…	--	BAG91734.1 unnamed protein product, partial [Oryza sativa Japonica Group]
127	Chr1	2290208	2290686	478	2290468	91	62.5581	10.2502	60.0722	bHLH_2_vs_bHLH_Input_peak_335	promoter	LOC_Os01g04950	LOC_Os01g04950	GO:0000003,reproduction; GO:0000902,cell morphogenesis; GO:0000904,cell morphogenesis involved in differentiation; GO:0003006,developmental process involved in reproduction; GO:0005215,transporter activity; GO:0005623,obsolete cell; GO:0005886,plasma membrane; GO:0005911,cell-cell junction; GO:0006807,nitrogen compound metabolic process; GO:0006810,transport; GO:0006857,oligopeptide transport; GO…	--	BAG91734.1 unnamed protein product, partial [Oryza sativa Japonica Group]
130	Chr1	2415374	2415757	383	2415568	67	38.309	7.53083	36.1297	bHLH_1_vs_bHLH_Input_peak_374	intergenic	--	--	--	--	--
130	Chr1	2415336	2415811	475	2415571	74	47.7283	9.02436	45.3956	bHLH_2_vs_bHLH_Input_peak_347	intergenic	--	--	--	--	--
131	Chr1	2425117	2425460	343	2425291	54	26.7659	6.09112	24.7387	bHLH_1_vs_bHLH_Input_peak_376	intergenic	--	--	--	--	--
131	Chr1	2425138	2425432	294	2425291	48	23.5564	5.89592	21.5499	bHLH_2_vs_bHLH_Input_peak_350	intergenic	--	--	--	--	--
132	Chr1	2485715	2486487	772	2486323	79	54.1022	9.95995	51.7526	bHLH_1_vs_bHLH_Input_peak_384	promoter	LOC_Os01g05280	LOC_Os01g05280	--	--	EAZ10519.1 hypothetical protein OsJ_00353 [Oryza sativa Japonica Group]
132	Chr1	2485715	2486487	772	2486323	79	54.1022	9.95995	51.7526	bHLH_1_vs_bHLH_Input_peak_384	promoter	LOC_Os01g05289	LOC_Os01g05289	--	--	EEE53864.1 hypothetical protein OsJ_00354 [Oryza sativa Japonica Group]
132	Chr1	2486002	2486504	502	2486334	77	54.3464	10.3751	51.9423	bHLH_2_vs_bHLH_Input_peak_356	promoter	LOC_Os01g05280	LOC_Os01g05280	--	--	EAZ10519.1 hypothetical protein OsJ_00353 [Oryza sativa Japonica Group]
132	Chr1	2486002	2486504	502	2486334	77	54.3464	10.3751	51.9423	bHLH_2_vs_bHLH_Input_peak_356	promoter	LOC_Os01g05289	LOC_Os01g05289	--	--	EEE53864.1 hypothetical protein OsJ_00354 [Oryza sativa Japonica Group]
136	Chr1	2531054	2531450	396	2531224	71	47.2753	9.37865	44.9958	bHLH_1_vs_bHLH_Input_peak_391	cds	LOC_Os01g05350	LOC_Os01g05350	--	--	KAF2948373.1 hypothetical protein DAI22_01g031900 [Oryza sativa Japonica Group]
136	Chr1	2531054	2531450	396	2531224	71	47.2753	9.37865	44.9958	bHLH_1_vs_bHLH_Input_peak_391	intron	LOC_Os01g05350	LOC_Os01g05350	--	--	KAF2948373.1 hypothetical protein DAI22_01g031900 [Oryza sativa Japonica Group]
136	Chr1	2531026	2531674	648	2531230	63	39.2983	8.37016	37.0656	bHLH_2_vs_bHLH_Input_peak_361	cds	LOC_Os01g05350	LOC_Os01g05350	--	--	KAF2948373.1 hypothetical protein DAI22_01g031900 [Oryza sativa Japonica Group]
136	Chr1	2531026	2531674	648	2531230	63	39.2983	8.37016	37.0656	bHLH_2_vs_bHLH_Input_peak_361	intron	LOC_Os01g05350	LOC_Os01g05350	--	--	KAF2948373.1 hypothetical protein DAI22_01g031900 [Oryza sativa Japonica Group]
137	Chr1	2543211	2543502	291	2543359	42	23.4955	6.69068	21.5186	bHLH_1_vs_bHLH_Input_peak_394	promoter	LOC_Os01g05380	LOC_Os01g05380	--	--	BAH90910.1 Os01g0146801 [Oryza sativa Japonica Group]
137	Chr1	2543194	2543504	310	2543355	40	23.0469	6.85646	21.0471	bHLH_2_vs_bHLH_Input_peak_363	promoter	LOC_Os01g05380	LOC_Os01g05380	--	--	BAH90910.1 Os01g0146801 [Oryza sativa Japonica Group]
141	Chr1	2668799	2669187	388	2669033	68	41.7882	8.31367	39.5688	bHLH_1_vs_bHLH_Input_peak_406	intergenic	--	--	--	--	--
141	Chr1	2668858	2669175	317	2669029	46	23.3964	6.09317	21.3921	bHLH_2_vs_bHLH_Input_peak_374	intergenic	--	--	--	--	--
142	Chr1	2694978	2695287	309	2695141	53	27.8467	6.50438	25.8048	bHLH_1_vs_bHLH_Input_peak_408	five_prime_UTR	LOC_Os01g05650	LOC_Os01g05650	GO:0005488,binding; GO:0005507,copper ion binding; GO:0006873,cellular ion homeostasis; GO:0006875,cellular metal ion homeostasis; GO:0006878,cellular copper ion homeostasis; GO:0009987,cellular process; GO:0019725,cellular homeostasis; GO:0030003,cellular cation homeostasis; GO:0042592,homeostatic process; GO:0043167,ion binding; GO:0043169,cation binding; GO:0046872,metal ion binding; GO:004691…	--	XP_015645115.1 metallothionein-like protein 2A [Oryza sativa Japonica Group]
142	Chr1	2694978	2695287	309	2695141	53	27.8467	6.50438	25.8048	bHLH_1_vs_bHLH_Input_peak_408	promoter	LOC_Os01g05650	LOC_Os01g05650	GO:0005488,binding; GO:0005507,copper ion binding; GO:0006873,cellular ion homeostasis; GO:0006875,cellular metal ion homeostasis; GO:0006878,cellular copper ion homeostasis; GO:0009987,cellular process; GO:0019725,cellular homeostasis; GO:0030003,cellular cation homeostasis; GO:0042592,homeostatic process; GO:0043167,ion binding; GO:0043169,cation binding; GO:0046872,metal ion binding; GO:004691…	--	XP_015645115.1 metallothionein-like protein 2A [Oryza sativa Japonica Group]
142	Chr1	2694952	2695359	407	2695144	58	34.2603	7.66182	32.0931	bHLH_2_vs_bHLH_Input_peak_376	cds	LOC_Os01g05650	LOC_Os01g05650	GO:0005488,binding; GO:0005507,copper ion binding; GO:0006873,cellular ion homeostasis; GO:0006875,cellular metal ion homeostasis; GO:0006878,cellular copper ion homeostasis; GO:0009987,cellular process; GO:0019725,cellular homeostasis; GO:0030003,cellular cation homeostasis; GO:0042592,homeostatic process; GO:0043167,ion binding; GO:0043169,cation binding; GO:0046872,metal ion binding; GO:004691…	--	XP_015645115.1 metallothionein-like protein 2A [Oryza sativa Japonica Group]
142	Chr1	2694952	2695359	407	2695144	58	34.2603	7.66182	32.0931	bHLH_2_vs_bHLH_Input_peak_376	five_prime_UTR	LOC_Os01g05650	LOC_Os01g05650	GO:0005488,binding; GO:0005507,copper ion binding; GO:0006873,cellular ion homeostasis; GO:0006875,cellular metal ion homeostasis; GO:0006878,cellular copper ion homeostasis; GO:0009987,cellular process; GO:0019725,cellular homeostasis; GO:0030003,cellular cation homeostasis; GO:0042592,homeostatic process; GO:0043167,ion binding; GO:0043169,cation binding; GO:0046872,metal ion binding; GO:004691…	--	XP_015645115.1 metallothionein-like protein 2A [Oryza sativa Japonica Group]
142	Chr1	2694952	2695359	407	2695144	58	34.2603	7.66182	32.0931	bHLH_2_vs_bHLH_Input_peak_376	promoter	LOC_Os01g05650	LOC_Os01g05650	GO:0005488,binding; GO:0005507,copper ion binding; GO:0006873,cellular ion homeostasis; GO:0006875,cellular metal ion homeostasis; GO:0006878,cellular copper ion homeostasis; GO:0009987,cellular process; GO:0019725,cellular homeostasis; GO:0030003,cellular cation homeostasis; GO:0042592,homeostatic process; GO:0043167,ion binding; GO:0043169,cation binding; GO:0046872,metal ion binding; GO:004691…	--	XP_015645115.1 metallothionein-like protein 2A [Oryza sativa Japonica Group]
143	Chr1	2696692	2697108	416	2696883	135	114	15.3075	111.169	bHLH_1_vs_bHLH_Input_peak_409	promoter	LOC_Os01g05650	LOC_Os01g05650	GO:0005488,binding; GO:0005507,copper ion binding; GO:0006873,cellular ion homeostasis; GO:0006875,cellular metal ion homeostasis; GO:0006878,cellular copper ion homeostasis; GO:0009987,cellular process; GO:0019725,cellular homeostasis; GO:0030003,cellular cation homeostasis; GO:0042592,homeostatic process; GO:0043167,ion binding; GO:0043169,cation binding; GO:0046872,metal ion binding; GO:004691…	--	XP_015645115.1 metallothionein-like protein 2A [Oryza sativa Japonica Group]
143	Chr1	2696692	2697108	416	2696883	135	114	15.3075	111.169	bHLH_1_vs_bHLH_Input_peak_409	intergenic	--	--	--	--	--
143	Chr1	2696687	2697095	408	2696889	100	76.2812	12.2647	73.6723	bHLH_2_vs_bHLH_Input_peak_377	promoter	LOC_Os01g05650	LOC_Os01g05650	GO:0005488,binding; GO:0005507,copper ion binding; GO:0006873,cellular ion homeostasis; GO:0006875,cellular metal ion homeostasis; GO:0006878,cellular copper ion homeostasis; GO:0009987,cellular process; GO:0019725,cellular homeostasis; GO:0030003,cellular cation homeostasis; GO:0042592,homeostatic process; GO:0043167,ion binding; GO:0043169,cation binding; GO:0046872,metal ion binding; GO:004691…	--	XP_015645115.1 metallothionein-like protein 2A [Oryza sativa Japonica Group]
143	Chr1	2696687	2697095	408	2696889	100	76.2812	12.2647	73.6723	bHLH_2_vs_bHLH_Input_peak_377	intergenic	--	--	--	--	--
144	Chr1	2711705	2711987	282	2711842	47	22.0416	5.58112	20.088	bHLH_1_vs_bHLH_Input_peak_410	promoter	LOC_Os01g05680	LOC_Os01g05680	GO:0001101,response to acid chemical; GO:0003824,catalytic activity; GO:0004659,prenyltransferase activity; GO:0004661,protein geranylgeranyltransferase activity; GO:0004662,CAAX-protein geranylgeranyltransferase activity; GO:0004663,Rab geranylgeranyltransferase activity; GO:0005488,binding; GO:0005622,intracellular anatomical structure; GO:0005623,obsolete cell; GO:0005737,cytoplasm; GO:0005829…	--	NP_001347559.1 very-long-chain (3R)-3-hydroxyacyl-CoA dehydratase PASTICCINO 2B [Oryza sativa Japonica Group]
144	Chr1	2711705	2711987	282	2711842	47	22.0416	5.58112	20.088	bHLH_1_vs_bHLH_Input_peak_410	promoter	LOC_Os01g05670	LOC_Os01g05670	GO:0000038,very long-chain fatty acid metabolic process; GO:0000902,cell morphogenesis; GO:0000904,cell morphogenesis involved in differentiation; GO:0003824,catalytic activity; GO:0004312,fatty acid synthase activity; GO:0005622,intracellular anatomical structure; GO:0005623,obsolete cell; GO:0005737,cytoplasm; GO:0005783,endoplasmic reticulum; GO:0005789,endoplasmic reticulum membrane; GO:00058…	TER, TSC13, CER10; very-long-chain enoyl-CoA reductase [EC:1.3.1.93]; K10258; TER, TSC13, CER10; very-long-chain enoyl-CoA reductase [EC:1.3.1.93]; K10258;	XP_015621959.1 very-long-chain enoyl-CoA reductase [Oryza sativa Japonica Group]
144	Chr1	2711672	2712029	357	2711834	49	25.2733	6.27016	23.2362	bHLH_2_vs_bHLH_Input_peak_378	promoter	LOC_Os01g05680	LOC_Os01g05680	GO:0001101,response to acid chemical; GO:0003824,catalytic activity; GO:0004659,prenyltransferase activity; GO:0004661,protein geranylgeranyltransferase activity; GO:0004662,CAAX-protein geranylgeranyltransferase activity; GO:0004663,Rab geranylgeranyltransferase activity; GO:0005488,binding; GO:0005622,intracellular anatomical structure; GO:0005623,obsolete cell; GO:0005737,cytoplasm; GO:0005829…	--	NP_001347559.1 very-long-chain (3R)-3-hydroxyacyl-CoA dehydratase PASTICCINO 2B [Oryza sativa Japonica Group]
144	Chr1	2711672	2712029	357	2711834	49	25.2733	6.27016	23.2362	bHLH_2_vs_bHLH_Input_peak_378	promoter	LOC_Os01g05670	LOC_Os01g05670	GO:0000038,very long-chain fatty acid metabolic process; GO:0000902,cell morphogenesis; GO:0000904,cell morphogenesis involved in differentiation; GO:0003824,catalytic activity; GO:0004312,fatty acid synthase activity; GO:0005622,intracellular anatomical structure; GO:0005623,obsolete cell; GO:0005737,cytoplasm; GO:0005783,endoplasmic reticulum; GO:0005789,endoplasmic reticulum membrane; GO:00058…	TER, TSC13, CER10; very-long-chain enoyl-CoA reductase [EC:1.3.1.93]; K10258; TER, TSC13, CER10; very-long-chain enoyl-CoA reductase [EC:1.3.1.93]; K10258;	XP_015621959.1 very-long-chain enoyl-CoA reductase [Oryza sativa Japonica Group]
145	Chr1	2713252	2713638	386	2713455	49	25.1943	6.24707	23.1906	bHLH_1_vs_bHLH_Input_peak_411	promoter	LOC_Os01g05680	LOC_Os01g05680	GO:0001101,response to acid chemical; GO:0003824,catalytic activity; GO:0004659,prenyltransferase activity; GO:0004661,protein geranylgeranyltransferase activity; GO:0004662,CAAX-protein geranylgeranyltransferase activity; GO:0004663,Rab geranylgeranyltransferase activity; GO:0005488,binding; GO:0005622,intracellular anatomical structure; GO:0005623,obsolete cell; GO:0005737,cytoplasm; GO:0005829…	--	NP_001347559.1 very-long-chain (3R)-3-hydroxyacyl-CoA dehydratase PASTICCINO 2B [Oryza sativa Japonica Group]
145	Chr1	2713252	2713638	386	2713455	49	25.1943	6.24707	23.1906	bHLH_1_vs_bHLH_Input_peak_411	promoter	LOC_Os01g05670	LOC_Os01g05670	GO:0000038,very long-chain fatty acid metabolic process; GO:0000902,cell morphogenesis; GO:0000904,cell morphogenesis involved in differentiation; GO:0003824,catalytic activity; GO:0004312,fatty acid synthase activity; GO:0005622,intracellular anatomical structure; GO:0005623,obsolete cell; GO:0005737,cytoplasm; GO:0005783,endoplasmic reticulum; GO:0005789,endoplasmic reticulum membrane; GO:00058…	TER, TSC13, CER10; very-long-chain enoyl-CoA reductase [EC:1.3.1.93]; K10258; TER, TSC13, CER10; very-long-chain enoyl-CoA reductase [EC:1.3.1.93]; K10258;	XP_015621959.1 very-long-chain enoyl-CoA reductase [Oryza sativa Japonica Group]
145	Chr1	2713252	2713638	386	2713455	49	25.1943	6.24707	23.1906	bHLH_1_vs_bHLH_Input_peak_411	cds	LOC_Os01g05680	LOC_Os01g05680	GO:0001101,response to acid chemical; GO:0003824,catalytic activity; GO:0004659,prenyltransferase activity; GO:0004661,protein geranylgeranyltransferase activity; GO:0004662,CAAX-protein geranylgeranyltransferase activity; GO:0004663,Rab geranylgeranyltransferase activity; GO:0005488,binding; GO:0005622,intracellular anatomical structure; GO:0005623,obsolete cell; GO:0005737,cytoplasm; GO:0005829…	--	NP_001347559.1 very-long-chain (3R)-3-hydroxyacyl-CoA dehydratase PASTICCINO 2B [Oryza sativa Japonica Group]
145	Chr1	2713252	2713638	386	2713455	49	25.1943	6.24707	23.1906	bHLH_1_vs_bHLH_Input_peak_411	intron	LOC_Os01g05680	LOC_Os01g05680	GO:0001101,response to acid chemical; GO:0003824,catalytic activity; GO:0004659,prenyltransferase activity; GO:0004661,protein geranylgeranyltransferase activity; GO:0004662,CAAX-protein geranylgeranyltransferase activity; GO:0004663,Rab geranylgeranyltransferase activity; GO:0005488,binding; GO:0005622,intracellular anatomical structure; GO:0005623,obsolete cell; GO:0005737,cytoplasm; GO:0005829…	--	NP_001347559.1 very-long-chain (3R)-3-hydroxyacyl-CoA dehydratase PASTICCINO 2B [Oryza sativa Japonica Group]
145	Chr1	2713238	2713650	412	2713451	45	23.3004	6.19381	21.2971	bHLH_2_vs_bHLH_Input_peak_379	promoter	LOC_Os01g05680	LOC_Os01g05680	GO:0001101,response to acid chemical; GO:0003824,catalytic activity; GO:0004659,prenyltransferase activity; GO:0004661,protein geranylgeranyltransferase activity; GO:0004662,CAAX-protein geranylgeranyltransferase activity; GO:0004663,Rab geranylgeranyltransferase activity; GO:0005488,binding; GO:0005622,intracellular anatomical structure; GO:0005623,obsolete cell; GO:0005737,cytoplasm; GO:0005829…	--	NP_001347559.1 very-long-chain (3R)-3-hydroxyacyl-CoA dehydratase PASTICCINO 2B [Oryza sativa Japonica Group]
145	Chr1	2713238	2713650	412	2713451	45	23.3004	6.19381	21.2971	bHLH_2_vs_bHLH_Input_peak_379	promoter	LOC_Os01g05670	LOC_Os01g05670	GO:0000038,very long-chain fatty acid metabolic process; GO:0000902,cell morphogenesis; GO:0000904,cell morphogenesis involved in differentiation; GO:0003824,catalytic activity; GO:0004312,fatty acid synthase activity; GO:0005622,intracellular anatomical structure; GO:0005623,obsolete cell; GO:0005737,cytoplasm; GO:0005783,endoplasmic reticulum; GO:0005789,endoplasmic reticulum membrane; GO:00058…	TER, TSC13, CER10; very-long-chain enoyl-CoA reductase [EC:1.3.1.93]; K10258; TER, TSC13, CER10; very-long-chain enoyl-CoA reductase [EC:1.3.1.93]; K10258;	XP_015621959.1 very-long-chain enoyl-CoA reductase [Oryza sativa Japonica Group]
145	Chr1	2713238	2713650	412	2713451	45	23.3004	6.19381	21.2971	bHLH_2_vs_bHLH_Input_peak_379	cds	LOC_Os01g05680	LOC_Os01g05680	GO:0001101,response to acid chemical; GO:0003824,catalytic activity; GO:0004659,prenyltransferase activity; GO:0004661,protein geranylgeranyltransferase activity; GO:0004662,CAAX-protein geranylgeranyltransferase activity; GO:0004663,Rab geranylgeranyltransferase activity; GO:0005488,binding; GO:0005622,intracellular anatomical structure; GO:0005623,obsolete cell; GO:0005737,cytoplasm; GO:0005829…	--	NP_001347559.1 very-long-chain (3R)-3-hydroxyacyl-CoA dehydratase PASTICCINO 2B [Oryza sativa Japonica Group]
145	Chr1	2713238	2713650	412	2713451	45	23.3004	6.19381	21.2971	bHLH_2_vs_bHLH_Input_peak_379	intron	LOC_Os01g05680	LOC_Os01g05680	GO:0001101,response to acid chemical; GO:0003824,catalytic activity; GO:0004659,prenyltransferase activity; GO:0004661,protein geranylgeranyltransferase activity; GO:0004662,CAAX-protein geranylgeranyltransferase activity; GO:0004663,Rab geranylgeranyltransferase activity; GO:0005488,binding; GO:0005622,intracellular anatomical structure; GO:0005623,obsolete cell; GO:0005737,cytoplasm; GO:0005829…	--	NP_001347559.1 very-long-chain (3R)-3-hydroxyacyl-CoA dehydratase PASTICCINO 2B [Oryza sativa Japonica Group]
147	Chr1	2756812	2757058	246	2756944	32	18.1871	6.366	16.3033	bHLH_1_vs_bHLH_Input_peak_413	cds	LOC_Os01g05770	LOC_Os01g05770	--	--	BAH90915.1 Os01g0150950 [Oryza sativa Japonica Group]
147	Chr1	2756785	2757058	273	2756933	42	29.3159	8.89791	27.2179	bHLH_2_vs_bHLH_Input_peak_385	intron	LOC_Os01g05770	LOC_Os01g05770	--	--	BAH90915.1 Os01g0150950 [Oryza sativa Japonica Group]
147	Chr1	2756785	2757058	273	2756933	42	29.3159	8.89791	27.2179	bHLH_2_vs_bHLH_Input_peak_385	cds	LOC_Os01g05770	LOC_Os01g05770	--	--	BAH90915.1 Os01g0150950 [Oryza sativa Japonica Group]
149	Chr1	2790393	2791610	1217	2790664	140	119.179	15.6154	116.311	bHLH_1_vs_bHLH_Input_peak_422	promoter	LOC_Os01g05830	LOC_Os01g05830	--	--	XP_015639396.1 uncharacterized protein LOC4324527 [Oryza sativa Japonica Group]
149	Chr1	2790393	2791610	1217	2790664	140	119.179	15.6154	116.311	bHLH_1_vs_bHLH_Input_peak_422	cds	LOC_Os01g05820	LOC_Os01g05820	GO:0002237,response to molecule of bacterial origin; GO:0003824,catalytic activity; GO:0005576,extracellular region; GO:0005615,extracellular space; GO:0005622,intracellular anatomical structure; GO:0005623,obsolete cell; GO:0005737,cytoplasm; GO:0005773,vacuole; GO:0005886,plasma membrane; GO:0005887,integral component of plasma membrane; GO:0006082,organic acid metabolic process; GO:0006508,pro…	ggt; gamma-glutamyltranspeptidase / glutathione hydrolase [EC:2.3.2.2 3.4.19.13]; K00681; ggt; gamma-glutamyltranspeptidase / glutathione hydrolase [EC:2.3.2.2 3.4.19.13]; K00681; ggt; gamma-glutamyltranspeptidase / glutathione hydrolase [EC:2.3.2.2 3.4.19.13]; K00681; GGT1_5, CD224; gamma-glutamyltranspeptidase / glutathione hydrolase / leukotriene-C4 hydrolase [EC:2.3.2.2 3.4.19.13 3.4.19.14]; …	XP_015629579.1 glutathione hydrolase 3 [Oryza sativa Japonica Group]
149	Chr1	2790393	2791610	1217	2790664	140	119.179	15.6154	116.311	bHLH_1_vs_bHLH_Input_peak_422	five_prime_UTR	LOC_Os01g05830	LOC_Os01g05830	--	--	XP_015639396.1 uncharacterized protein LOC4324527 [Oryza sativa Japonica Group]
149	Chr1	2790393	2791610	1217	2790664	140	119.179	15.6154	116.311	bHLH_1_vs_bHLH_Input_peak_422	cds	LOC_Os01g05830	LOC_Os01g05830	--	--	XP_015639396.1 uncharacterized protein LOC4324527 [Oryza sativa Japonica Group]
149	Chr1	2790393	2791610	1217	2790664	140	119.179	15.6154	116.311	bHLH_1_vs_bHLH_Input_peak_422	intron	LOC_Os01g05830	LOC_Os01g05830	--	--	XP_015639396.1 uncharacterized protein LOC4324527 [Oryza sativa Japonica Group]
149	Chr1	2790383	2790920	537	2790644	114	84.4854	11.9294	81.8062	bHLH_2_vs_bHLH_Input_peak_391	promoter	LOC_Os01g05830	LOC_Os01g05830	--	--	XP_015639396.1 uncharacterized protein LOC4324527 [Oryza sativa Japonica Group]
149	Chr1	2790383	2790920	537	2790644	114	84.4854	11.9294	81.8062	bHLH_2_vs_bHLH_Input_peak_391	cds	LOC_Os01g05820	LOC_Os01g05820	GO:0002237,response to molecule of bacterial origin; GO:0003824,catalytic activity; GO:0005576,extracellular region; GO:0005615,extracellular space; GO:0005622,intracellular anatomical structure; GO:0005623,obsolete cell; GO:0005737,cytoplasm; GO:0005773,vacuole; GO:0005886,plasma membrane; GO:0005887,integral component of plasma membrane; GO:0006082,organic acid metabolic process; GO:0006508,pro…	ggt; gamma-glutamyltranspeptidase / glutathione hydrolase [EC:2.3.2.2 3.4.19.13]; K00681; ggt; gamma-glutamyltranspeptidase / glutathione hydrolase [EC:2.3.2.2 3.4.19.13]; K00681; ggt; gamma-glutamyltranspeptidase / glutathione hydrolase [EC:2.3.2.2 3.4.19.13]; K00681; GGT1_5, CD224; gamma-glutamyltranspeptidase / glutathione hydrolase / leukotriene-C4 hydrolase [EC:2.3.2.2 3.4.19.13 3.4.19.14]; …	XP_015629579.1 glutathione hydrolase 3 [Oryza sativa Japonica Group]
149	Chr1	2791133	2791525	392	2791314	117	93.7351	13.6524	90.9808	bHLH_2_vs_bHLH_Input_peak_392	promoter	LOC_Os01g05830	LOC_Os01g05830	--	--	XP_015639396.1 uncharacterized protein LOC4324527 [Oryza sativa Japonica Group]
149	Chr1	2791133	2791525	392	2791314	117	93.7351	13.6524	90.9808	bHLH_2_vs_bHLH_Input_peak_392	five_prime_UTR	LOC_Os01g05830	LOC_Os01g05830	--	--	XP_015639396.1 uncharacterized protein LOC4324527 [Oryza sativa Japonica Group]
149	Chr1	2791133	2791525	392	2791314	117	93.7351	13.6524	90.9808	bHLH_2_vs_bHLH_Input_peak_392	cds	LOC_Os01g05830	LOC_Os01g05830	--	--	XP_015639396.1 uncharacterized protein LOC4324527 [Oryza sativa Japonica Group]
150	Chr1	2810257	2810548	291	2810406	48	28.0395	7.27069	25.9949	bHLH_1_vs_bHLH_Input_peak_424	promoter	LOC_Os01g05870	LOC_Os01g05870	--	--	XP_015622396.1 putative receptor-like protein kinase At3g47110 [Oryza sativa Japonica Group]
150	Chr1	2810257	2810548	291	2810406	48	28.0395	7.27069	25.9949	bHLH_1_vs_bHLH_Input_peak_424	five_prime_UTR	LOC_Os01g05870	LOC_Os01g05870	--	--	XP_015622396.1 putative receptor-like protein kinase At3g47110 [Oryza sativa Japonica Group]
150	Chr1	2810257	2810483	226	2810340	40	19.3839	5.60576	17.4515	bHLH_2_vs_bHLH_Input_peak_394	promoter	LOC_Os01g05870	LOC_Os01g05870	--	--	XP_015622396.1 putative receptor-like protein kinase At3g47110 [Oryza sativa Japonica Group]
150	Chr1	2810257	2810483	226	2810340	40	19.3839	5.60576	17.4515	bHLH_2_vs_bHLH_Input_peak_394	five_prime_UTR	LOC_Os01g05870	LOC_Os01g05870	--	--	XP_015622396.1 putative receptor-like protein kinase At3g47110 [Oryza sativa Japonica Group]
151	Chr1	2815344	2816447	1103	2816016	62	40.0206	8.74867	37.8214	bHLH_1_vs_bHLH_Input_peak_426	cds	LOC_Os01g05880	LOC_Os01g05880	--	--	XP_025878656.1 uncharacterized protein LOC112937853 [Oryza sativa Japonica Group]
151	Chr1	2815344	2816447	1103	2816016	62	40.0206	8.74867	37.8214	bHLH_1_vs_bHLH_Input_peak_426	promoter	LOC_Os01g05880	LOC_Os01g05880	--	--	XP_025878656.1 uncharacterized protein LOC112937853 [Oryza sativa Japonica Group]
151	Chr1	2815401	2816452	1051	2816011	59	39.0412	8.9683	36.8123	bHLH_2_vs_bHLH_Input_peak_396	cds	LOC_Os01g05880	LOC_Os01g05880	--	--	XP_025878656.1 uncharacterized protein LOC112937853 [Oryza sativa Japonica Group]
151	Chr1	2815401	2816452	1051	2816011	59	39.0412	8.9683	36.8123	bHLH_2_vs_bHLH_Input_peak_396	promoter	LOC_Os01g05880	LOC_Os01g05880	--	--	XP_025878656.1 uncharacterized protein LOC112937853 [Oryza sativa Japonica Group]
153	Chr1	2902382	2903107	725	2902915	68	44.2512	9.00454	42.0046	bHLH_1_vs_bHLH_Input_peak_438	intron	LOC_Os01g06080	LOC_Os01g06080	--	--	KAF2948467.1 hypothetical protein DAI22_01g037640 [Oryza sativa Japonica Group]
153	Chr1	2902343	2903157	814	2902923	77	56.3082	10.9544	53.8841	bHLH_2_vs_bHLH_Input_peak_411	intron	LOC_Os01g06080	LOC_Os01g06080	--	--	KAF2948467.1 hypothetical protein DAI22_01g037640 [Oryza sativa Japonica Group]
154	Chr1	2903909	2904275	366	2904133	73	48.2535	9.32623	45.9636	bHLH_1_vs_bHLH_Input_peak_439	promoter	LOC_Os01g06080	LOC_Os01g06080	--	--	KAF2948467.1 hypothetical protein DAI22_01g037640 [Oryza sativa Japonica Group]
154	Chr1	2903951	2904267	316	2904092	49	23.5686	5.78493	21.5605	bHLH_2_vs_bHLH_Input_peak_412	promoter	LOC_Os01g06080	LOC_Os01g06080	--	--	KAF2948467.1 hypothetical protein DAI22_01g037640 [Oryza sativa Japonica Group]
155	Chr1	2907290	2907982	692	2907636	39	17.5975	5.16259	15.7256	bHLH_1_vs_bHLH_Input_peak_440	cds	LOC_Os01g06090	LOC_Os01g06090	--	--	XP_015636530.1 uncharacterized protein LOC107276786 [Oryza sativa Japonica Group]
155	Chr1	2907290	2907982	692	2907636	39	17.5975	5.16259	15.7256	bHLH_1_vs_bHLH_Input_peak_440	promoter	LOC_Os01g06090	LOC_Os01g06090	--	--	XP_015636530.1 uncharacterized protein LOC107276786 [Oryza sativa Japonica Group]
155	Chr1	2907286	2908018	732	2907666	36	16.1731	5.05294	14.3057	bHLH_2_vs_bHLH_Input_peak_413	cds	LOC_Os01g06090	LOC_Os01g06090	--	--	XP_015636530.1 uncharacterized protein LOC107276786 [Oryza sativa Japonica Group]
155	Chr1	2907286	2908018	732	2907666	36	16.1731	5.05294	14.3057	bHLH_2_vs_bHLH_Input_peak_413	promoter	LOC_Os01g06090	LOC_Os01g06090	--	--	XP_015636530.1 uncharacterized protein LOC107276786 [Oryza sativa Japonica Group]
156	Chr1	2956833	2957153	320	2956959	48	26.6961	6.83825	24.67	bHLH_1_vs_bHLH_Input_peak_445	promoter	LOC_Os01g06210	LOC_Os01g06210	--	--	EAZ10596.1 hypothetical protein OsJ_00428 [Oryza sativa Japonica Group]
156	Chr1	2956833	2957153	320	2956959	48	26.6961	6.83825	24.67	bHLH_1_vs_bHLH_Input_peak_445	three_prime_UTR	LOC_Os01g06220	LOC_Os01g06220	--	--	XP_015621598.1 probable carboxylesterase 15 [Oryza sativa Japonica Group]
156	Chr1	2956844	2957137	293	2956957	51	31.1546	7.80294	29.0293	bHLH_2_vs_bHLH_Input_peak_418	promoter	LOC_Os01g06210	LOC_Os01g06210	--	--	EAZ10596.1 hypothetical protein OsJ_00428 [Oryza sativa Japonica Group]
156	Chr1	2956844	2957137	293	2956957	51	31.1546	7.80294	29.0293	bHLH_2_vs_bHLH_Input_peak_418	three_prime_UTR	LOC_Os01g06220	LOC_Os01g06220	--	--	XP_015621598.1 probable carboxylesterase 15 [Oryza sativa Japonica Group]
157	Chr1	2957642	2958432	790	2958237	38	17.0019	5.08952	15.1427	bHLH_1_vs_bHLH_Input_peak_446	cds	LOC_Os01g06220	LOC_Os01g06220	--	--	XP_015621598.1 probable carboxylesterase 15 [Oryza sativa Japonica Group]
157	Chr1	2957642	2958432	790	2958237	38	17.0019	5.08952	15.1427	bHLH_1_vs_bHLH_Input_peak_446	five_prime_UTR	LOC_Os01g06220	LOC_Os01g06220	--	--	XP_015621598.1 probable carboxylesterase 15 [Oryza sativa Japonica Group]
157	Chr1	2957682	2958431	749	2958242	44	23.287	6.32564	21.2838	bHLH_2_vs_bHLH_Input_peak_419	cds	LOC_Os01g06220	LOC_Os01g06220	--	--	XP_015621598.1 probable carboxylesterase 15 [Oryza sativa Japonica Group]
157	Chr1	2957682	2958431	749	2958242	44	23.287	6.32564	21.2838	bHLH_2_vs_bHLH_Input_peak_419	five_prime_UTR	LOC_Os01g06220	LOC_Os01g06220	--	--	XP_015621598.1 probable carboxylesterase 15 [Oryza sativa Japonica Group]
158	Chr1	2964112	2964510	398	2964314	72	40.671	7.49722	38.4645	bHLH_1_vs_bHLH_Input_peak_447	cds	LOC_Os01g06240	LOC_Os01g06240	GO:0003824,catalytic activity; GO:0004672,protein kinase activity; GO:0004674,protein serine/threonine kinase activity; GO:0005488,binding; GO:0005515,protein binding; GO:0005516,calmodulin binding; GO:0005623,obsolete cell; GO:0005886,plasma membrane; GO:0006468,protein phosphorylation; GO:0006793,phosphorus metabolic process; GO:0006796,phosphate-containing compound metabolic process; GO:000680…	--	EAZ10598.1 hypothetical protein OsJ_00430 [Oryza sativa Japonica Group]
158	Chr1	2964112	2964510	398	2964314	72	40.671	7.49722	38.4645	bHLH_1_vs_bHLH_Input_peak_447	promoter	LOC_Os01g06250	LOC_Os01g06250	--	--	XP_015621587.1 dirigent protein 25 [Oryza sativa Japonica Group]
158	Chr1	2964186	2964491	305	2964365	44	19.3318	5.13907	17.4007	bHLH_2_vs_bHLH_Input_peak_420	cds	LOC_Os01g06240	LOC_Os01g06240	GO:0003824,catalytic activity; GO:0004672,protein kinase activity; GO:0004674,protein serine/threonine kinase activity; GO:0005488,binding; GO:0005515,protein binding; GO:0005516,calmodulin binding; GO:0005623,obsolete cell; GO:0005886,plasma membrane; GO:0006468,protein phosphorylation; GO:0006793,phosphorus metabolic process; GO:0006796,phosphate-containing compound metabolic process; GO:000680…	--	EAZ10598.1 hypothetical protein OsJ_00430 [Oryza sativa Japonica Group]
158	Chr1	2964186	2964491	305	2964365	44	19.3318	5.13907	17.4007	bHLH_2_vs_bHLH_Input_peak_420	promoter	LOC_Os01g06250	LOC_Os01g06250	--	--	XP_015621587.1 dirigent protein 25 [Oryza sativa Japonica Group]
159	Chr1	2966809	2967363	554	2966959	40	18.0108	5.17774	16.1316	bHLH_1_vs_bHLH_Input_peak_450	cds	LOC_Os01g06250	LOC_Os01g06250	--	--	XP_015621587.1 dirigent protein 25 [Oryza sativa Japonica Group]
159	Chr1	2966809	2967363	554	2966959	40	18.0108	5.17774	16.1316	bHLH_1_vs_bHLH_Input_peak_450	promoter	LOC_Os01g06260	LOC_Os01g06260	--	--	XP_044336463.1 uncharacterized protein LOC123057585 [Triticum aestivum]
159	Chr1	2966809	2967363	554	2966959	40	18.0108	5.17774	16.1316	bHLH_1_vs_bHLH_Input_peak_450	promoter	LOC_Os01g06240	LOC_Os01g06240	GO:0003824,catalytic activity; GO:0004672,protein kinase activity; GO:0004674,protein serine/threonine kinase activity; GO:0005488,binding; GO:0005515,protein binding; GO:0005516,calmodulin binding; GO:0005623,obsolete cell; GO:0005886,plasma membrane; GO:0006468,protein phosphorylation; GO:0006793,phosphorus metabolic process; GO:0006796,phosphate-containing compound metabolic process; GO:000680…	--	EAZ10598.1 hypothetical protein OsJ_00430 [Oryza sativa Japonica Group]
159	Chr1	2966829	2967235	406	2966930	43	20.2569	5.5148	18.3072	bHLH_2_vs_bHLH_Input_peak_423	cds	LOC_Os01g06250	LOC_Os01g06250	--	--	XP_015621587.1 dirigent protein 25 [Oryza sativa Japonica Group]
159	Chr1	2966829	2967235	406	2966930	43	20.2569	5.5148	18.3072	bHLH_2_vs_bHLH_Input_peak_423	promoter	LOC_Os01g06260	LOC_Os01g06260	--	--	XP_044336463.1 uncharacterized protein LOC123057585 [Triticum aestivum]
159	Chr1	2966829	2967235	406	2966930	43	20.2569	5.5148	18.3072	bHLH_2_vs_bHLH_Input_peak_423	promoter	LOC_Os01g06240	LOC_Os01g06240	GO:0003824,catalytic activity; GO:0004672,protein kinase activity; GO:0004674,protein serine/threonine kinase activity; GO:0005488,binding; GO:0005515,protein binding; GO:0005516,calmodulin binding; GO:0005623,obsolete cell; GO:0005886,plasma membrane; GO:0006468,protein phosphorylation; GO:0006793,phosphorus metabolic process; GO:0006796,phosphate-containing compound metabolic process; GO:000680…	--	EAZ10598.1 hypothetical protein OsJ_00430 [Oryza sativa Japonica Group]
161	Chr1	3000147	3000520	373	3000387	38	20.8421	6.38328	18.911	bHLH_1_vs_bHLH_Input_peak_455	intron	LOC_Os01g06310	LOC_Os01g06310	--	--	XP_015634670.1 holotricin-3 [Oryza sativa Japonica Group]
161	Chr1	3000147	3000520	373	3000387	38	20.8421	6.38328	18.911	bHLH_1_vs_bHLH_Input_peak_455	five_prime_UTR	LOC_Os01g06310	LOC_Os01g06310	--	--	XP_015634670.1 holotricin-3 [Oryza sativa Japonica Group]
161	Chr1	3000147	3000520	373	3000387	38	20.8421	6.38328	18.911	bHLH_1_vs_bHLH_Input_peak_455	cds	LOC_Os01g06310	LOC_Os01g06310	--	--	XP_015634670.1 holotricin-3 [Oryza sativa Japonica Group]
161	Chr1	3000147	3000520	373	3000387	38	20.8421	6.38328	18.911	bHLH_1_vs_bHLH_Input_peak_455	intron	LOC_Os01g06310	LOC_Os01g06310	--	--	XP_015634670.1 holotricin-3 [Oryza sativa Japonica Group]
161	Chr1	3000161	3000520	359	3000347	38	21.209	6.51666	19.241	bHLH_2_vs_bHLH_Input_peak_429	intron	LOC_Os01g06310	LOC_Os01g06310	--	--	XP_015634670.1 holotricin-3 [Oryza sativa Japonica Group]
161	Chr1	3000161	3000520	359	3000347	38	21.209	6.51666	19.241	bHLH_2_vs_bHLH_Input_peak_429	five_prime_UTR	LOC_Os01g06310	LOC_Os01g06310	--	--	XP_015634670.1 holotricin-3 [Oryza sativa Japonica Group]
161	Chr1	3000161	3000520	359	3000347	38	21.209	6.51666	19.241	bHLH_2_vs_bHLH_Input_peak_429	cds	LOC_Os01g06310	LOC_Os01g06310	--	--	XP_015634670.1 holotricin-3 [Oryza sativa Japonica Group]
161	Chr1	3000161	3000520	359	3000347	38	21.209	6.51666	19.241	bHLH_2_vs_bHLH_Input_peak_429	intron	LOC_Os01g06310	LOC_Os01g06310	--	--	XP_015634670.1 holotricin-3 [Oryza sativa Japonica Group]
163	Chr1	3006603	3007142	539	3006916	128	115.928	17.2832	113.082	bHLH_1_vs_bHLH_Input_peak_457	promoter	LOC_Os01g06320	LOC_Os01g06320	GO:0000003,reproduction; GO:0000988,obsolete transcription factor activity, protein binding; GO:0000989,obsolete transcription factor activity, transcription factor binding; GO:0001076,obsolete transcription factor activity, RNA polymerase II transcription factor binding; GO:0001101,response to acid chemical; GO:0001190,obsolete transcriptional activator activity, RNA polymerase II transcription …	--	XP_015646001.1 protein REVEILLE 8 [Oryza sativa Japonica Group]
163	Chr1	3006624	3007158	534	3006958	127	119.764	18.642	116.814	bHLH_2_vs_bHLH_Input_peak_432	promoter	LOC_Os01g06320	LOC_Os01g06320	GO:0000003,reproduction; GO:0000988,obsolete transcription factor activity, protein binding; GO:0000989,obsolete transcription factor activity, transcription factor binding; GO:0001076,obsolete transcription factor activity, RNA polymerase II transcription factor binding; GO:0001101,response to acid chemical; GO:0001190,obsolete transcriptional activator activity, RNA polymerase II transcription …	--	XP_015646001.1 protein REVEILLE 8 [Oryza sativa Japonica Group]
164	Chr1	3014412	3014975	563	3014627	105	78.3919	11.9308	75.825	bHLH_1_vs_bHLH_Input_peak_459	five_prime_UTR	LOC_Os01g06340	LOC_Os01g06340	--	--	XP_015642409.1 uncharacterized protein LOC4324083 [Oryza sativa Japonica Group]
164	Chr1	3014412	3014975	563	3014627	105	78.3919	11.9308	75.825	bHLH_1_vs_bHLH_Input_peak_459	promoter	LOC_Os01g06340	LOC_Os01g06340	--	--	XP_015642409.1 uncharacterized protein LOC4324083 [Oryza sativa Japonica Group]
164	Chr1	3014412	3014975	563	3014627	105	78.3919	11.9308	75.825	bHLH_1_vs_bHLH_Input_peak_459	promoter	LOC_Os01g06360	LOC_Os01g06360	--	--	BAB64652.1 hypothetical protein [Oryza sativa Japonica Group]
164	Chr1	3014412	3014975	563	3014627	105	78.3919	11.9308	75.825	bHLH_1_vs_bHLH_Input_peak_459	cds	LOC_Os01g06340	LOC_Os01g06340	--	--	XP_015642409.1 uncharacterized protein LOC4324083 [Oryza sativa Japonica Group]
164	Chr1	3014340	3014911	571	3014623	130	111.899	15.7626	109.006	bHLH_2_vs_bHLH_Input_peak_434	five_prime_UTR	LOC_Os01g06340	LOC_Os01g06340	--	--	XP_015642409.1 uncharacterized protein LOC4324083 [Oryza sativa Japonica Group]
164	Chr1	3014340	3014911	571	3014623	130	111.899	15.7626	109.006	bHLH_2_vs_bHLH_Input_peak_434	promoter	LOC_Os01g06340	LOC_Os01g06340	--	--	XP_015642409.1 uncharacterized protein LOC4324083 [Oryza sativa Japonica Group]
164	Chr1	3014340	3014911	571	3014623	130	111.899	15.7626	109.006	bHLH_2_vs_bHLH_Input_peak_434	promoter	LOC_Os01g06360	LOC_Os01g06360	--	--	BAB64652.1 hypothetical protein [Oryza sativa Japonica Group]
164	Chr1	3014340	3014911	571	3014623	130	111.899	15.7626	109.006	bHLH_2_vs_bHLH_Input_peak_434	cds	LOC_Os01g06340	LOC_Os01g06340	--	--	XP_015642409.1 uncharacterized protein LOC4324083 [Oryza sativa Japonica Group]
165	Chr1	3016048	3016679	631	3016353	219	225.831	24.3724	222.313	bHLH_1_vs_bHLH_Input_peak_460	promoter	LOC_Os01g06340	LOC_Os01g06340	--	--	XP_015642409.1 uncharacterized protein LOC4324083 [Oryza sativa Japonica Group]
165	Chr1	3016048	3016679	631	3016353	219	225.831	24.3724	222.313	bHLH_1_vs_bHLH_Input_peak_460	promoter	LOC_Os01g06360	LOC_Os01g06360	--	--	BAB64652.1 hypothetical protein [Oryza sativa Japonica Group]
165	Chr1	3016048	3016679	631	3016353	219	225.831	24.3724	222.313	bHLH_1_vs_bHLH_Input_peak_460	cds	LOC_Os01g06350	LOC_Os01g06350	--	--	XP_015649235.1 uncharacterized protein LOC107275326 [Oryza sativa Japonica Group]
165	Chr1	3016048	3016679	631	3016353	219	225.831	24.3724	222.313	bHLH_1_vs_bHLH_Input_peak_460	promoter	LOC_Os01g06350	LOC_Os01g06350	--	--	XP_015649235.1 uncharacterized protein LOC107275326 [Oryza sativa Japonica Group]
165	Chr1	3016090	3016601	511	3016348	169	162.617	20.3219	159.378	bHLH_2_vs_bHLH_Input_peak_435	promoter	LOC_Os01g06340	LOC_Os01g06340	--	--	XP_015642409.1 uncharacterized protein LOC4324083 [Oryza sativa Japonica Group]
165	Chr1	3016090	3016601	511	3016348	169	162.617	20.3219	159.378	bHLH_2_vs_bHLH_Input_peak_435	promoter	LOC_Os01g06360	LOC_Os01g06360	--	--	BAB64652.1 hypothetical protein [Oryza sativa Japonica Group]
165	Chr1	3016090	3016601	511	3016348	169	162.617	20.3219	159.378	bHLH_2_vs_bHLH_Input_peak_435	cds	LOC_Os01g06350	LOC_Os01g06350	--	--	XP_015649235.1 uncharacterized protein LOC107275326 [Oryza sativa Japonica Group]
165	Chr1	3016090	3016601	511	3016348	169	162.617	20.3219	159.378	bHLH_2_vs_bHLH_Input_peak_435	promoter	LOC_Os01g06350	LOC_Os01g06350	--	--	XP_015649235.1 uncharacterized protein LOC107275326 [Oryza sativa Japonica Group]
167	Chr1	3026002	3027365	1363	3026302	93	61.2055	9.63164	58.7881	bHLH_1_vs_bHLH_Input_peak_462	promoter	LOC_Os01g06380	LOC_Os01g06380	--	--	EAZ10610.1 hypothetical protein OsJ_00441 [Oryza sativa Japonica Group]
167	Chr1	3026002	3027365	1363	3026302	93	61.2055	9.63164	58.7881	bHLH_1_vs_bHLH_Input_peak_462	cds	LOC_Os01g06370	LOC_Os01g06370	--	--	XP_015647353.2 uncharacterized protein LOC107281783 [Oryza sativa Japonica Group]
167	Chr1	3026002	3027365	1363	3026302	93	61.2055	9.63164	58.7881	bHLH_1_vs_bHLH_Input_peak_462	promoter	LOC_Os01g06370	LOC_Os01g06370	--	--	XP_015647353.2 uncharacterized protein LOC107281783 [Oryza sativa Japonica Group]
167	Chr1	3026002	3027365	1363	3026302	93	61.2055	9.63164	58.7881	bHLH_1_vs_bHLH_Input_peak_462	cds	LOC_Os01g06380	LOC_Os01g06380	--	--	EAZ10610.1 hypothetical protein OsJ_00441 [Oryza sativa Japonica Group]
167	Chr1	3025993	3026568	575	3026313	84	51.3015	8.52354	48.93	bHLH_2_vs_bHLH_Input_peak_438	promoter	LOC_Os01g06380	LOC_Os01g06380	--	--	EAZ10610.1 hypothetical protein OsJ_00441 [Oryza sativa Japonica Group]
167	Chr1	3025993	3026568	575	3026313	84	51.3015	8.52354	48.93	bHLH_2_vs_bHLH_Input_peak_438	cds	LOC_Os01g06370	LOC_Os01g06370	--	--	XP_015647353.2 uncharacterized protein LOC107281783 [Oryza sativa Japonica Group]
167	Chr1	3025993	3026568	575	3026313	84	51.3015	8.52354	48.93	bHLH_2_vs_bHLH_Input_peak_438	promoter	LOC_Os01g06370	LOC_Os01g06370	--	--	XP_015647353.2 uncharacterized protein LOC107281783 [Oryza sativa Japonica Group]
167	Chr1	3027013	3027365	352	3027143	32	16.6014	5.7375	14.7243	bHLH_2_vs_bHLH_Input_peak_439	promoter	LOC_Os01g06370	LOC_Os01g06370	--	--	XP_015647353.2 uncharacterized protein LOC107281783 [Oryza sativa Japonica Group]
167	Chr1	3027013	3027365	352	3027143	32	16.6014	5.7375	14.7243	bHLH_2_vs_bHLH_Input_peak_439	cds	LOC_Os01g06380	LOC_Os01g06380	--	--	EAZ10610.1 hypothetical protein OsJ_00441 [Oryza sativa Japonica Group]
168	Chr1	3030279	3031262	983	3030913	145	99.734	10.888	97.0019	bHLH_1_vs_bHLH_Input_peak_464	promoter	LOC_Os01g06390	LOC_Os01g06390	--	--	EAZ10611.1 hypothetical protein OsJ_00442 [Oryza sativa Japonica Group]
168	Chr1	3030279	3031262	983	3030913	145	99.734	10.888	97.0019	bHLH_1_vs_bHLH_Input_peak_464	promoter	LOC_Os01g06400	LOC_Os01g06400	--	--	BAD61431.1 unknown protein [Oryza sativa Japonica Group]
168	Chr1	3030279	3031262	983	3030913	145	99.734	10.888	97.0019	bHLH_1_vs_bHLH_Input_peak_464	cds	LOC_Os01g06390	LOC_Os01g06390	--	--	EAZ10611.1 hypothetical protein OsJ_00442 [Oryza sativa Japonica Group]
168	Chr1	3030541	3031305	764	3030914	153	114.198	12.5218	111.29	bHLH_2_vs_bHLH_Input_peak_440	promoter	LOC_Os01g06390	LOC_Os01g06390	--	--	EAZ10611.1 hypothetical protein OsJ_00442 [Oryza sativa Japonica Group]
168	Chr1	3030541	3031305	764	3030914	153	114.198	12.5218	111.29	bHLH_2_vs_bHLH_Input_peak_440	promoter	LOC_Os01g06400	LOC_Os01g06400	--	--	BAD61431.1 unknown protein [Oryza sativa Japonica Group]
168	Chr1	3030541	3031305	764	3030914	153	114.198	12.5218	111.29	bHLH_2_vs_bHLH_Input_peak_440	cds	LOC_Os01g06390	LOC_Os01g06390	--	--	EAZ10611.1 hypothetical protein OsJ_00442 [Oryza sativa Japonica Group]
170	Chr1	3036695	3037245	550	3036930	98	53.0209	7.38294	50.6822	bHLH_1_vs_bHLH_Input_peak_468	promoter	LOC_Os01g06410	LOC_Os01g06410	--	--	EAY72613.1 hypothetical protein OsI_00477 [Oryza sativa Indica Group]
170	Chr1	3036695	3037245	550	3036930	98	53.0209	7.38294	50.6822	bHLH_1_vs_bHLH_Input_peak_468	promoter	LOC_Os01g06440	LOC_Os01g06440	--	--	XP_015621537.1 uncharacterized protein LOC4324085 [Oryza sativa Japonica Group]
170	Chr1	3036695	3037245	550	3036930	98	53.0209	7.38294	50.6822	bHLH_1_vs_bHLH_Input_peak_468	cds	LOC_Os01g06430	LOC_Os01g06430	--	--	BAD61434.1 hypothetical protein [Oryza sativa Japonica Group]
170	Chr1	3036704	3037208	504	3036909	87	43.6461	6.61878	41.3608	bHLH_2_vs_bHLH_Input_peak_444	promoter	LOC_Os01g06410	LOC_Os01g06410	--	--	EAY72613.1 hypothetical protein OsI_00477 [Oryza sativa Indica Group]
170	Chr1	3036704	3037208	504	3036909	87	43.6461	6.61878	41.3608	bHLH_2_vs_bHLH_Input_peak_444	promoter	LOC_Os01g06440	LOC_Os01g06440	--	--	XP_015621537.1 uncharacterized protein LOC4324085 [Oryza sativa Japonica Group]
170	Chr1	3036704	3037208	504	3036909	87	43.6461	6.61878	41.3608	bHLH_2_vs_bHLH_Input_peak_444	cds	LOC_Os01g06430	LOC_Os01g06430	--	--	BAD61434.1 hypothetical protein [Oryza sativa Japonica Group]
171	Chr1	3044429	3044887	458	3044614	69	41.7732	8.16611	39.5543	bHLH_1_vs_bHLH_Input_peak_471	promoter	LOC_Os01g06460	LOC_Os01g06460	--	--	XP_015621538.1 cell number regulator 8 [Oryza sativa Japonica Group]
171	Chr1	3044429	3044887	458	3044614	69	41.7732	8.16611	39.5543	bHLH_1_vs_bHLH_Input_peak_471	promoter	LOC_Os01g06454	LOC_Os01g06454	--	--	XP_015621539.1 mitochondrial import inner membrane translocase subunit TIM14-1 [Oryza sativa Japonica Group]
171	Chr1	3044429	3044887	458	3044614	69	41.7732	8.16611	39.5543	bHLH_1_vs_bHLH_Input_peak_471	five_prime_UTR	LOC_Os01g06460	LOC_Os01g06460	--	--	XP_015621538.1 cell number regulator 8 [Oryza sativa Japonica Group]
171	Chr1	3044429	3044887	458	3044614	69	41.7732	8.16611	39.5543	bHLH_1_vs_bHLH_Input_peak_471	cds	LOC_Os01g06460	LOC_Os01g06460	--	--	XP_015621538.1 cell number regulator 8 [Oryza sativa Japonica Group]
171	Chr1	3044422	3044943	521	3044627	61	36.2014	7.78136	34.0081	bHLH_2_vs_bHLH_Input_peak_447	promoter	LOC_Os01g06460	LOC_Os01g06460	--	--	XP_015621538.1 cell number regulator 8 [Oryza sativa Japonica Group]
171	Chr1	3044422	3044943	521	3044627	61	36.2014	7.78136	34.0081	bHLH_2_vs_bHLH_Input_peak_447	promoter	LOC_Os01g06454	LOC_Os01g06454	--	--	XP_015621539.1 mitochondrial import inner membrane translocase subunit TIM14-1 [Oryza sativa Japonica Group]
171	Chr1	3044422	3044943	521	3044627	61	36.2014	7.78136	34.0081	bHLH_2_vs_bHLH_Input_peak_447	five_prime_UTR	LOC_Os01g06460	LOC_Os01g06460	--	--	XP_015621538.1 cell number regulator 8 [Oryza sativa Japonica Group]
171	Chr1	3044422	3044943	521	3044627	61	36.2014	7.78136	34.0081	bHLH_2_vs_bHLH_Input_peak_447	cds	LOC_Os01g06460	LOC_Os01g06460	--	--	XP_015621538.1 cell number regulator 8 [Oryza sativa Japonica Group]
171	Chr1	3044422	3044943	521	3044627	61	36.2014	7.78136	34.0081	bHLH_2_vs_bHLH_Input_peak_447	intron	LOC_Os01g06460	LOC_Os01g06460	--	--	XP_015621538.1 cell number regulator 8 [Oryza sativa Japonica Group]
172	Chr1	3091476	3092050	574	3091739	188	178.698	20.1181	175.455	bHLH_1_vs_bHLH_Input_peak_475	promoter	LOC_Os01g06550	LOC_Os01g06550	GO:0000122,negative regulation of transcription by RNA polymerase II; GO:0000976,transcription cis-regulatory region binding; GO:0000977,RNA polymerase II transcription regulatory region sequence-specific DNA binding; GO:0000981,DNA-binding transcription factor activity, RNA polymerase II-specific; GO:0001067,transcription regulatory region nucleic acid binding; GO:0001227,DNA-binding transcripti…	--	XP_015621682.1 NF-X1-type zinc finger protein NFXL2 [Oryza sativa Japonica Group]
172	Chr1	3091476	3092050	574	3091739	188	178.698	20.1181	175.455	bHLH_1_vs_bHLH_Input_peak_475	three_prime_UTR	LOC_Os01g06560	LOC_Os01g06560	--	--	XP_015621683.1 protein DELAY OF GERMINATION 1 [Oryza sativa Japonica Group]
172	Chr1	3091536	3092002	466	3091745	130	109.513	15.1565	106.638	bHLH_2_vs_bHLH_Input_peak_452	promoter	LOC_Os01g06550	LOC_Os01g06550	GO:0000122,negative regulation of transcription by RNA polymerase II; GO:0000976,transcription cis-regulatory region binding; GO:0000977,RNA polymerase II transcription regulatory region sequence-specific DNA binding; GO:0000981,DNA-binding transcription factor activity, RNA polymerase II-specific; GO:0001067,transcription regulatory region nucleic acid binding; GO:0001227,DNA-binding transcripti…	--	XP_015621682.1 NF-X1-type zinc finger protein NFXL2 [Oryza sativa Japonica Group]
172	Chr1	3091536	3092002	466	3091745	130	109.513	15.1565	106.638	bHLH_2_vs_bHLH_Input_peak_452	three_prime_UTR	LOC_Os01g06560	LOC_Os01g06560	--	--	XP_015621683.1 protein DELAY OF GERMINATION 1 [Oryza sativa Japonica Group]
173	Chr1	3093161	3093641	480	3093351	94	70.95	11.933	68.4464	bHLH_1_vs_bHLH_Input_peak_477	promoter	LOC_Os01g06560	LOC_Os01g06560	--	--	XP_015621683.1 protein DELAY OF GERMINATION 1 [Oryza sativa Japonica Group]
173	Chr1	3093161	3093641	480	3093351	94	70.95	11.933	68.4464	bHLH_1_vs_bHLH_Input_peak_477	promoter	LOC_Os01g06570	LOC_Os01g06570	--	--	BAD61083.1 hypothetical protein [Oryza sativa Japonica Group]
173	Chr1	3093151	3093606	455	3093354	89	68.4337	12.1825	65.8944	bHLH_2_vs_bHLH_Input_peak_453	promoter	LOC_Os01g06560	LOC_Os01g06560	--	--	XP_015621683.1 protein DELAY OF GERMINATION 1 [Oryza sativa Japonica Group]
173	Chr1	3093151	3093606	455	3093354	89	68.4337	12.1825	65.8944	bHLH_2_vs_bHLH_Input_peak_453	promoter	LOC_Os01g06570	LOC_Os01g06570	--	--	BAD61083.1 hypothetical protein [Oryza sativa Japonica Group]
174	Chr1	3093990	3094480	490	3094265	61	35.7408	7.6513	33.5931	bHLH_1_vs_bHLH_Input_peak_478	promoter	LOC_Os01g06560	LOC_Os01g06560	--	--	XP_015621683.1 protein DELAY OF GERMINATION 1 [Oryza sativa Japonica Group]
174	Chr1	3093990	3094480	490	3094265	61	35.7408	7.6513	33.5931	bHLH_1_vs_bHLH_Input_peak_478	promoter	LOC_Os01g06570	LOC_Os01g06570	--	--	BAD61083.1 hypothetical protein [Oryza sativa Japonica Group]
174	Chr1	3094071	3094487	416	3094309	40	18.9639	5.47254	17.039	bHLH_2_vs_bHLH_Input_peak_454	promoter	LOC_Os01g06560	LOC_Os01g06560	--	--	XP_015621683.1 protein DELAY OF GERMINATION 1 [Oryza sativa Japonica Group]
174	Chr1	3094071	3094487	416	3094309	40	18.9639	5.47254	17.039	bHLH_2_vs_bHLH_Input_peak_454	promoter	LOC_Os01g06570	LOC_Os01g06570	--	--	BAD61083.1 hypothetical protein [Oryza sativa Japonica Group]
175	Chr1	3097646	3098217	571	3098014	82	56.972	10.2429	54.5948	bHLH_1_vs_bHLH_Input_peak_479	cds	LOC_Os01g06580	LOC_Os01g06580	GO:0005623,obsolete cell; GO:0005886,plasma membrane; GO:0009832,plant-type cell wall biogenesis; GO:0009834,plant-type secondary cell wall biogenesis; GO:0009987,cellular process; GO:0016020,membrane; GO:0031224,intrinsic component of membrane; GO:0031225,anchored component of membrane; GO:0042546,cell wall biogenesis; GO:0044085,cellular component biogenesis; GO:0044425,obsolete membrane part; …	--	XP_015620968.1 fasciclin-like arabinogalactan protein 11 [Oryza sativa Japonica Group]
175	Chr1	3097691	3098217	526	3098018	69	45.8793	9.31097	43.5679	bHLH_2_vs_bHLH_Input_peak_455	cds	LOC_Os01g06580	LOC_Os01g06580	GO:0005623,obsolete cell; GO:0005886,plasma membrane; GO:0009832,plant-type cell wall biogenesis; GO:0009834,plant-type secondary cell wall biogenesis; GO:0009987,cellular process; GO:0016020,membrane; GO:0031224,intrinsic component of membrane; GO:0031225,anchored component of membrane; GO:0042546,cell wall biogenesis; GO:0044085,cellular component biogenesis; GO:0044425,obsolete membrane part; …	--	XP_015620968.1 fasciclin-like arabinogalactan protein 11 [Oryza sativa Japonica Group]
176	Chr1	3106700	3107194	494	3107010	56	24.1699	5.25131	22.1839	bHLH_1_vs_bHLH_Input_peak_480	promoter	LOC_Os01g06590	LOC_Os01g06590	--	--	EEC69986.1 hypothetical protein OsI_00495 [Oryza sativa Indica Group]
176	Chr1	3106746	3107254	508	3106993	72	39.9287	7.32021	37.6884	bHLH_2_vs_bHLH_Input_peak_456	promoter	LOC_Os01g06590	LOC_Os01g06590	--	--	EEC69986.1 hypothetical protein OsI_00495 [Oryza sativa Indica Group]
176	Chr1	3106746	3107254	508	3106993	72	39.9287	7.32021	37.6884	bHLH_2_vs_bHLH_Input_peak_456	intergenic	--	--	--	--	--
177	Chr1	3114553	3114923	370	3114699	110	66.7873	8.7544	64.3197	bHLH_1_vs_bHLH_Input_peak_481	promoter	LOC_Os01g06600	LOC_Os01g06600	--	E1.3.3.6, ACOX1, ACOX3; acyl-CoA oxidase [EC:1.3.3.6]; K00232; E1.3.3.6, ACOX1, ACOX3; acyl-CoA oxidase [EC:1.3.3.6]; K00232; E1.3.3.6, ACOX1, ACOX3; acyl-CoA oxidase [EC:1.3.3.6]; K00232; E1.3.3.6, ACOX1, ACOX3; acyl-CoA oxidase [EC:1.3.3.6]; K00232; E1.3.3.6, ACOX1, ACOX3; acyl-CoA oxidase [EC:1.3.3.6]; K00232; E1.3.3.6, ACOX1, ACOX3; acyl-CoA oxidase [EC:1.3.3.6]; K00232; E1.3.3.6, ACOX1, ACOX…	KAF2948517.1 hypothetical protein DAI22_01g041900 [Oryza sativa Japonica Group]
177	Chr1	3114560	3114946	386	3114713	95	58.4071	8.75168	55.9618	bHLH_2_vs_bHLH_Input_peak_457	promoter	LOC_Os01g06600	LOC_Os01g06600	--	E1.3.3.6, ACOX1, ACOX3; acyl-CoA oxidase [EC:1.3.3.6]; K00232; E1.3.3.6, ACOX1, ACOX3; acyl-CoA oxidase [EC:1.3.3.6]; K00232; E1.3.3.6, ACOX1, ACOX3; acyl-CoA oxidase [EC:1.3.3.6]; K00232; E1.3.3.6, ACOX1, ACOX3; acyl-CoA oxidase [EC:1.3.3.6]; K00232; E1.3.3.6, ACOX1, ACOX3; acyl-CoA oxidase [EC:1.3.3.6]; K00232; E1.3.3.6, ACOX1, ACOX3; acyl-CoA oxidase [EC:1.3.3.6]; K00232; E1.3.3.6, ACOX1, ACOX…	KAF2948517.1 hypothetical protein DAI22_01g041900 [Oryza sativa Japonica Group]
178	Chr1	3123615	3123982	367	3123785	80	53.9658	9.75952	51.6181	bHLH_1_vs_bHLH_Input_peak_482	three_prime_UTR	LOC_Os01g06620	LOC_Os01g06620	--	--	EEE53910.1 hypothetical protein OsJ_00463 [Oryza sativa Japonica Group]
178	Chr1	3123602	3123956	354	3123792	63	39.2983	8.37016	37.0656	bHLH_2_vs_bHLH_Input_peak_458	three_prime_UTR	LOC_Os01g06620	LOC_Os01g06620	--	--	EEE53910.1 hypothetical protein OsJ_00463 [Oryza sativa Japonica Group]
179	Chr1	3124651	3125760	1109	3125395	114	90.0491	13.2724	87.3898	bHLH_1_vs_bHLH_Input_peak_483	three_prime_UTR	LOC_Os01g06630	LOC_Os01g06630	--	--	XP_015629387.1 em-like protein [Oryza sativa Japonica Group]
179	Chr1	3124651	3125760	1109	3125395	114	90.0491	13.2724	87.3898	bHLH_1_vs_bHLH_Input_peak_483	cds	LOC_Os01g06630	LOC_Os01g06630	--	--	XP_015629387.1 em-like protein [Oryza sativa Japonica Group]
179	Chr1	3124651	3125760	1109	3125395	114	90.0491	13.2724	87.3898	bHLH_1_vs_bHLH_Input_peak_483	intron	LOC_Os01g06630	LOC_Os01g06630	--	--	XP_015629387.1 em-like protein [Oryza sativa Japonica Group]
179	Chr1	3124651	3125760	1109	3125395	114	90.0491	13.2724	87.3898	bHLH_1_vs_bHLH_Input_peak_483	cds	LOC_Os01g06630	LOC_Os01g06630	--	--	XP_015629387.1 em-like protein [Oryza sativa Japonica Group]
179	Chr1	3124651	3125760	1109	3125395	114	90.0491	13.2724	87.3898	bHLH_1_vs_bHLH_Input_peak_483	five_prime_UTR	LOC_Os01g06630	LOC_Os01g06630	--	--	XP_015629387.1 em-like protein [Oryza sativa Japonica Group]
179	Chr1	3124651	3125760	1109	3125395	114	90.0491	13.2724	87.3898	bHLH_1_vs_bHLH_Input_peak_483	promoter	LOC_Os01g06630	LOC_Os01g06630	--	--	XP_015629387.1 em-like protein [Oryza sativa Japonica Group]
179	Chr1	3124634	3125768	1134	3125406	84	59.7239	10.6536	57.2655	bHLH_2_vs_bHLH_Input_peak_459	three_prime_UTR	LOC_Os01g06630	LOC_Os01g06630	--	--	XP_015629387.1 em-like protein [Oryza sativa Japonica Group]
179	Chr1	3124634	3125768	1134	3125406	84	59.7239	10.6536	57.2655	bHLH_2_vs_bHLH_Input_peak_459	cds	LOC_Os01g06630	LOC_Os01g06630	--	--	XP_015629387.1 em-like protein [Oryza sativa Japonica Group]
179	Chr1	3124634	3125768	1134	3125406	84	59.7239	10.6536	57.2655	bHLH_2_vs_bHLH_Input_peak_459	intron	LOC_Os01g06630	LOC_Os01g06630	--	--	XP_015629387.1 em-like protein [Oryza sativa Japonica Group]
179	Chr1	3124634	3125768	1134	3125406	84	59.7239	10.6536	57.2655	bHLH_2_vs_bHLH_Input_peak_459	cds	LOC_Os01g06630	LOC_Os01g06630	--	--	XP_015629387.1 em-like protein [Oryza sativa Japonica Group]
179	Chr1	3124634	3125768	1134	3125406	84	59.7239	10.6536	57.2655	bHLH_2_vs_bHLH_Input_peak_459	five_prime_UTR	LOC_Os01g06630	LOC_Os01g06630	--	--	XP_015629387.1 em-like protein [Oryza sativa Japonica Group]
179	Chr1	3124634	3125768	1134	3125406	84	59.7239	10.6536	57.2655	bHLH_2_vs_bHLH_Input_peak_459	promoter	LOC_Os01g06630	LOC_Os01g06630	--	--	XP_015629387.1 em-like protein [Oryza sativa Japonica Group]
180	Chr1	3137766	3138059	293	3137875	47	22.3747	5.67486	20.4171	bHLH_1_vs_bHLH_Input_peak_485	cds	LOC_Os01g06660	LOC_Os01g06660	--	PDC, pdc; pyruvate decarboxylase [EC:4.1.1.1]; K01568;	XP_015615261.1 pyruvate decarboxylase 2 [Oryza sativa Japonica Group]
180	Chr1	3137766	3138059	293	3137875	47	22.3747	5.67486	20.4171	bHLH_1_vs_bHLH_Input_peak_485	intron	LOC_Os01g06660	LOC_Os01g06660	--	PDC, pdc; pyruvate decarboxylase [EC:4.1.1.1]; K01568;	XP_015615261.1 pyruvate decarboxylase 2 [Oryza sativa Japonica Group]
180	Chr1	3137704	3138026	322	3137866	41	18.8169	5.31034	16.8944	bHLH_2_vs_bHLH_Input_peak_460	cds	LOC_Os01g06660	LOC_Os01g06660	--	PDC, pdc; pyruvate decarboxylase [EC:4.1.1.1]; K01568;	XP_015615261.1 pyruvate decarboxylase 2 [Oryza sativa Japonica Group]
181	Chr1	3139574	3140004	430	3139821	78	55.1819	10.4364	52.8217	bHLH_1_vs_bHLH_Input_peak_486	intron	LOC_Os01g06660	LOC_Os01g06660	--	PDC, pdc; pyruvate decarboxylase [EC:4.1.1.1]; K01568;	XP_015615261.1 pyruvate decarboxylase 2 [Oryza sativa Japonica Group]
181	Chr1	3139574	3140004	430	3139821	78	55.1819	10.4364	52.8217	bHLH_1_vs_bHLH_Input_peak_486	cds	LOC_Os01g06660	LOC_Os01g06660	--	PDC, pdc; pyruvate decarboxylase [EC:4.1.1.1]; K01568;	XP_015615261.1 pyruvate decarboxylase 2 [Oryza sativa Japonica Group]
181	Chr1	3139587	3139983	396	3139799	64	44.9547	9.93836	42.6541	bHLH_2_vs_bHLH_Input_peak_461	intron	LOC_Os01g06660	LOC_Os01g06660	--	PDC, pdc; pyruvate decarboxylase [EC:4.1.1.1]; K01568;	XP_015615261.1 pyruvate decarboxylase 2 [Oryza sativa Japonica Group]
181	Chr1	3139587	3139983	396	3139799	64	44.9547	9.93836	42.6541	bHLH_2_vs_bHLH_Input_peak_461	cds	LOC_Os01g06660	LOC_Os01g06660	--	PDC, pdc; pyruvate decarboxylase [EC:4.1.1.1]; K01568;	XP_015615261.1 pyruvate decarboxylase 2 [Oryza sativa Japonica Group]
183	Chr1	3189698	3190257	559	3190028	106	85.0822	13.4852	82.4618	bHLH_1_vs_bHLH_Input_peak_491	cds	LOC_Os01g06740	LOC_Os01g06740	GO:0005622,intracellular anatomical structure; GO:0005623,obsolete cell; GO:0005737,cytoplasm; GO:0044424,obsolete intracellular part; GO:0044464,obsolete cell part;	--	XP_015626811.1 protein synthesis inhibitor I [Oryza sativa Japonica Group]
183	Chr1	3189698	3190257	559	3190028	106	85.0822	13.4852	82.4618	bHLH_1_vs_bHLH_Input_peak_491	five_prime_UTR	LOC_Os01g06740	LOC_Os01g06740	GO:0005622,intracellular anatomical structure; GO:0005623,obsolete cell; GO:0005737,cytoplasm; GO:0044424,obsolete intracellular part; GO:0044464,obsolete cell part;	--	XP_015626811.1 protein synthesis inhibitor I [Oryza sativa Japonica Group]
183	Chr1	3189725	3190281	556	3190036	103	87.7962	14.8963	85.0899	bHLH_2_vs_bHLH_Input_peak_467	cds	LOC_Os01g06740	LOC_Os01g06740	GO:0005622,intracellular anatomical structure; GO:0005623,obsolete cell; GO:0005737,cytoplasm; GO:0044424,obsolete intracellular part; GO:0044464,obsolete cell part;	--	XP_015626811.1 protein synthesis inhibitor I [Oryza sativa Japonica Group]
183	Chr1	3189725	3190281	556	3190036	103	87.7962	14.8963	85.0899	bHLH_2_vs_bHLH_Input_peak_467	five_prime_UTR	LOC_Os01g06740	LOC_Os01g06740	GO:0005622,intracellular anatomical structure; GO:0005623,obsolete cell; GO:0005737,cytoplasm; GO:0044424,obsolete intracellular part; GO:0044464,obsolete cell part;	--	XP_015626811.1 protein synthesis inhibitor I [Oryza sativa Japonica Group]
185	Chr1	3243921	3244519	598	3244331	30	14.9438	5.39625	13.1289	bHLH_1_vs_bHLH_Input_peak_496	intergenic	--	--	--	--	--
185	Chr1	3243959	3244473	514	3244377	34	17.6974	5.84829	15.7983	bHLH_2_vs_bHLH_Input_peak_472	intergenic	--	--	--	--	--
186	Chr1	3343654	3344159	505	3343958	108	72.0926	10.042	69.5786	bHLH_1_vs_bHLH_Input_peak_505	intergenic	--	--	--	--	--
186	Chr1	3343710	3344124	414	3343962	103	72.33	10.7883	69.7555	bHLH_2_vs_bHLH_Input_peak_483	intergenic	--	--	--	--	--
189	Chr1	3373640	3374394	754	3374096	390	517.261	48.6792	512.035	bHLH_1_vs_bHLH_Input_peak_510	intergenic	--	--	--	--	--
189	Chr1	3373688	3374371	683	3374091	308	386.797	40.748	382.209	bHLH_2_vs_bHLH_Input_peak_487	intergenic	--	--	--	--	--
190	Chr1	3381422	3382200	778	3381988	72	41.7921	7.77048	39.5723	bHLH_1_vs_bHLH_Input_peak_512	cds	LOC_Os01g07160	LOC_Os01g07160	--	--	EAZ10673.1 hypothetical protein OsJ_00504 [Oryza sativa Japonica Group]
190	Chr1	3381422	3382200	778	3381988	72	41.7921	7.77048	39.5723	bHLH_1_vs_bHLH_Input_peak_512	promoter	LOC_Os01g07160	LOC_Os01g07160	--	--	EAZ10673.1 hypothetical protein OsJ_00504 [Oryza sativa Japonica Group]
190	Chr1	3381520	3382217	697	3381984	83	55.604	9.71868	53.1869	bHLH_2_vs_bHLH_Input_peak_489	cds	LOC_Os01g07160	LOC_Os01g07160	--	--	EAZ10673.1 hypothetical protein OsJ_00504 [Oryza sativa Japonica Group]
190	Chr1	3381520	3382217	697	3381984	83	55.604	9.71868	53.1869	bHLH_2_vs_bHLH_Input_peak_489	promoter	LOC_Os01g07160	LOC_Os01g07160	--	--	EAZ10673.1 hypothetical protein OsJ_00504 [Oryza sativa Japonica Group]
191	Chr1	3391726	3392353	627	3392044	76	49.0489	9.07294	46.7508	bHLH_1_vs_bHLH_Input_peak_513	cds	LOC_Os01g07180	LOC_Os01g07180	--	--	BAB64800.1 hypothetical protein [Oryza sativa Japonica Group]
191	Chr1	3391726	3392353	627	3392044	76	49.0489	9.07294	46.7508	bHLH_1_vs_bHLH_Input_peak_513	promoter	LOC_Os01g07170	LOC_Os01g07170	--	--	EEC70001.1 hypothetical protein OsI_00538 [Oryza sativa Indica Group]
191	Chr1	3391733	3392476	743	3392021	71	46.4938	9.15626	44.1751	bHLH_2_vs_bHLH_Input_peak_491	cds	LOC_Os01g07180	LOC_Os01g07180	--	--	BAB64800.1 hypothetical protein [Oryza sativa Japonica Group]
191	Chr1	3391733	3392476	743	3392021	71	46.4938	9.15626	44.1751	bHLH_2_vs_bHLH_Input_peak_491	intron	LOC_Os01g07180	LOC_Os01g07180	--	--	BAB64800.1 hypothetical protein [Oryza sativa Japonica Group]
191	Chr1	3391733	3392476	743	3392021	71	46.4938	9.15626	44.1751	bHLH_2_vs_bHLH_Input_peak_491	promoter	LOC_Os01g07170	LOC_Os01g07170	--	--	EEC70001.1 hypothetical protein OsI_00538 [Oryza sativa Indica Group]
193	Chr1	3445483	3446142	659	3445671	48	21.8657	5.42663	19.9166	bHLH_1_vs_bHLH_Input_peak_520	cds	LOC_Os01g07300	LOC_Os01g07300	GO:0005622,intracellular anatomical structure; GO:0005623,obsolete cell; GO:0005737,cytoplasm; GO:0044424,obsolete intracellular part; GO:0044464,obsolete cell part;	--	XP_015629000.1 protein synthesis inhibitor II isoform X2 [Oryza sativa Japonica Group]
193	Chr1	3445455	3446152	697	3445622	59	32.8297	7.11698	30.6813	bHLH_2_vs_bHLH_Input_peak_499	cds	LOC_Os01g07300	LOC_Os01g07300	GO:0005622,intracellular anatomical structure; GO:0005623,obsolete cell; GO:0005737,cytoplasm; GO:0044424,obsolete intracellular part; GO:0044464,obsolete cell part;	--	XP_015629000.1 protein synthesis inhibitor II isoform X2 [Oryza sativa Japonica Group]
194	Chr1	3465692	3466972	1280	3466419	73	45.1371	8.48509	42.8808	bHLH_1_vs_bHLH_Input_peak_522	promoter	LOC_Os01g07330	LOC_Os01g07330	GO:0003676,nucleic acid binding; GO:0003723,RNA binding; GO:0003824,catalytic activity; GO:0004518,nuclease activity; GO:0004519,endonuclease activity; GO:0005488,binding; GO:0005622,intracellular anatomical structure; GO:0005623,obsolete cell; GO:0006139,nucleobase-containing compound metabolic process; GO:0006725,cellular aromatic compound metabolic process; GO:0006807,nitrogen compound metabol…	--	KAF2948610.1 hypothetical protein DAI22_01g047300 [Oryza sativa Japonica Group]
194	Chr1	3465692	3466972	1280	3466419	73	45.1371	8.48509	42.8808	bHLH_1_vs_bHLH_Input_peak_522	cds	LOC_Os01g07340	LOC_Os01g07340	GO:0003676,nucleic acid binding; GO:0003723,RNA binding; GO:0003824,catalytic activity; GO:0004518,nuclease activity; GO:0004519,endonuclease activity; GO:0005488,binding; GO:0005622,intracellular anatomical structure; GO:0005623,obsolete cell; GO:0006139,nucleobase-containing compound metabolic process; GO:0006725,cellular aromatic compound metabolic process; GO:0006807,nitrogen compound metabol…	--	XP_015640021.1 pentatricopeptide repeat-containing protein At5g66631 [Oryza sativa Japonica Group]
194	Chr1	3465595	3466979	1384	3466395	76	49.7688	9.26501	47.4137	bHLH_2_vs_bHLH_Input_peak_500	promoter	LOC_Os01g07330	LOC_Os01g07330	GO:0003676,nucleic acid binding; GO:0003723,RNA binding; GO:0003824,catalytic activity; GO:0004518,nuclease activity; GO:0004519,endonuclease activity; GO:0005488,binding; GO:0005622,intracellular anatomical structure; GO:0005623,obsolete cell; GO:0006139,nucleobase-containing compound metabolic process; GO:0006725,cellular aromatic compound metabolic process; GO:0006807,nitrogen compound metabol…	--	KAF2948610.1 hypothetical protein DAI22_01g047300 [Oryza sativa Japonica Group]
194	Chr1	3465595	3466979	1384	3466395	76	49.7688	9.26501	47.4137	bHLH_2_vs_bHLH_Input_peak_500	cds	LOC_Os01g07340	LOC_Os01g07340	GO:0003676,nucleic acid binding; GO:0003723,RNA binding; GO:0003824,catalytic activity; GO:0004518,nuclease activity; GO:0004519,endonuclease activity; GO:0005488,binding; GO:0005622,intracellular anatomical structure; GO:0005623,obsolete cell; GO:0006139,nucleobase-containing compound metabolic process; GO:0006725,cellular aromatic compound metabolic process; GO:0006807,nitrogen compound metabol…	--	XP_015640021.1 pentatricopeptide repeat-containing protein At5g66631 [Oryza sativa Japonica Group]
196	Chr1	3487156	3487901	745	3487319	111	84.4253	12.4037	81.8097	bHLH_1_vs_bHLH_Input_peak_525	intergenic	--	--	--	--	--
196	Chr1	3487135	3487903	768	3487354	111	89.1517	13.6005	86.4343	bHLH_2_vs_bHLH_Input_peak_502	intergenic	--	--	--	--	--
197	Chr1	3506011	3506488	477	3506245	70	42.6426	8.2554	40.4138	bHLH_1_vs_bHLH_Input_peak_528	five_prime_UTR	LOC_Os01g07400	LOC_Os01g07400	GO:0000045,autophagosome assembly; GO:0000407,phagophore assembly site; GO:0000422,autophagy of mitochondrion; GO:0005488,binding; GO:0005543,phospholipid binding; GO:0005622,intracellular anatomical structure; GO:0005623,obsolete cell; GO:0005737,cytoplasm; GO:0005829,cytosol; GO:0006497,protein lipidation; GO:0006807,nitrogen compound metabolic process; GO:0006914,autophagy; GO:0006996,organell…	--	XP_015620970.1 autophagy-related protein 18d [Oryza sativa Japonica Group]
197	Chr1	3506011	3506488	477	3506245	70	42.6426	8.2554	40.4138	bHLH_1_vs_bHLH_Input_peak_528	intron	LOC_Os01g07400	LOC_Os01g07400	GO:0000045,autophagosome assembly; GO:0000407,phagophore assembly site; GO:0000422,autophagy of mitochondrion; GO:0005488,binding; GO:0005543,phospholipid binding; GO:0005622,intracellular anatomical structure; GO:0005623,obsolete cell; GO:0005737,cytoplasm; GO:0005829,cytosol; GO:0006497,protein lipidation; GO:0006807,nitrogen compound metabolic process; GO:0006914,autophagy; GO:0006996,organell…	--	XP_015620970.1 autophagy-related protein 18d [Oryza sativa Japonica Group]
197	Chr1	3505882	3506592	710	3506198	68	43.2688	8.72413	40.9879	bHLH_2_vs_bHLH_Input_peak_507	five_prime_UTR	LOC_Os01g07400	LOC_Os01g07400	GO:0000045,autophagosome assembly; GO:0000407,phagophore assembly site; GO:0000422,autophagy of mitochondrion; GO:0005488,binding; GO:0005543,phospholipid binding; GO:0005622,intracellular anatomical structure; GO:0005623,obsolete cell; GO:0005737,cytoplasm; GO:0005829,cytosol; GO:0006497,protein lipidation; GO:0006807,nitrogen compound metabolic process; GO:0006914,autophagy; GO:0006996,organell…	--	XP_015620970.1 autophagy-related protein 18d [Oryza sativa Japonica Group]
197	Chr1	3505882	3506592	710	3506198	68	43.2688	8.72413	40.9879	bHLH_2_vs_bHLH_Input_peak_507	intron	LOC_Os01g07400	LOC_Os01g07400	GO:0000045,autophagosome assembly; GO:0000407,phagophore assembly site; GO:0000422,autophagy of mitochondrion; GO:0005488,binding; GO:0005543,phospholipid binding; GO:0005622,intracellular anatomical structure; GO:0005623,obsolete cell; GO:0005737,cytoplasm; GO:0005829,cytosol; GO:0006497,protein lipidation; GO:0006807,nitrogen compound metabolic process; GO:0006914,autophagy; GO:0006996,organell…	--	XP_015620970.1 autophagy-related protein 18d [Oryza sativa Japonica Group]
198	Chr1	3533451	3533853	402	3533716	72	43.7917	8.27606	41.5498	bHLH_1_vs_bHLH_Input_peak_532	cds	LOC_Os01g07450	LOC_Os01g07450	--	--	BAB39921.1 putative transcription factor (myb) [Oryza sativa Japonica Group]
198	Chr1	3533451	3533853	402	3533716	72	43.7917	8.27606	41.5498	bHLH_1_vs_bHLH_Input_peak_532	intergenic	--	--	--	--	--
198	Chr1	3533498	3533872	374	3533718	69	43.2108	8.55447	40.9311	bHLH_2_vs_bHLH_Input_peak_510	cds	LOC_Os01g07450	LOC_Os01g07450	--	--	BAB39921.1 putative transcription factor (myb) [Oryza sativa Japonica Group]
198	Chr1	3533498	3533872	374	3533718	69	43.2108	8.55447	40.9311	bHLH_2_vs_bHLH_Input_peak_510	intergenic	--	--	--	--	--
199	Chr1	3544138	3544526	388	3544315	48	26.4613	6.76448	24.4401	bHLH_1_vs_bHLH_Input_peak_536	intergenic	--	--	--	--	--
199	Chr1	3544047	3544537	490	3544306	46	26.2559	6.9979	24.202	bHLH_2_vs_bHLH_Input_peak_512	intergenic	--	--	--	--	--
201	Chr1	3590487	3591577	1090	3591286	197	205.444	24.6073	202.045	bHLH_1_vs_bHLH_Input_peak_542	intergenic	--	--	--	--	--
201	Chr1	3590489	3591567	1078	3591281	207	227.654	27.8844	224.003	bHLH_2_vs_bHLH_Input_peak_520	intergenic	--	--	--	--	--
202	Chr1	3600651	3601818	1167	3601174	157	145.298	18.6016	142.26	bHLH_1_vs_bHLH_Input_peak_545	cds	LOC_Os01g07530	LOC_Os01g07530	GO:0001101,response to acid chemical; GO:0003824,catalytic activity; GO:0005622,intracellular anatomical structure; GO:0005623,obsolete cell; GO:0005737,cytoplasm; GO:0006950,response to stress; GO:0006979,response to oxidative stress; GO:0008378,galactosyltransferase activity; GO:0009414,response to water deprivation; GO:0009415,response to water; GO:0009507,chloroplast; GO:0009536,plastid; GO:0…	E2.4.1.82; raffinose synthase [EC:2.4.1.82]; K06617;	XP_015621501.1 galactinol--sucrose galactosyltransferase [Oryza sativa Japonica Group]
202	Chr1	3600521	3601749	1228	3601167	132	117.714	16.8717	114.779	bHLH_2_vs_bHLH_Input_peak_522	intron	LOC_Os01g07530	LOC_Os01g07530	GO:0001101,response to acid chemical; GO:0003824,catalytic activity; GO:0005622,intracellular anatomical structure; GO:0005623,obsolete cell; GO:0005737,cytoplasm; GO:0006950,response to stress; GO:0006979,response to oxidative stress; GO:0008378,galactosyltransferase activity; GO:0009414,response to water deprivation; GO:0009415,response to water; GO:0009507,chloroplast; GO:0009536,plastid; GO:0…	E2.4.1.82; raffinose synthase [EC:2.4.1.82]; K06617;	XP_015621501.1 galactinol--sucrose galactosyltransferase [Oryza sativa Japonica Group]
202	Chr1	3600521	3601749	1228	3601167	132	117.714	16.8717	114.779	bHLH_2_vs_bHLH_Input_peak_522	cds	LOC_Os01g07530	LOC_Os01g07530	GO:0001101,response to acid chemical; GO:0003824,catalytic activity; GO:0005622,intracellular anatomical structure; GO:0005623,obsolete cell; GO:0005737,cytoplasm; GO:0006950,response to stress; GO:0006979,response to oxidative stress; GO:0008378,galactosyltransferase activity; GO:0009414,response to water deprivation; GO:0009415,response to water; GO:0009507,chloroplast; GO:0009536,plastid; GO:0…	E2.4.1.82; raffinose synthase [EC:2.4.1.82]; K06617;	XP_015621501.1 galactinol--sucrose galactosyltransferase [Oryza sativa Japonica Group]
203	Chr1	3602549	3602973	424	3602723	118	89.6705	12.495	87.0146	bHLH_1_vs_bHLH_Input_peak_546	promoter	LOC_Os01g07530	LOC_Os01g07530	GO:0001101,response to acid chemical; GO:0003824,catalytic activity; GO:0005622,intracellular anatomical structure; GO:0005623,obsolete cell; GO:0005737,cytoplasm; GO:0006950,response to stress; GO:0006979,response to oxidative stress; GO:0008378,galactosyltransferase activity; GO:0009414,response to water deprivation; GO:0009415,response to water; GO:0009507,chloroplast; GO:0009536,plastid; GO:0…	E2.4.1.82; raffinose synthase [EC:2.4.1.82]; K06617;	XP_015621501.1 galactinol--sucrose galactosyltransferase [Oryza sativa Japonica Group]
203	Chr1	3602490	3602976	486	3602729	116	91.4502	13.2629	88.7143	bHLH_2_vs_bHLH_Input_peak_523	promoter	LOC_Os01g07530	LOC_Os01g07530	GO:0001101,response to acid chemical; GO:0003824,catalytic activity; GO:0005622,intracellular anatomical structure; GO:0005623,obsolete cell; GO:0005737,cytoplasm; GO:0006950,response to stress; GO:0006979,response to oxidative stress; GO:0008378,galactosyltransferase activity; GO:0009414,response to water deprivation; GO:0009415,response to water; GO:0009507,chloroplast; GO:0009536,plastid; GO:0…	E2.4.1.82; raffinose synthase [EC:2.4.1.82]; K06617;	XP_015621501.1 galactinol--sucrose galactosyltransferase [Oryza sativa Japonica Group]
204	Chr1	3603738	3604414	676	3604179	93	67.7896	11.2646	65.3128	bHLH_1_vs_bHLH_Input_peak_547	promoter	LOC_Os01g07530	LOC_Os01g07530	GO:0001101,response to acid chemical; GO:0003824,catalytic activity; GO:0005622,intracellular anatomical structure; GO:0005623,obsolete cell; GO:0005737,cytoplasm; GO:0006950,response to stress; GO:0006979,response to oxidative stress; GO:0008378,galactosyltransferase activity; GO:0009414,response to water deprivation; GO:0009415,response to water; GO:0009507,chloroplast; GO:0009536,plastid; GO:0…	E2.4.1.82; raffinose synthase [EC:2.4.1.82]; K06617;	XP_015621501.1 galactinol--sucrose galactosyltransferase [Oryza sativa Japonica Group]
204	Chr1	3603738	3604414	676	3604179	93	67.7896	11.2646	65.3128	bHLH_1_vs_bHLH_Input_peak_547	intergenic	--	--	--	--	--
204	Chr1	3603987	3604360	373	3604190	92	69.9311	12.0262	67.3777	bHLH_2_vs_bHLH_Input_peak_524	promoter	LOC_Os01g07530	LOC_Os01g07530	GO:0001101,response to acid chemical; GO:0003824,catalytic activity; GO:0005622,intracellular anatomical structure; GO:0005623,obsolete cell; GO:0005737,cytoplasm; GO:0006950,response to stress; GO:0006979,response to oxidative stress; GO:0008378,galactosyltransferase activity; GO:0009414,response to water deprivation; GO:0009415,response to water; GO:0009507,chloroplast; GO:0009536,plastid; GO:0…	E2.4.1.82; raffinose synthase [EC:2.4.1.82]; K06617;	XP_015621501.1 galactinol--sucrose galactosyltransferase [Oryza sativa Japonica Group]
204	Chr1	3603987	3604360	373	3604190	92	69.9311	12.0262	67.3777	bHLH_2_vs_bHLH_Input_peak_524	intergenic	--	--	--	--	--
206	Chr1	3623749	3624243	494	3624033	112	89.9373	13.6151	87.279	bHLH_1_vs_bHLH_Input_peak_551	cds	LOC_Os01g07560	LOC_Os01g07560	--	--	XP_015647739.1 LRR receptor-like serine/threonine-protein kinase [Oryza sativa Japonica Group]
206	Chr1	3623754	3624226	472	3624035	104	84.522	13.7323	81.8423	bHLH_2_vs_bHLH_Input_peak_526	cds	LOC_Os01g07560	LOC_Os01g07560	--	--	XP_015647739.1 LRR receptor-like serine/threonine-protein kinase [Oryza sativa Japonica Group]
207	Chr1	3638146	3638728	582	3638299	51	25.5188	6.09656	23.511	bHLH_1_vs_bHLH_Input_peak_553	intron	LOC_Os01g07570	LOC_Os01g07570	--	--	KAF2948643.1 hypothetical protein DAI22_01g049600 [Oryza sativa Japonica Group]
207	Chr1	3638146	3638728	582	3638299	51	25.5188	6.09656	23.511	bHLH_1_vs_bHLH_Input_peak_553	cds	LOC_Os01g07570	LOC_Os01g07570	--	--	KAF2948643.1 hypothetical protein DAI22_01g049600 [Oryza sativa Japonica Group]
207	Chr1	3638146	3638728	582	3638299	51	25.5188	6.09656	23.511	bHLH_1_vs_bHLH_Input_peak_553	intron	LOC_Os01g07570	LOC_Os01g07570	--	--	KAF2948643.1 hypothetical protein DAI22_01g049600 [Oryza sativa Japonica Group]
207	Chr1	3638146	3638728	582	3638299	51	25.5188	6.09656	23.511	bHLH_1_vs_bHLH_Input_peak_553	cds	LOC_Os01g07570	LOC_Os01g07570	--	--	KAF2948643.1 hypothetical protein DAI22_01g049600 [Oryza sativa Japonica Group]
207	Chr1	3638146	3638728	582	3638299	51	25.5188	6.09656	23.511	bHLH_1_vs_bHLH_Input_peak_553	intron	LOC_Os01g07570	LOC_Os01g07570	--	--	KAF2948643.1 hypothetical protein DAI22_01g049600 [Oryza sativa Japonica Group]
207	Chr1	3638172	3638699	527	3638309	47	23.7365	6.06896	21.7243	bHLH_2_vs_bHLH_Input_peak_527	intron	LOC_Os01g07570	LOC_Os01g07570	--	--	KAF2948643.1 hypothetical protein DAI22_01g049600 [Oryza sativa Japonica Group]
207	Chr1	3638172	3638699	527	3638309	47	23.7365	6.06896	21.7243	bHLH_2_vs_bHLH_Input_peak_527	cds	LOC_Os01g07570	LOC_Os01g07570	--	--	KAF2948643.1 hypothetical protein DAI22_01g049600 [Oryza sativa Japonica Group]
207	Chr1	3638172	3638699	527	3638309	47	23.7365	6.06896	21.7243	bHLH_2_vs_bHLH_Input_peak_527	intron	LOC_Os01g07570	LOC_Os01g07570	--	--	KAF2948643.1 hypothetical protein DAI22_01g049600 [Oryza sativa Japonica Group]
207	Chr1	3638172	3638699	527	3638309	47	23.7365	6.06896	21.7243	bHLH_2_vs_bHLH_Input_peak_527	cds	LOC_Os01g07570	LOC_Os01g07570	--	--	KAF2948643.1 hypothetical protein DAI22_01g049600 [Oryza sativa Japonica Group]
207	Chr1	3638172	3638699	527	3638309	47	23.7365	6.06896	21.7243	bHLH_2_vs_bHLH_Input_peak_527	intron	LOC_Os01g07570	LOC_Os01g07570	--	--	KAF2948643.1 hypothetical protein DAI22_01g049600 [Oryza sativa Japonica Group]
209	Chr1	3661362	3662175	813	3661938	189	178.847	19.9499	175.603	bHLH_1_vs_bHLH_Input_peak_557	promoter	LOC_Os01g07610	LOC_Os01g07610	GO:0003676,nucleic acid binding; GO:0003723,RNA binding; GO:0003824,catalytic activity; GO:0004518,nuclease activity; GO:0004519,endonuclease activity; GO:0005488,binding; GO:0005622,intracellular anatomical structure; GO:0005623,obsolete cell; GO:0006139,nucleobase-containing compound metabolic process; GO:0006725,cellular aromatic compound metabolic process; GO:0006807,nitrogen compound metabol…	RAB1A; Ras-related protein Rab-1A; K07874;	BAD68254.1 pentatricopeptide (PPR) repeat-containing protein -like [Oryza sativa Japonica Group]
209	Chr1	3661362	3662175	813	3661938	189	178.847	19.9499	175.603	bHLH_1_vs_bHLH_Input_peak_557	five_prime_UTR	LOC_Os01g07610	LOC_Os01g07610	GO:0003676,nucleic acid binding; GO:0003723,RNA binding; GO:0003824,catalytic activity; GO:0004518,nuclease activity; GO:0004519,endonuclease activity; GO:0005488,binding; GO:0005622,intracellular anatomical structure; GO:0005623,obsolete cell; GO:0006139,nucleobase-containing compound metabolic process; GO:0006725,cellular aromatic compound metabolic process; GO:0006807,nitrogen compound metabol…	RAB1A; Ras-related protein Rab-1A; K07874;	BAD68254.1 pentatricopeptide (PPR) repeat-containing protein -like [Oryza sativa Japonica Group]
209	Chr1	3661362	3662175	813	3661938	189	178.847	19.9499	175.603	bHLH_1_vs_bHLH_Input_peak_557	cds	LOC_Os01g07610	LOC_Os01g07610	GO:0003676,nucleic acid binding; GO:0003723,RNA binding; GO:0003824,catalytic activity; GO:0004518,nuclease activity; GO:0004519,endonuclease activity; GO:0005488,binding; GO:0005622,intracellular anatomical structure; GO:0005623,obsolete cell; GO:0006139,nucleobase-containing compound metabolic process; GO:0006725,cellular aromatic compound metabolic process; GO:0006807,nitrogen compound metabol…	RAB1A; Ras-related protein Rab-1A; K07874;	BAD68254.1 pentatricopeptide (PPR) repeat-containing protein -like [Oryza sativa Japonica Group]
209	Chr1	3661337	3662186	849	3661934	173	163.751	19.7243	160.504	bHLH_2_vs_bHLH_Input_peak_529	promoter	LOC_Os01g07610	LOC_Os01g07610	GO:0003676,nucleic acid binding; GO:0003723,RNA binding; GO:0003824,catalytic activity; GO:0004518,nuclease activity; GO:0004519,endonuclease activity; GO:0005488,binding; GO:0005622,intracellular anatomical structure; GO:0005623,obsolete cell; GO:0006139,nucleobase-containing compound metabolic process; GO:0006725,cellular aromatic compound metabolic process; GO:0006807,nitrogen compound metabol…	RAB1A; Ras-related protein Rab-1A; K07874;	BAD68254.1 pentatricopeptide (PPR) repeat-containing protein -like [Oryza sativa Japonica Group]
209	Chr1	3661337	3662186	849	3661934	173	163.751	19.7243	160.504	bHLH_2_vs_bHLH_Input_peak_529	five_prime_UTR	LOC_Os01g07610	LOC_Os01g07610	GO:0003676,nucleic acid binding; GO:0003723,RNA binding; GO:0003824,catalytic activity; GO:0004518,nuclease activity; GO:0004519,endonuclease activity; GO:0005488,binding; GO:0005622,intracellular anatomical structure; GO:0005623,obsolete cell; GO:0006139,nucleobase-containing compound metabolic process; GO:0006725,cellular aromatic compound metabolic process; GO:0006807,nitrogen compound metabol…	RAB1A; Ras-related protein Rab-1A; K07874;	BAD68254.1 pentatricopeptide (PPR) repeat-containing protein -like [Oryza sativa Japonica Group]
209	Chr1	3661337	3662186	849	3661934	173	163.751	19.7243	160.504	bHLH_2_vs_bHLH_Input_peak_529	cds	LOC_Os01g07610	LOC_Os01g07610	GO:0003676,nucleic acid binding; GO:0003723,RNA binding; GO:0003824,catalytic activity; GO:0004518,nuclease activity; GO:0004519,endonuclease activity; GO:0005488,binding; GO:0005622,intracellular anatomical structure; GO:0005623,obsolete cell; GO:0006139,nucleobase-containing compound metabolic process; GO:0006725,cellular aromatic compound metabolic process; GO:0006807,nitrogen compound metabol…	RAB1A; Ras-related protein Rab-1A; K07874;	BAD68254.1 pentatricopeptide (PPR) repeat-containing protein -like [Oryza sativa Japonica Group]
210	Chr1	3674993	3675311	318	3675163	50	25.0215	6.07545	23.0212	bHLH_1_vs_bHLH_Input_peak_561	promoter	LOC_Os01g07630	LOC_Os01g07630	--	--	XP_015621261.1 protein NSP-INTERACTING KINASE 3 [Oryza sativa Japonica Group]
210	Chr1	3674993	3675311	318	3675163	50	25.0215	6.07545	23.0212	bHLH_1_vs_bHLH_Input_peak_561	intergenic	--	--	--	--	--
210	Chr1	3674935	3675281	346	3675130	50	26.1387	6.39556	24.0871	bHLH_2_vs_bHLH_Input_peak_532	promoter	LOC_Os01g07630	LOC_Os01g07630	--	--	XP_015621261.1 protein NSP-INTERACTING KINASE 3 [Oryza sativa Japonica Group]
210	Chr1	3674935	3675281	346	3675130	50	26.1387	6.39556	24.0871	bHLH_2_vs_bHLH_Input_peak_532	intergenic	--	--	--	--	--
211	Chr1	3679882	3680612	730	3680352	74	47.7922	9.0416	45.5072	bHLH_1_vs_bHLH_Input_peak_563	intron	LOC_Os01g07640	LOC_Os01g07640	--	--	BAD68257.1 putative ankyrin repeat protein E4_8 [Oryza sativa Japonica Group]
211	Chr1	3679882	3680612	730	3680352	74	47.7922	9.0416	45.5072	bHLH_1_vs_bHLH_Input_peak_563	cds	LOC_Os01g07640	LOC_Os01g07640	--	--	BAD68257.1 putative ankyrin repeat protein E4_8 [Oryza sativa Japonica Group]
211	Chr1	3679882	3680612	730	3680352	74	47.7922	9.0416	45.5072	bHLH_1_vs_bHLH_Input_peak_563	intron	LOC_Os01g07640	LOC_Os01g07640	--	--	BAD68257.1 putative ankyrin repeat protein E4_8 [Oryza sativa Japonica Group]
211	Chr1	3679882	3680612	730	3680352	74	47.7922	9.0416	45.5072	bHLH_1_vs_bHLH_Input_peak_563	promoter	LOC_Os01g07650	LOC_Os01g07650	--	--	BAS70622.1 Os01g0171300 [Oryza sativa Japonica Group]
211	Chr1	3679882	3680612	730	3680352	74	47.7922	9.0416	45.5072	bHLH_1_vs_bHLH_Input_peak_563	cds	LOC_Os01g07640	LOC_Os01g07640	--	--	BAD68257.1 putative ankyrin repeat protein E4_8 [Oryza sativa Japonica Group]
211	Chr1	3679922	3680763	841	3680228	81	57.6191	10.5948	55.1817	bHLH_2_vs_bHLH_Input_peak_533	intron	LOC_Os01g07640	LOC_Os01g07640	--	--	BAD68257.1 putative ankyrin repeat protein E4_8 [Oryza sativa Japonica Group]
211	Chr1	3679922	3680763	841	3680228	81	57.6191	10.5948	55.1817	bHLH_2_vs_bHLH_Input_peak_533	cds	LOC_Os01g07640	LOC_Os01g07640	--	--	BAD68257.1 putative ankyrin repeat protein E4_8 [Oryza sativa Japonica Group]
211	Chr1	3679922	3680763	841	3680228	81	57.6191	10.5948	55.1817	bHLH_2_vs_bHLH_Input_peak_533	intron	LOC_Os01g07640	LOC_Os01g07640	--	--	BAD68257.1 putative ankyrin repeat protein E4_8 [Oryza sativa Japonica Group]
211	Chr1	3679922	3680763	841	3680228	81	57.6191	10.5948	55.1817	bHLH_2_vs_bHLH_Input_peak_533	promoter	LOC_Os01g07650	LOC_Os01g07650	--	--	BAS70622.1 Os01g0171300 [Oryza sativa Japonica Group]
211	Chr1	3679922	3680763	841	3680228	81	57.6191	10.5948	55.1817	bHLH_2_vs_bHLH_Input_peak_533	cds	LOC_Os01g07640	LOC_Os01g07640	--	--	BAD68257.1 putative ankyrin repeat protein E4_8 [Oryza sativa Japonica Group]
211	Chr1	3679922	3680763	841	3680228	81	57.6191	10.5948	55.1817	bHLH_2_vs_bHLH_Input_peak_533	promoter	LOC_Os01g07640	LOC_Os01g07640	--	--	BAD68257.1 putative ankyrin repeat protein E4_8 [Oryza sativa Japonica Group]
212	Chr1	3682243	3682820	577	3682466	66	33.1429	6.38736	31.0282	bHLH_1_vs_bHLH_Input_peak_564	promoter	LOC_Os01g07640	LOC_Os01g07640	--	--	BAD68257.1 putative ankyrin repeat protein E4_8 [Oryza sativa Japonica Group]
212	Chr1	3682243	3682820	577	3682466	66	33.1429	6.38736	31.0282	bHLH_1_vs_bHLH_Input_peak_564	cds	LOC_Os01g07650	LOC_Os01g07650	--	--	BAS70622.1 Os01g0171300 [Oryza sativa Japonica Group]
212	Chr1	3682243	3682820	577	3682466	66	33.1429	6.38736	31.0282	bHLH_1_vs_bHLH_Input_peak_564	intergenic	--	--	--	--	--
212	Chr1	3682302	3682826	524	3682633	48	24.4054	6.14149	22.3836	bHLH_2_vs_bHLH_Input_peak_534	promoter	LOC_Os01g07640	LOC_Os01g07640	--	--	BAD68257.1 putative ankyrin repeat protein E4_8 [Oryza sativa Japonica Group]
212	Chr1	3682302	3682826	524	3682633	48	24.4054	6.14149	22.3836	bHLH_2_vs_bHLH_Input_peak_534	cds	LOC_Os01g07650	LOC_Os01g07650	--	--	BAS70622.1 Os01g0171300 [Oryza sativa Japonica Group]
212	Chr1	3682302	3682826	524	3682633	48	24.4054	6.14149	22.3836	bHLH_2_vs_bHLH_Input_peak_534	intergenic	--	--	--	--	--
213	Chr1	3687499	3689026	1527	3687706	123	96.2179	13.1992	93.5115	bHLH_1_vs_bHLH_Input_peak_566	promoter	LOC_Os01g07660	LOC_Os01g07660	--	--	XP_015646325.1 uncharacterized protein LOC9269359 isoform X1 [Oryza sativa Japonica Group]
213	Chr1	3687487	3688457	970	3687706	90	63.035	10.5286	60.5448	bHLH_2_vs_bHLH_Input_peak_536	promoter	LOC_Os01g07660	LOC_Os01g07660	--	--	XP_015646325.1 uncharacterized protein LOC9269359 isoform X1 [Oryza sativa Japonica Group]
214	Chr1	3689791	3690340	549	3689999	138	125.44	17.617	122.531	bHLH_1_vs_bHLH_Input_peak_567	intergenic	--	--	--	--	--
214	Chr1	3689791	3690340	549	3689999	138	125.44	17.617	122.531	bHLH_1_vs_bHLH_Input_peak_567	cds	LOC_Os01g07670	LOC_Os01g07670	--	--	EEE53954.1 hypothetical protein OsJ_00551 [Oryza sativa Japonica Group]
214	Chr1	3689791	3690340	549	3689999	138	125.44	17.617	122.531	bHLH_1_vs_bHLH_Input_peak_567	intron	LOC_Os01g07670	LOC_Os01g07670	--	--	EEE53954.1 hypothetical protein OsJ_00551 [Oryza sativa Japonica Group]
214	Chr1	3689791	3690340	549	3689999	138	125.44	17.617	122.531	bHLH_1_vs_bHLH_Input_peak_567	cds	LOC_Os01g07670	LOC_Os01g07670	--	--	EEE53954.1 hypothetical protein OsJ_00551 [Oryza sativa Japonica Group]
214	Chr1	3689791	3690340	549	3689999	138	125.44	17.617	122.531	bHLH_1_vs_bHLH_Input_peak_567	intron	LOC_Os01g07670	LOC_Os01g07670	--	--	EEE53954.1 hypothetical protein OsJ_00551 [Oryza sativa Japonica Group]
214	Chr1	3689798	3690363	565	3689992	109	92.8702	15.0356	90.1234	bHLH_2_vs_bHLH_Input_peak_537	intergenic	--	--	--	--	--
214	Chr1	3689798	3690363	565	3689992	109	92.8702	15.0356	90.1234	bHLH_2_vs_bHLH_Input_peak_537	cds	LOC_Os01g07670	LOC_Os01g07670	--	--	EEE53954.1 hypothetical protein OsJ_00551 [Oryza sativa Japonica Group]
214	Chr1	3689798	3690363	565	3689992	109	92.8702	15.0356	90.1234	bHLH_2_vs_bHLH_Input_peak_537	intron	LOC_Os01g07670	LOC_Os01g07670	--	--	EEE53954.1 hypothetical protein OsJ_00551 [Oryza sativa Japonica Group]
214	Chr1	3689798	3690363	565	3689992	109	92.8702	15.0356	90.1234	bHLH_2_vs_bHLH_Input_peak_537	cds	LOC_Os01g07670	LOC_Os01g07670	--	--	EEE53954.1 hypothetical protein OsJ_00551 [Oryza sativa Japonica Group]
214	Chr1	3689798	3690363	565	3689992	109	92.8702	15.0356	90.1234	bHLH_2_vs_bHLH_Input_peak_537	intron	LOC_Os01g07670	LOC_Os01g07670	--	--	EEE53954.1 hypothetical protein OsJ_00551 [Oryza sativa Japonica Group]
215	Chr1	3692202	3692667	465	3692396	62	31.6615	6.45525	29.5661	bHLH_1_vs_bHLH_Input_peak_569	intron	LOC_Os01g07670	LOC_Os01g07670	--	--	EEE53954.1 hypothetical protein OsJ_00551 [Oryza sativa Japonica Group]
215	Chr1	3692202	3692667	465	3692396	62	31.6615	6.45525	29.5661	bHLH_1_vs_bHLH_Input_peak_569	cds	LOC_Os01g07670	LOC_Os01g07670	--	--	EEE53954.1 hypothetical protein OsJ_00551 [Oryza sativa Japonica Group]
215	Chr1	3692159	3692712	553	3692399	73	43.0348	7.95035	40.7563	bHLH_2_vs_bHLH_Input_peak_539	intron	LOC_Os01g07670	LOC_Os01g07670	--	--	EEE53954.1 hypothetical protein OsJ_00551 [Oryza sativa Japonica Group]
215	Chr1	3692159	3692712	553	3692399	73	43.0348	7.95035	40.7563	bHLH_2_vs_bHLH_Input_peak_539	cds	LOC_Os01g07670	LOC_Os01g07670	--	--	EEE53954.1 hypothetical protein OsJ_00551 [Oryza sativa Japonica Group]
215	Chr1	3692159	3692712	553	3692399	73	43.0348	7.95035	40.7563	bHLH_2_vs_bHLH_Input_peak_539	promoter	LOC_Os01g07670	LOC_Os01g07670	--	--	EEE53954.1 hypothetical protein OsJ_00551 [Oryza sativa Japonica Group]
216	Chr1	3694798	3695771	973	3695063	204	218.647	26.2657	215.171	bHLH_1_vs_bHLH_Input_peak_570	intergenic	--	--	--	--	--
216	Chr1	3694798	3695771	973	3695063	204	218.647	26.2657	215.171	bHLH_1_vs_bHLH_Input_peak_570	cds	LOC_Os01g07680	LOC_Os01g07680	--	--	EAY72717.1 hypothetical protein OsI_00581 [Oryza sativa Indica Group]
216	Chr1	3694798	3695771	973	3695063	204	218.647	26.2657	215.171	bHLH_1_vs_bHLH_Input_peak_570	promoter	LOC_Os01g07680	LOC_Os01g07680	--	--	EAY72717.1 hypothetical protein OsI_00581 [Oryza sativa Indica Group]
216	Chr1	3694799	3695811	1012	3695032	179	188.971	24.8921	185.563	bHLH_2_vs_bHLH_Input_peak_541	intergenic	--	--	--	--	--
216	Chr1	3694799	3695811	1012	3695032	179	188.971	24.8921	185.563	bHLH_2_vs_bHLH_Input_peak_541	cds	LOC_Os01g07680	LOC_Os01g07680	--	--	EAY72717.1 hypothetical protein OsI_00581 [Oryza sativa Indica Group]
216	Chr1	3694799	3695811	1012	3695032	179	188.971	24.8921	185.563	bHLH_2_vs_bHLH_Input_peak_541	promoter	LOC_Os01g07680	LOC_Os01g07680	--	--	EAY72717.1 hypothetical protein OsI_00581 [Oryza sativa Indica Group]
218	Chr1	3728684	3729288	604	3728879	46	22.0829	5.70515	20.1286	bHLH_1_vs_bHLH_Input_peak_577	five_prime_UTR	LOC_Os01g07760	LOC_Os01g07760	GO:0001101,response to acid chemical; GO:0003824,catalytic activity; GO:0004620,phospholipase activity; GO:0004630,phospholipase D activity; GO:0005096,GTPase activator activity; GO:0005488,binding; GO:0005543,phospholipid binding; GO:0005546,phosphatidylinositol-4,5-bisphosphate binding; GO:0005622,intracellular anatomical structure; GO:0005623,obsolete cell; GO:0005634,nucleus; GO:0005737,cytop…	PLD1_2; phospholipase D1/2 [EC:3.1.4.4]; K01115; PLD1_2; phospholipase D1/2 [EC:3.1.4.4]; K01115; PLD1_2; phospholipase D1/2 [EC:3.1.4.4]; K01115; PLD1_2; phospholipase D1/2 [EC:3.1.4.4]; K01115; PLD1_2; phospholipase D1/2 [EC:3.1.4.4]; K01115; PLD1_2; phospholipase D1/2 [EC:3.1.4.4]; K01115; PLD1_2; phospholipase D1/2 [EC:3.1.4.4]; K01115; PLD1_2; phospholipase D1/2 [EC:3.1.4.4]; K01115; PLD1_2;…	XP_015646609.1 phospholipase D alpha 1 [Oryza sativa Japonica Group]
218	Chr1	3728684	3729288	604	3728879	46	22.0829	5.70515	20.1286	bHLH_1_vs_bHLH_Input_peak_577	promoter	LOC_Os01g07760	LOC_Os01g07760	GO:0001101,response to acid chemical; GO:0003824,catalytic activity; GO:0004620,phospholipase activity; GO:0004630,phospholipase D activity; GO:0005096,GTPase activator activity; GO:0005488,binding; GO:0005543,phospholipid binding; GO:0005546,phosphatidylinositol-4,5-bisphosphate binding; GO:0005622,intracellular anatomical structure; GO:0005623,obsolete cell; GO:0005634,nucleus; GO:0005737,cytop…	PLD1_2; phospholipase D1/2 [EC:3.1.4.4]; K01115; PLD1_2; phospholipase D1/2 [EC:3.1.4.4]; K01115; PLD1_2; phospholipase D1/2 [EC:3.1.4.4]; K01115; PLD1_2; phospholipase D1/2 [EC:3.1.4.4]; K01115; PLD1_2; phospholipase D1/2 [EC:3.1.4.4]; K01115; PLD1_2; phospholipase D1/2 [EC:3.1.4.4]; K01115; PLD1_2; phospholipase D1/2 [EC:3.1.4.4]; K01115; PLD1_2; phospholipase D1/2 [EC:3.1.4.4]; K01115; PLD1_2;…	XP_015646609.1 phospholipase D alpha 1 [Oryza sativa Japonica Group]
218	Chr1	3728567	3729294	727	3728881	51	27.9741	6.80463	25.894	bHLH_2_vs_bHLH_Input_peak_547	five_prime_UTR	LOC_Os01g07760	LOC_Os01g07760	GO:0001101,response to acid chemical; GO:0003824,catalytic activity; GO:0004620,phospholipase activity; GO:0004630,phospholipase D activity; GO:0005096,GTPase activator activity; GO:0005488,binding; GO:0005543,phospholipid binding; GO:0005546,phosphatidylinositol-4,5-bisphosphate binding; GO:0005622,intracellular anatomical structure; GO:0005623,obsolete cell; GO:0005634,nucleus; GO:0005737,cytop…	PLD1_2; phospholipase D1/2 [EC:3.1.4.4]; K01115; PLD1_2; phospholipase D1/2 [EC:3.1.4.4]; K01115; PLD1_2; phospholipase D1/2 [EC:3.1.4.4]; K01115; PLD1_2; phospholipase D1/2 [EC:3.1.4.4]; K01115; PLD1_2; phospholipase D1/2 [EC:3.1.4.4]; K01115; PLD1_2; phospholipase D1/2 [EC:3.1.4.4]; K01115; PLD1_2; phospholipase D1/2 [EC:3.1.4.4]; K01115; PLD1_2; phospholipase D1/2 [EC:3.1.4.4]; K01115; PLD1_2;…	XP_015646609.1 phospholipase D alpha 1 [Oryza sativa Japonica Group]
218	Chr1	3728567	3729294	727	3728881	51	27.9741	6.80463	25.894	bHLH_2_vs_bHLH_Input_peak_547	intron	LOC_Os01g07760	LOC_Os01g07760	GO:0001101,response to acid chemical; GO:0003824,catalytic activity; GO:0004620,phospholipase activity; GO:0004630,phospholipase D activity; GO:0005096,GTPase activator activity; GO:0005488,binding; GO:0005543,phospholipid binding; GO:0005546,phosphatidylinositol-4,5-bisphosphate binding; GO:0005622,intracellular anatomical structure; GO:0005623,obsolete cell; GO:0005634,nucleus; GO:0005737,cytop…	PLD1_2; phospholipase D1/2 [EC:3.1.4.4]; K01115; PLD1_2; phospholipase D1/2 [EC:3.1.4.4]; K01115; PLD1_2; phospholipase D1/2 [EC:3.1.4.4]; K01115; PLD1_2; phospholipase D1/2 [EC:3.1.4.4]; K01115; PLD1_2; phospholipase D1/2 [EC:3.1.4.4]; K01115; PLD1_2; phospholipase D1/2 [EC:3.1.4.4]; K01115; PLD1_2; phospholipase D1/2 [EC:3.1.4.4]; K01115; PLD1_2; phospholipase D1/2 [EC:3.1.4.4]; K01115; PLD1_2;…	XP_015646609.1 phospholipase D alpha 1 [Oryza sativa Japonica Group]
218	Chr1	3728567	3729294	727	3728881	51	27.9741	6.80463	25.894	bHLH_2_vs_bHLH_Input_peak_547	five_prime_UTR	LOC_Os01g07760	LOC_Os01g07760	GO:0001101,response to acid chemical; GO:0003824,catalytic activity; GO:0004620,phospholipase activity; GO:0004630,phospholipase D activity; GO:0005096,GTPase activator activity; GO:0005488,binding; GO:0005543,phospholipid binding; GO:0005546,phosphatidylinositol-4,5-bisphosphate binding; GO:0005622,intracellular anatomical structure; GO:0005623,obsolete cell; GO:0005634,nucleus; GO:0005737,cytop…	PLD1_2; phospholipase D1/2 [EC:3.1.4.4]; K01115; PLD1_2; phospholipase D1/2 [EC:3.1.4.4]; K01115; PLD1_2; phospholipase D1/2 [EC:3.1.4.4]; K01115; PLD1_2; phospholipase D1/2 [EC:3.1.4.4]; K01115; PLD1_2; phospholipase D1/2 [EC:3.1.4.4]; K01115; PLD1_2; phospholipase D1/2 [EC:3.1.4.4]; K01115; PLD1_2; phospholipase D1/2 [EC:3.1.4.4]; K01115; PLD1_2; phospholipase D1/2 [EC:3.1.4.4]; K01115; PLD1_2;…	XP_015646609.1 phospholipase D alpha 1 [Oryza sativa Japonica Group]
218	Chr1	3728567	3729294	727	3728881	51	27.9741	6.80463	25.894	bHLH_2_vs_bHLH_Input_peak_547	promoter	LOC_Os01g07760	LOC_Os01g07760	GO:0001101,response to acid chemical; GO:0003824,catalytic activity; GO:0004620,phospholipase activity; GO:0004630,phospholipase D activity; GO:0005096,GTPase activator activity; GO:0005488,binding; GO:0005543,phospholipid binding; GO:0005546,phosphatidylinositol-4,5-bisphosphate binding; GO:0005622,intracellular anatomical structure; GO:0005623,obsolete cell; GO:0005634,nucleus; GO:0005737,cytop…	PLD1_2; phospholipase D1/2 [EC:3.1.4.4]; K01115; PLD1_2; phospholipase D1/2 [EC:3.1.4.4]; K01115; PLD1_2; phospholipase D1/2 [EC:3.1.4.4]; K01115; PLD1_2; phospholipase D1/2 [EC:3.1.4.4]; K01115; PLD1_2; phospholipase D1/2 [EC:3.1.4.4]; K01115; PLD1_2; phospholipase D1/2 [EC:3.1.4.4]; K01115; PLD1_2; phospholipase D1/2 [EC:3.1.4.4]; K01115; PLD1_2; phospholipase D1/2 [EC:3.1.4.4]; K01115; PLD1_2;…	XP_015646609.1 phospholipase D alpha 1 [Oryza sativa Japonica Group]
220	Chr1	3735972	3736436	464	3736213	69	40.7504	7.89778	38.543	bHLH_1_vs_bHLH_Input_peak_580	five_prime_UTR	LOC_Os01g07780	LOC_Os01g07780	GO:0005622,intracellular anatomical structure; GO:0005623,obsolete cell; GO:0005737,cytoplasm; GO:0005773,vacuole; GO:0005774,vacuolar membrane; GO:0005911,cell-cell junction; GO:0009506,plasmodesma; GO:0016020,membrane; GO:0030054,cell junction; GO:0031090,organelle membrane; GO:0031224,intrinsic component of membrane; GO:0031225,anchored component of membrane; GO:0043226,organelle; GO:0043227,m…	--	XP_015646660.1 embryo-specific protein ATS3A [Oryza sativa Japonica Group]
220	Chr1	3735972	3736436	464	3736213	69	40.7504	7.89778	38.543	bHLH_1_vs_bHLH_Input_peak_580	promoter	LOC_Os01g07790	LOC_Os01g07790	--	E3.2.1.15; polygalacturonase [EC:3.2.1.15]; K01184; E3.2.1.67; galacturan 1,4-alpha-galacturonidase [EC:3.2.1.67]; K01213;	BAD68111.1 putative polygalacturonase [Oryza sativa Japonica Group]
220	Chr1	3735972	3736436	464	3736213	69	40.7504	7.89778	38.543	bHLH_1_vs_bHLH_Input_peak_580	cds	LOC_Os01g07780	LOC_Os01g07780	GO:0005622,intracellular anatomical structure; GO:0005623,obsolete cell; GO:0005737,cytoplasm; GO:0005773,vacuole; GO:0005774,vacuolar membrane; GO:0005911,cell-cell junction; GO:0009506,plasmodesma; GO:0016020,membrane; GO:0030054,cell junction; GO:0031090,organelle membrane; GO:0031224,intrinsic component of membrane; GO:0031225,anchored component of membrane; GO:0043226,organelle; GO:0043227,m…	--	XP_015646660.1 embryo-specific protein ATS3A [Oryza sativa Japonica Group]
220	Chr1	3736025	3736440	415	3736205	44	20.5307	5.48184	18.5756	bHLH_2_vs_bHLH_Input_peak_550	promoter	LOC_Os01g07790	LOC_Os01g07790	--	E3.2.1.15; polygalacturonase [EC:3.2.1.15]; K01184; E3.2.1.67; galacturan 1,4-alpha-galacturonidase [EC:3.2.1.67]; K01213;	BAD68111.1 putative polygalacturonase [Oryza sativa Japonica Group]
220	Chr1	3736025	3736440	415	3736205	44	20.5307	5.48184	18.5756	bHLH_2_vs_bHLH_Input_peak_550	cds	LOC_Os01g07780	LOC_Os01g07780	GO:0005622,intracellular anatomical structure; GO:0005623,obsolete cell; GO:0005737,cytoplasm; GO:0005773,vacuole; GO:0005774,vacuolar membrane; GO:0005911,cell-cell junction; GO:0009506,plasmodesma; GO:0016020,membrane; GO:0030054,cell junction; GO:0031090,organelle membrane; GO:0031224,intrinsic component of membrane; GO:0031225,anchored component of membrane; GO:0043226,organelle; GO:0043227,m…	--	XP_015646660.1 embryo-specific protein ATS3A [Oryza sativa Japonica Group]
221	Chr1	3745027	3746042	1015	3745869	57	30.2588	6.67221	28.1828	bHLH_1_vs_bHLH_Input_peak_581	promoter	LOC_Os01g07810	LOC_Os01g07810	--	--	KAF2948674.1 hypothetical protein DAI22_01g051900 [Oryza sativa Japonica Group]
221	Chr1	3745620	3746006	386	3745856	67	41.6743	8.43094	39.4127	bHLH_2_vs_bHLH_Input_peak_551	promoter	LOC_Os01g07810	LOC_Os01g07810	--	--	KAF2948674.1 hypothetical protein DAI22_01g051900 [Oryza sativa Japonica Group]
222	Chr1	3804213	3805255	1042	3805064	46	20.3002	5.20513	18.3793	bHLH_1_vs_bHLH_Input_peak_587	promoter	LOC_Os01g07870	LOC_Os01g07870	GO:0000325,plant-type vacuole; GO:0003824,catalytic activity; GO:0005215,transporter activity; GO:0005576,extracellular region; GO:0005622,intracellular anatomical structure; GO:0005623,obsolete cell; GO:0005737,cytoplasm; GO:0005773,vacuole; GO:0005774,vacuolar membrane; GO:0005911,cell-cell junction; GO:0006810,transport; GO:0009506,plasmodesma; GO:0009605,response to external stimulus; GO:0009…	ABCC2; ATP-binding cassette, subfamily C (CFTR/MRP), member 2; K05666; ABCC2; ATP-binding cassette, subfamily C (CFTR/MRP), member 2; K05666;	XP_015617486.1 ABC transporter C family member 3 [Oryza sativa Japonica Group]
222	Chr1	3804213	3805255	1042	3805064	46	20.3002	5.20513	18.3793	bHLH_1_vs_bHLH_Input_peak_587	five_prime_UTR	LOC_Os01g07870	LOC_Os01g07870	GO:0000325,plant-type vacuole; GO:0003824,catalytic activity; GO:0005215,transporter activity; GO:0005576,extracellular region; GO:0005622,intracellular anatomical structure; GO:0005623,obsolete cell; GO:0005737,cytoplasm; GO:0005773,vacuole; GO:0005774,vacuolar membrane; GO:0005911,cell-cell junction; GO:0006810,transport; GO:0009506,plasmodesma; GO:0009605,response to external stimulus; GO:0009…	ABCC2; ATP-binding cassette, subfamily C (CFTR/MRP), member 2; K05666; ABCC2; ATP-binding cassette, subfamily C (CFTR/MRP), member 2; K05666;	XP_015617486.1 ABC transporter C family member 3 [Oryza sativa Japonica Group]
222	Chr1	3804213	3805255	1042	3805064	46	20.3002	5.20513	18.3793	bHLH_1_vs_bHLH_Input_peak_587	cds	LOC_Os01g07870	LOC_Os01g07870	GO:0000325,plant-type vacuole; GO:0003824,catalytic activity; GO:0005215,transporter activity; GO:0005576,extracellular region; GO:0005622,intracellular anatomical structure; GO:0005623,obsolete cell; GO:0005737,cytoplasm; GO:0005773,vacuole; GO:0005774,vacuolar membrane; GO:0005911,cell-cell junction; GO:0006810,transport; GO:0009506,plasmodesma; GO:0009605,response to external stimulus; GO:0009…	ABCC2; ATP-binding cassette, subfamily C (CFTR/MRP), member 2; K05666; ABCC2; ATP-binding cassette, subfamily C (CFTR/MRP), member 2; K05666;	XP_015617486.1 ABC transporter C family member 3 [Oryza sativa Japonica Group]
222	Chr1	3804591	3805254	663	3805073	40	17.8823	5.1388	15.9787	bHLH_2_vs_bHLH_Input_peak_555	five_prime_UTR	LOC_Os01g07870	LOC_Os01g07870	GO:0000325,plant-type vacuole; GO:0003824,catalytic activity; GO:0005215,transporter activity; GO:0005576,extracellular region; GO:0005622,intracellular anatomical structure; GO:0005623,obsolete cell; GO:0005737,cytoplasm; GO:0005773,vacuole; GO:0005774,vacuolar membrane; GO:0005911,cell-cell junction; GO:0006810,transport; GO:0009506,plasmodesma; GO:0009605,response to external stimulus; GO:0009…	ABCC2; ATP-binding cassette, subfamily C (CFTR/MRP), member 2; K05666; ABCC2; ATP-binding cassette, subfamily C (CFTR/MRP), member 2; K05666;	XP_015617486.1 ABC transporter C family member 3 [Oryza sativa Japonica Group]
222	Chr1	3804591	3805254	663	3805073	40	17.8823	5.1388	15.9787	bHLH_2_vs_bHLH_Input_peak_555	cds	LOC_Os01g07870	LOC_Os01g07870	GO:0000325,plant-type vacuole; GO:0003824,catalytic activity; GO:0005215,transporter activity; GO:0005576,extracellular region; GO:0005622,intracellular anatomical structure; GO:0005623,obsolete cell; GO:0005737,cytoplasm; GO:0005773,vacuole; GO:0005774,vacuolar membrane; GO:0005911,cell-cell junction; GO:0006810,transport; GO:0009506,plasmodesma; GO:0009605,response to external stimulus; GO:0009…	ABCC2; ATP-binding cassette, subfamily C (CFTR/MRP), member 2; K05666; ABCC2; ATP-binding cassette, subfamily C (CFTR/MRP), member 2; K05666;	XP_015617486.1 ABC transporter C family member 3 [Oryza sativa Japonica Group]
223	Chr1	3805671	3806018	347	3805902	45	21.126	5.54244	19.1883	bHLH_1_vs_bHLH_Input_peak_588	cds	LOC_Os01g07870	LOC_Os01g07870	GO:0000325,plant-type vacuole; GO:0003824,catalytic activity; GO:0005215,transporter activity; GO:0005576,extracellular region; GO:0005622,intracellular anatomical structure; GO:0005623,obsolete cell; GO:0005737,cytoplasm; GO:0005773,vacuole; GO:0005774,vacuolar membrane; GO:0005911,cell-cell junction; GO:0006810,transport; GO:0009506,plasmodesma; GO:0009605,response to external stimulus; GO:0009…	ABCC2; ATP-binding cassette, subfamily C (CFTR/MRP), member 2; K05666; ABCC2; ATP-binding cassette, subfamily C (CFTR/MRP), member 2; K05666;	XP_015617486.1 ABC transporter C family member 3 [Oryza sativa Japonica Group]
223	Chr1	3805720	3806095	375	3805886	36	16.1913	5.05886	14.3233	bHLH_2_vs_bHLH_Input_peak_556	cds	LOC_Os01g07870	LOC_Os01g07870	GO:0000325,plant-type vacuole; GO:0003824,catalytic activity; GO:0005215,transporter activity; GO:0005576,extracellular region; GO:0005622,intracellular anatomical structure; GO:0005623,obsolete cell; GO:0005737,cytoplasm; GO:0005773,vacuole; GO:0005774,vacuolar membrane; GO:0005911,cell-cell junction; GO:0006810,transport; GO:0009506,plasmodesma; GO:0009605,response to external stimulus; GO:0009…	ABCC2; ATP-binding cassette, subfamily C (CFTR/MRP), member 2; K05666; ABCC2; ATP-binding cassette, subfamily C (CFTR/MRP), member 2; K05666;	XP_015617486.1 ABC transporter C family member 3 [Oryza sativa Japonica Group]
224	Chr1	3830859	3831661	802	3831060	105	70.5526	10.1054	68.0523	bHLH_1_vs_bHLH_Input_peak_594	promoter	LOC_Os01g07920	LOC_Os01g07920	--	P4HA; prolyl 4-hydroxylase [EC:1.14.11.2]; K00472;	BAG91981.1 unnamed protein product [Oryza sativa Japonica Group]
224	Chr1	3830859	3831661	802	3831060	105	70.5526	10.1054	68.0523	bHLH_1_vs_bHLH_Input_peak_594	cds	LOC_Os01g07930	LOC_Os01g07930	GO:0003676,nucleic acid binding; GO:0003723,RNA binding; GO:0003729,mRNA binding; GO:0003730,mRNA 3'-UTR binding; GO:0005488,binding; GO:0005622,intracellular anatomical structure; GO:0005623,obsolete cell; GO:0005737,cytoplasm; GO:0005829,cytosol; GO:0006417,regulation of translation; GO:0009889,regulation of biosynthetic process; GO:0009890,negative regulation of biosynthetic process; GO:000989…	--	XP_015622143.1 zinc finger CCCH domain-containing protein 1 [Oryza sativa Japonica Group]
224	Chr1	3830859	3831661	802	3831060	105	70.5526	10.1054	68.0523	bHLH_1_vs_bHLH_Input_peak_594	intron	LOC_Os01g07930	LOC_Os01g07930	GO:0003676,nucleic acid binding; GO:0003723,RNA binding; GO:0003729,mRNA binding; GO:0003730,mRNA 3'-UTR binding; GO:0005488,binding; GO:0005622,intracellular anatomical structure; GO:0005623,obsolete cell; GO:0005737,cytoplasm; GO:0005829,cytosol; GO:0006417,regulation of translation; GO:0009889,regulation of biosynthetic process; GO:0009890,negative regulation of biosynthetic process; GO:000989…	--	XP_015622143.1 zinc finger CCCH domain-containing protein 1 [Oryza sativa Japonica Group]
224	Chr1	3830859	3831661	802	3831060	105	70.5526	10.1054	68.0523	bHLH_1_vs_bHLH_Input_peak_594	cds	LOC_Os01g07930	LOC_Os01g07930	GO:0003676,nucleic acid binding; GO:0003723,RNA binding; GO:0003729,mRNA binding; GO:0003730,mRNA 3'-UTR binding; GO:0005488,binding; GO:0005622,intracellular anatomical structure; GO:0005623,obsolete cell; GO:0005737,cytoplasm; GO:0005829,cytosol; GO:0006417,regulation of translation; GO:0009889,regulation of biosynthetic process; GO:0009890,negative regulation of biosynthetic process; GO:000989…	--	XP_015622143.1 zinc finger CCCH domain-containing protein 1 [Oryza sativa Japonica Group]
224	Chr1	3830850	3831623	773	3831085	100	72.3254	11.2529	69.7511	bHLH_2_vs_bHLH_Input_peak_563	promoter	LOC_Os01g07920	LOC_Os01g07920	--	P4HA; prolyl 4-hydroxylase [EC:1.14.11.2]; K00472;	BAG91981.1 unnamed protein product [Oryza sativa Japonica Group]
224	Chr1	3830850	3831623	773	3831085	100	72.3254	11.2529	69.7511	bHLH_2_vs_bHLH_Input_peak_563	cds	LOC_Os01g07930	LOC_Os01g07930	GO:0003676,nucleic acid binding; GO:0003723,RNA binding; GO:0003729,mRNA binding; GO:0003730,mRNA 3'-UTR binding; GO:0005488,binding; GO:0005622,intracellular anatomical structure; GO:0005623,obsolete cell; GO:0005737,cytoplasm; GO:0005829,cytosol; GO:0006417,regulation of translation; GO:0009889,regulation of biosynthetic process; GO:0009890,negative regulation of biosynthetic process; GO:000989…	--	XP_015622143.1 zinc finger CCCH domain-containing protein 1 [Oryza sativa Japonica Group]
224	Chr1	3830850	3831623	773	3831085	100	72.3254	11.2529	69.7511	bHLH_2_vs_bHLH_Input_peak_563	intron	LOC_Os01g07930	LOC_Os01g07930	GO:0003676,nucleic acid binding; GO:0003723,RNA binding; GO:0003729,mRNA binding; GO:0003730,mRNA 3'-UTR binding; GO:0005488,binding; GO:0005622,intracellular anatomical structure; GO:0005623,obsolete cell; GO:0005737,cytoplasm; GO:0005829,cytosol; GO:0006417,regulation of translation; GO:0009889,regulation of biosynthetic process; GO:0009890,negative regulation of biosynthetic process; GO:000989…	--	XP_015622143.1 zinc finger CCCH domain-containing protein 1 [Oryza sativa Japonica Group]
224	Chr1	3830850	3831623	773	3831085	100	72.3254	11.2529	69.7511	bHLH_2_vs_bHLH_Input_peak_563	cds	LOC_Os01g07930	LOC_Os01g07930	GO:0003676,nucleic acid binding; GO:0003723,RNA binding; GO:0003729,mRNA binding; GO:0003730,mRNA 3'-UTR binding; GO:0005488,binding; GO:0005622,intracellular anatomical structure; GO:0005623,obsolete cell; GO:0005737,cytoplasm; GO:0005829,cytosol; GO:0006417,regulation of translation; GO:0009889,regulation of biosynthetic process; GO:0009890,negative regulation of biosynthetic process; GO:000989…	--	XP_015622143.1 zinc finger CCCH domain-containing protein 1 [Oryza sativa Japonica Group]
225	Chr1	3835124	3835504	380	3835304	74	46.9455	8.81514	44.6693	bHLH_1_vs_bHLH_Input_peak_595	three_prime_UTR	LOC_Os01g07940	LOC_Os01g07940	GO:0000003,reproduction; GO:0003006,developmental process involved in reproduction; GO:0003824,catalytic activity; GO:0004672,protein kinase activity; GO:0004674,protein serine/threonine kinase activity; GO:0005622,intracellular anatomical structure; GO:0005623,obsolete cell; GO:0005634,nucleus; GO:0005737,cytoplasm; GO:0005886,plasma membrane; GO:0006468,protein phosphorylation; GO:0006793,phosp…	--	XP_015621543.1 protein kinase PINOID 2 [Oryza sativa Japonica Group]
225	Chr1	3835124	3835504	380	3835304	74	46.9455	8.81514	44.6693	bHLH_1_vs_bHLH_Input_peak_595	intergenic	--	--	--	--	--
225	Chr1	3835113	3835487	374	3835301	74	49.4812	9.50625	47.1294	bHLH_2_vs_bHLH_Input_peak_564	three_prime_UTR	LOC_Os01g07940	LOC_Os01g07940	GO:0000003,reproduction; GO:0003006,developmental process involved in reproduction; GO:0003824,catalytic activity; GO:0004672,protein kinase activity; GO:0004674,protein serine/threonine kinase activity; GO:0005622,intracellular anatomical structure; GO:0005623,obsolete cell; GO:0005634,nucleus; GO:0005737,cytoplasm; GO:0005886,plasma membrane; GO:0006468,protein phosphorylation; GO:0006793,phosp…	--	XP_015621543.1 protein kinase PINOID 2 [Oryza sativa Japonica Group]
225	Chr1	3835113	3835487	374	3835301	74	49.4812	9.50625	47.1294	bHLH_2_vs_bHLH_Input_peak_564	intergenic	--	--	--	--	--
226	Chr1	3835921	3836298	377	3836149	44	19.8782	5.29351	17.963	bHLH_1_vs_bHLH_Input_peak_596	cds	LOC_Os01g07940	LOC_Os01g07940	GO:0000003,reproduction; GO:0003006,developmental process involved in reproduction; GO:0003824,catalytic activity; GO:0004672,protein kinase activity; GO:0004674,protein serine/threonine kinase activity; GO:0005622,intracellular anatomical structure; GO:0005623,obsolete cell; GO:0005634,nucleus; GO:0005737,cytoplasm; GO:0005886,plasma membrane; GO:0006468,protein phosphorylation; GO:0006793,phosp…	--	XP_015621543.1 protein kinase PINOID 2 [Oryza sativa Japonica Group]
226	Chr1	3835859	3836257	398	3836026	41	18.8893	5.33231	16.9656	bHLH_2_vs_bHLH_Input_peak_565	cds	LOC_Os01g07940	LOC_Os01g07940	GO:0000003,reproduction; GO:0003006,developmental process involved in reproduction; GO:0003824,catalytic activity; GO:0004672,protein kinase activity; GO:0004674,protein serine/threonine kinase activity; GO:0005622,intracellular anatomical structure; GO:0005623,obsolete cell; GO:0005634,nucleus; GO:0005737,cytoplasm; GO:0005886,plasma membrane; GO:0006468,protein phosphorylation; GO:0006793,phosp…	--	XP_015621543.1 protein kinase PINOID 2 [Oryza sativa Japonica Group]
227	Chr1	3855955	3856318	363	3856134	93	66.1867	10.8488	63.7236	bHLH_1_vs_bHLH_Input_peak_598	five_prime_UTR	LOC_Os01g07970	LOC_Os01g07970	--	--	XP_015626427.1 protein THYLAKOID RHODANESE-LIKE, chloroplastic-like [Oryza sativa Japonica Group]
227	Chr1	3855955	3856318	363	3856134	93	66.1867	10.8488	63.7236	bHLH_1_vs_bHLH_Input_peak_598	promoter	LOC_Os01g07970	LOC_Os01g07970	--	--	XP_015626427.1 protein THYLAKOID RHODANESE-LIKE, chloroplastic-like [Oryza sativa Japonica Group]
227	Chr1	3855982	3856391	409	3856129	69	44.0008	8.77355	41.7112	bHLH_2_vs_bHLH_Input_peak_569	five_prime_UTR	LOC_Os01g07970	LOC_Os01g07970	--	--	XP_015626427.1 protein THYLAKOID RHODANESE-LIKE, chloroplastic-like [Oryza sativa Japonica Group]
227	Chr1	3855982	3856391	409	3856129	69	44.0008	8.77355	41.7112	bHLH_2_vs_bHLH_Input_peak_569	promoter	LOC_Os01g07970	LOC_Os01g07970	--	--	XP_015626427.1 protein THYLAKOID RHODANESE-LIKE, chloroplastic-like [Oryza sativa Japonica Group]
229	Chr1	3900213	3900626	413	3900389	55	31.0695	7.16197	28.9823	bHLH_1_vs_bHLH_Input_peak_605	promoter	LOC_Os01g08020	LOC_Os01g08020	GO:0005215,transporter activity; GO:0005623,obsolete cell; GO:0005886,plasma membrane; GO:0005887,integral component of plasma membrane; GO:0006810,transport; GO:0006811,ion transport; GO:0006820,anion transport; GO:0006855,xenobiotic transmembrane transport; GO:0006873,cellular ion homeostasis; GO:0006885,regulation of pH; GO:0007154,cell communication; GO:0008509,anion transmembrane transporter…	--	XP_015628053.1 boron transporter 4 [Oryza sativa Japonica Group]
229	Chr1	3900213	3900626	413	3900389	55	31.0695	7.16197	28.9823	bHLH_1_vs_bHLH_Input_peak_605	promoter	LOC_Os01g08050	LOC_Os01g08050	--	--	BAS70673.1 Os01g0175800 [Oryza sativa Japonica Group]
229	Chr1	3900265	3900708	443	3900418	41	21.3608	6.11691	19.3904	bHLH_2_vs_bHLH_Input_peak_572	promoter	LOC_Os01g08020	LOC_Os01g08020	GO:0005215,transporter activity; GO:0005623,obsolete cell; GO:0005886,plasma membrane; GO:0005887,integral component of plasma membrane; GO:0006810,transport; GO:0006811,ion transport; GO:0006820,anion transport; GO:0006855,xenobiotic transmembrane transport; GO:0006873,cellular ion homeostasis; GO:0006885,regulation of pH; GO:0007154,cell communication; GO:0008509,anion transmembrane transporter…	--	XP_015628053.1 boron transporter 4 [Oryza sativa Japonica Group]
229	Chr1	3900265	3900708	443	3900418	41	21.3608	6.11691	19.3904	bHLH_2_vs_bHLH_Input_peak_572	promoter	LOC_Os01g08050	LOC_Os01g08050	--	--	BAS70673.1 Os01g0175800 [Oryza sativa Japonica Group]
230	Chr1	3914673	3915131	458	3914867	84	56.5565	9.81007	54.1833	bHLH_1_vs_bHLH_Input_peak_606	intergenic	--	--	--	--	--
230	Chr1	3914665	3915140	475	3914869	78	53.2855	9.90158	50.8925	bHLH_2_vs_bHLH_Input_peak_575	intergenic	--	--	--	--	--
231	Chr1	3915350	3916404	1054	3915703	127	90.782	11.4088	88.1173	bHLH_1_vs_bHLH_Input_peak_607	promoter	LOC_Os01g08090	LOC_Os01g08090	--	UGT73C; UDP-glucosyltransferase 73C [EC:2.4.1.-]; K13496;	XP_015613320.1 UDP-glycosyltransferase 73C6 [Oryza sativa Japonica Group]
231	Chr1	3915350	3916404	1054	3915703	127	90.782	11.4088	88.1173	bHLH_1_vs_bHLH_Input_peak_607	intergenic	--	--	--	--	--
231	Chr1	3915350	3916485	1135	3915713	116	84.9709	11.7324	82.2877	bHLH_2_vs_bHLH_Input_peak_576	promoter	LOC_Os01g08090	LOC_Os01g08090	--	UGT73C; UDP-glucosyltransferase 73C [EC:2.4.1.-]; K13496;	XP_015613320.1 UDP-glycosyltransferase 73C6 [Oryza sativa Japonica Group]
231	Chr1	3915350	3916485	1135	3915713	116	84.9709	11.7324	82.2877	bHLH_2_vs_bHLH_Input_peak_576	intergenic	--	--	--	--	--
232	Chr1	3928880	3929637	757	3929294	203	192.484	20.2138	189.158	bHLH_1_vs_bHLH_Input_peak_613	cds	LOC_Os01g08120	LOC_Os01g08120	GO:0003676,nucleic acid binding; GO:0003723,RNA binding; GO:0003824,catalytic activity; GO:0004518,nuclease activity; GO:0004519,endonuclease activity; GO:0005488,binding; GO:0005622,intracellular anatomical structure; GO:0005623,obsolete cell; GO:0006139,nucleobase-containing compound metabolic process; GO:0006725,cellular aromatic compound metabolic process; GO:0006807,nitrogen compound metabol…	--	XP_015613248.1 pentatricopeptide repeat-containing protein At3g62890 [Oryza sativa Japonica Group]
232	Chr1	3928880	3929637	757	3929294	203	192.484	20.2138	189.158	bHLH_1_vs_bHLH_Input_peak_613	promoter	LOC_Os01g08120	LOC_Os01g08120	GO:0003676,nucleic acid binding; GO:0003723,RNA binding; GO:0003824,catalytic activity; GO:0004518,nuclease activity; GO:0004519,endonuclease activity; GO:0005488,binding; GO:0005622,intracellular anatomical structure; GO:0005623,obsolete cell; GO:0006139,nucleobase-containing compound metabolic process; GO:0006725,cellular aromatic compound metabolic process; GO:0006807,nitrogen compound metabol…	--	XP_015613248.1 pentatricopeptide repeat-containing protein At3g62890 [Oryza sativa Japonica Group]
232	Chr1	3928848	3929645	797	3929312	205	193.217	19.9909	189.782	bHLH_2_vs_bHLH_Input_peak_582	cds	LOC_Os01g08120	LOC_Os01g08120	GO:0003676,nucleic acid binding; GO:0003723,RNA binding; GO:0003824,catalytic activity; GO:0004518,nuclease activity; GO:0004519,endonuclease activity; GO:0005488,binding; GO:0005622,intracellular anatomical structure; GO:0005623,obsolete cell; GO:0006139,nucleobase-containing compound metabolic process; GO:0006725,cellular aromatic compound metabolic process; GO:0006807,nitrogen compound metabol…	--	XP_015613248.1 pentatricopeptide repeat-containing protein At3g62890 [Oryza sativa Japonica Group]
232	Chr1	3928848	3929645	797	3929312	205	193.217	19.9909	189.782	bHLH_2_vs_bHLH_Input_peak_582	promoter	LOC_Os01g08120	LOC_Os01g08120	GO:0003676,nucleic acid binding; GO:0003723,RNA binding; GO:0003824,catalytic activity; GO:0004518,nuclease activity; GO:0004519,endonuclease activity; GO:0005488,binding; GO:0005622,intracellular anatomical structure; GO:0005623,obsolete cell; GO:0006139,nucleobase-containing compound metabolic process; GO:0006725,cellular aromatic compound metabolic process; GO:0006807,nitrogen compound metabol…	--	XP_015613248.1 pentatricopeptide repeat-containing protein At3g62890 [Oryza sativa Japonica Group]
233	Chr1	3932218	3933386	1168	3932506	57	31.8396	7.10782	29.7421	bHLH_1_vs_bHLH_Input_peak_614	five_prime_UTR	LOC_Os01g08130	LOC_Os01g08130	--	--	BAD67811.1 non-phototropic hypocotyl 3 -like [Oryza sativa Japonica Group]
233	Chr1	3932218	3933386	1168	3932506	57	31.8396	7.10782	29.7421	bHLH_1_vs_bHLH_Input_peak_614	cds	LOC_Os01g08130	LOC_Os01g08130	--	--	BAD67811.1 non-phototropic hypocotyl 3 -like [Oryza sativa Japonica Group]
233	Chr1	3932218	3933386	1168	3932506	57	31.8396	7.10782	29.7421	bHLH_1_vs_bHLH_Input_peak_614	intergenic	--	--	--	--	--
233	Chr1	3932218	3933386	1168	3932506	57	31.8396	7.10782	29.7421	bHLH_1_vs_bHLH_Input_peak_614	promoter	LOC_Os01g08130	LOC_Os01g08130	--	--	BAD67811.1 non-phototropic hypocotyl 3 -like [Oryza sativa Japonica Group]
233	Chr1	3932201	3933393	1192	3932730	57	28.4916	6.20782	26.406	bHLH_2_vs_bHLH_Input_peak_583	five_prime_UTR	LOC_Os01g08130	LOC_Os01g08130	--	--	BAD67811.1 non-phototropic hypocotyl 3 -like [Oryza sativa Japonica Group]
233	Chr1	3932201	3933393	1192	3932730	57	28.4916	6.20782	26.406	bHLH_2_vs_bHLH_Input_peak_583	cds	LOC_Os01g08130	LOC_Os01g08130	--	--	BAD67811.1 non-phototropic hypocotyl 3 -like [Oryza sativa Japonica Group]
233	Chr1	3932201	3933393	1192	3932730	57	28.4916	6.20782	26.406	bHLH_2_vs_bHLH_Input_peak_583	intergenic	--	--	--	--	--
233	Chr1	3932201	3933393	1192	3932730	57	28.4916	6.20782	26.406	bHLH_2_vs_bHLH_Input_peak_583	promoter	LOC_Os01g08130	LOC_Os01g08130	--	--	BAD67811.1 non-phototropic hypocotyl 3 -like [Oryza sativa Japonica Group]
234	Chr1	3938121	3938806	685	3938303	91	65.806	11.0849	63.3467	bHLH_1_vs_bHLH_Input_peak_615	intron	LOC_Os01g08140	LOC_Os01g08140	--	--	KAB8080187.1 hypothetical protein EE612_000567, partial [Oryza sativa]
234	Chr1	3938121	3938806	685	3938303	91	65.806	11.0849	63.3467	bHLH_1_vs_bHLH_Input_peak_615	cds	LOC_Os01g08140	LOC_Os01g08140	--	--	KAB8080187.1 hypothetical protein EE612_000567, partial [Oryza sativa]
234	Chr1	3938121	3938806	685	3938303	91	65.806	11.0849	63.3467	bHLH_1_vs_bHLH_Input_peak_615	intron	LOC_Os01g08140	LOC_Os01g08140	--	--	KAB8080187.1 hypothetical protein EE612_000567, partial [Oryza sativa]
234	Chr1	3938121	3938806	685	3938303	91	65.806	11.0849	63.3467	bHLH_1_vs_bHLH_Input_peak_615	cds	LOC_Os01g08140	LOC_Os01g08140	--	--	KAB8080187.1 hypothetical protein EE612_000567, partial [Oryza sativa]
234	Chr1	3938143	3938822	679	3938254	67	44.5004	9.24533	42.2051	bHLH_2_vs_bHLH_Input_peak_584	intron	LOC_Os01g08140	LOC_Os01g08140	--	--	KAB8080187.1 hypothetical protein EE612_000567, partial [Oryza sativa]
234	Chr1	3938143	3938822	679	3938254	67	44.5004	9.24533	42.2051	bHLH_2_vs_bHLH_Input_peak_584	cds	LOC_Os01g08140	LOC_Os01g08140	--	--	KAB8080187.1 hypothetical protein EE612_000567, partial [Oryza sativa]
234	Chr1	3938143	3938822	679	3938254	67	44.5004	9.24533	42.2051	bHLH_2_vs_bHLH_Input_peak_584	intron	LOC_Os01g08140	LOC_Os01g08140	--	--	KAB8080187.1 hypothetical protein EE612_000567, partial [Oryza sativa]
234	Chr1	3938143	3938822	679	3938254	67	44.5004	9.24533	42.2051	bHLH_2_vs_bHLH_Input_peak_584	cds	LOC_Os01g08140	LOC_Os01g08140	--	--	KAB8080187.1 hypothetical protein EE612_000567, partial [Oryza sativa]
235	Chr1	3957482	3957899	417	3957679	90	52.6604	8.11094	50.3255	bHLH_1_vs_bHLH_Input_peak_619	promoter	LOC_Os01g08170	LOC_Os01g08170	--	--	XP_015631672.1 uncharacterized protein LOC9270565 [Oryza sativa Japonica Group]
235	Chr1	3957469	3957875	406	3957677	110	76.7236	10.7718	74.1108	bHLH_2_vs_bHLH_Input_peak_589	promoter	LOC_Os01g08170	LOC_Os01g08170	--	--	XP_015631672.1 uncharacterized protein LOC9270565 [Oryza sativa Japonica Group]
236	Chr1	3958802	3960143	1341	3959899	129	99.1018	12.8814	96.3746	bHLH_1_vs_bHLH_Input_peak_620	cds	LOC_Os01g08170	LOC_Os01g08170	--	--	XP_015631672.1 uncharacterized protein LOC9270565 [Oryza sativa Japonica Group]
236	Chr1	3958768	3960137	1369	3959912	116	86.9438	12.1827	84.2443	bHLH_2_vs_bHLH_Input_peak_590	cds	LOC_Os01g08170	LOC_Os01g08170	--	--	XP_015631672.1 uncharacterized protein LOC9270565 [Oryza sativa Japonica Group]
237	Chr1	3960621	3961708	1087	3961275	212	196.189	19.3364	192.842	bHLH_1_vs_bHLH_Input_peak_621	cds	LOC_Os01g08170	LOC_Os01g08170	--	--	XP_015631672.1 uncharacterized protein LOC9270565 [Oryza sativa Japonica Group]
237	Chr1	3960482	3961684	1202	3961302	145	118.236	14.5129	115.298	bHLH_2_vs_bHLH_Input_peak_591	cds	LOC_Os01g08170	LOC_Os01g08170	--	--	XP_015631672.1 uncharacterized protein LOC9270565 [Oryza sativa Japonica Group]
239	Chr1	3986940	3987637	697	3987088	50	26.5112	6.50478	24.4887	bHLH_1_vs_bHLH_Input_peak_624	intron	LOC_Os01g08200	LOC_Os01g08200	GO:0000003,reproduction; GO:0003006,developmental process involved in reproduction; GO:0003824,catalytic activity; GO:0004843,cysteine-type deubiquitinase activity; GO:0005622,intracellular anatomical structure; GO:0005623,obsolete cell; GO:0005634,nucleus; GO:0005737,cytoplasm; GO:0005829,cytosol; GO:0006508,proteolysis; GO:0006807,nitrogen compound metabolic process; GO:0007275,multicellular or…	--	XP_015621518.1 ubiquitin carboxyl-terminal hydrolase 14 [Oryza sativa Japonica Group]
239	Chr1	3986940	3987637	697	3987088	50	26.5112	6.50478	24.4887	bHLH_1_vs_bHLH_Input_peak_624	cds	LOC_Os01g08200	LOC_Os01g08200	GO:0000003,reproduction; GO:0003006,developmental process involved in reproduction; GO:0003824,catalytic activity; GO:0004843,cysteine-type deubiquitinase activity; GO:0005622,intracellular anatomical structure; GO:0005623,obsolete cell; GO:0005634,nucleus; GO:0005737,cytoplasm; GO:0005829,cytosol; GO:0006508,proteolysis; GO:0006807,nitrogen compound metabolic process; GO:0007275,multicellular or…	--	XP_015621518.1 ubiquitin carboxyl-terminal hydrolase 14 [Oryza sativa Japonica Group]
239	Chr1	3986940	3987637	697	3987088	50	26.5112	6.50478	24.4887	bHLH_1_vs_bHLH_Input_peak_624	intron	LOC_Os01g08200	LOC_Os01g08200	GO:0000003,reproduction; GO:0003006,developmental process involved in reproduction; GO:0003824,catalytic activity; GO:0004843,cysteine-type deubiquitinase activity; GO:0005622,intracellular anatomical structure; GO:0005623,obsolete cell; GO:0005634,nucleus; GO:0005737,cytoplasm; GO:0005829,cytosol; GO:0006508,proteolysis; GO:0006807,nitrogen compound metabolic process; GO:0007275,multicellular or…	--	XP_015621518.1 ubiquitin carboxyl-terminal hydrolase 14 [Oryza sativa Japonica Group]
239	Chr1	3986918	3987653	735	3987039	52	30.1503	7.32273	28.0401	bHLH_2_vs_bHLH_Input_peak_594	intron	LOC_Os01g08200	LOC_Os01g08200	GO:0000003,reproduction; GO:0003006,developmental process involved in reproduction; GO:0003824,catalytic activity; GO:0004843,cysteine-type deubiquitinase activity; GO:0005622,intracellular anatomical structure; GO:0005623,obsolete cell; GO:0005634,nucleus; GO:0005737,cytoplasm; GO:0005829,cytosol; GO:0006508,proteolysis; GO:0006807,nitrogen compound metabolic process; GO:0007275,multicellular or…	--	XP_015621518.1 ubiquitin carboxyl-terminal hydrolase 14 [Oryza sativa Japonica Group]
239	Chr1	3986918	3987653	735	3987039	52	30.1503	7.32273	28.0401	bHLH_2_vs_bHLH_Input_peak_594	cds	LOC_Os01g08200	LOC_Os01g08200	GO:0000003,reproduction; GO:0003006,developmental process involved in reproduction; GO:0003824,catalytic activity; GO:0004843,cysteine-type deubiquitinase activity; GO:0005622,intracellular anatomical structure; GO:0005623,obsolete cell; GO:0005634,nucleus; GO:0005737,cytoplasm; GO:0005829,cytosol; GO:0006508,proteolysis; GO:0006807,nitrogen compound metabolic process; GO:0007275,multicellular or…	--	XP_015621518.1 ubiquitin carboxyl-terminal hydrolase 14 [Oryza sativa Japonica Group]
239	Chr1	3986918	3987653	735	3987039	52	30.1503	7.32273	28.0401	bHLH_2_vs_bHLH_Input_peak_594	intron	LOC_Os01g08200	LOC_Os01g08200	GO:0000003,reproduction; GO:0003006,developmental process involved in reproduction; GO:0003824,catalytic activity; GO:0004843,cysteine-type deubiquitinase activity; GO:0005622,intracellular anatomical structure; GO:0005623,obsolete cell; GO:0005634,nucleus; GO:0005737,cytoplasm; GO:0005829,cytosol; GO:0006508,proteolysis; GO:0006807,nitrogen compound metabolic process; GO:0007275,multicellular or…	--	XP_015621518.1 ubiquitin carboxyl-terminal hydrolase 14 [Oryza sativa Japonica Group]
240	Chr1	3995413	3996490	1077	3995708	149	135.79	17.9145	132.811	bHLH_1_vs_bHLH_Input_peak_625	intergenic	--	--	--	--	--
240	Chr1	3995424	3996441	1017	3995645	133	119.954	17.2554	117.002	bHLH_2_vs_bHLH_Input_peak_595	intergenic	--	--	--	--	--
241	Chr1	4031827	4032271	444	4032060	125	109.48	16.1732	106.678	bHLH_1_vs_bHLH_Input_peak_627	promoter	LOC_Os01g08250	LOC_Os01g08250	--	--	EEC70040.1 hypothetical protein OsI_00627 [Oryza sativa Indica Group]
241	Chr1	4031807	4032288	481	4032062	152	150.354	21.1392	147.194	bHLH_2_vs_bHLH_Input_peak_600	promoter	LOC_Os01g08250	LOC_Os01g08250	--	--	EEC70040.1 hypothetical protein OsI_00627 [Oryza sativa Indica Group]
242	Chr1	4063682	4064030	348	4063855	51	25.3369	6.04621	23.3313	bHLH_1_vs_bHLH_Input_peak_630	five_prime_UTR	LOC_Os01g08290	LOC_Os01g08290	GO:0016020,membrane;	--	XP_015649705.1 protein PGR [Oryza sativa Japonica Group]
242	Chr1	4063682	4064030	348	4063855	51	25.3369	6.04621	23.3313	bHLH_1_vs_bHLH_Input_peak_630	promoter	LOC_Os01g08290	LOC_Os01g08290	GO:0016020,membrane;	--	XP_015649705.1 protein PGR [Oryza sativa Japonica Group]
242	Chr1	4063666	4064020	354	4063857	56	31.2992	7.09003	29.1711	bHLH_2_vs_bHLH_Input_peak_602	five_prime_UTR	LOC_Os01g08290	LOC_Os01g08290	GO:0016020,membrane;	--	XP_015649705.1 protein PGR [Oryza sativa Japonica Group]
242	Chr1	4063666	4064020	354	4063857	56	31.2992	7.09003	29.1711	bHLH_2_vs_bHLH_Input_peak_602	promoter	LOC_Os01g08290	LOC_Os01g08290	GO:0016020,membrane;	--	XP_015649705.1 protein PGR [Oryza sativa Japonica Group]
243	Chr1	4096447	4096927	480	4096742	141	117.843	15.1152	114.984	bHLH_1_vs_bHLH_Input_peak_632	intergenic	--	--	--	--	--
243	Chr1	4096479	4096919	440	4096728	116	94.6619	14.078	91.9002	bHLH_2_vs_bHLH_Input_peak_604	intergenic	--	--	--	--	--
244	Chr1	4102222	4103018	796	4102571	67	36.0512	6.96757	33.899	bHLH_1_vs_bHLH_Input_peak_633	intergenic	--	--	--	--	--
244	Chr1	4102331	4103055	724	4102570	62	33.8927	7.01914	31.7296	bHLH_2_vs_bHLH_Input_peak_605	intergenic	--	--	--	--	--
245	Chr1	4110346	4112012	1666	4110795	65	36.4581	7.30934	34.3013	bHLH_1_vs_bHLH_Input_peak_634	intergenic	--	--	--	--	--
245	Chr1	4110346	4112012	1666	4110795	65	36.4581	7.30934	34.3013	bHLH_1_vs_bHLH_Input_peak_634	three_prime_UTR	LOC_Os01g08380	LOC_Os01g08380	GO:0003824,catalytic activity; GO:0016410,N-acyltransferase activity; GO:0016740,transferase activity; GO:0016746,acyltransferase activity; GO:0016747,acyltransferase activity, transferring groups other than amino-acyl groups;	--	XP_015620017.1 acyl transferase 7-like [Oryza sativa Japonica Group]
245	Chr1	4110346	4112012	1666	4110795	65	36.4581	7.30934	34.3013	bHLH_1_vs_bHLH_Input_peak_634	cds	LOC_Os01g08380	LOC_Os01g08380	GO:0003824,catalytic activity; GO:0016410,N-acyltransferase activity; GO:0016740,transferase activity; GO:0016746,acyltransferase activity; GO:0016747,acyltransferase activity, transferring groups other than amino-acyl groups;	--	XP_015620017.1 acyl transferase 7-like [Oryza sativa Japonica Group]
245	Chr1	4110346	4112012	1666	4110795	65	36.4581	7.30934	34.3013	bHLH_1_vs_bHLH_Input_peak_634	five_prime_UTR	LOC_Os01g08380	LOC_Os01g08380	GO:0003824,catalytic activity; GO:0016410,N-acyltransferase activity; GO:0016740,transferase activity; GO:0016746,acyltransferase activity; GO:0016747,acyltransferase activity, transferring groups other than amino-acyl groups;	--	XP_015620017.1 acyl transferase 7-like [Oryza sativa Japonica Group]
245	Chr1	4110345	4112016	1671	4110800	58	33.1403	7.3388	30.9874	bHLH_2_vs_bHLH_Input_peak_606	intergenic	--	--	--	--	--
245	Chr1	4110345	4112016	1671	4110800	58	33.1403	7.3388	30.9874	bHLH_2_vs_bHLH_Input_peak_606	three_prime_UTR	LOC_Os01g08380	LOC_Os01g08380	GO:0003824,catalytic activity; GO:0016410,N-acyltransferase activity; GO:0016740,transferase activity; GO:0016746,acyltransferase activity; GO:0016747,acyltransferase activity, transferring groups other than amino-acyl groups;	--	XP_015620017.1 acyl transferase 7-like [Oryza sativa Japonica Group]
245	Chr1	4110345	4112016	1671	4110800	58	33.1403	7.3388	30.9874	bHLH_2_vs_bHLH_Input_peak_606	cds	LOC_Os01g08380	LOC_Os01g08380	GO:0003824,catalytic activity; GO:0016410,N-acyltransferase activity; GO:0016740,transferase activity; GO:0016746,acyltransferase activity; GO:0016747,acyltransferase activity, transferring groups other than amino-acyl groups;	--	XP_015620017.1 acyl transferase 7-like [Oryza sativa Japonica Group]
245	Chr1	4110345	4112016	1671	4110800	58	33.1403	7.3388	30.9874	bHLH_2_vs_bHLH_Input_peak_606	five_prime_UTR	LOC_Os01g08380	LOC_Os01g08380	GO:0003824,catalytic activity; GO:0016410,N-acyltransferase activity; GO:0016740,transferase activity; GO:0016746,acyltransferase activity; GO:0016747,acyltransferase activity, transferring groups other than amino-acyl groups;	--	XP_015620017.1 acyl transferase 7-like [Oryza sativa Japonica Group]
246	Chr1	4123150	4123580	430	4123341	102	69.0172	10.1734	66.5299	bHLH_1_vs_bHLH_Input_peak_635	promoter	LOC_Os01g08410	LOC_Os01g08410	--	--	XP_015617770.1 uncharacterized protein DDB_G0286299 [Oryza sativa Japonica Group]
246	Chr1	4123150	4123580	430	4123341	102	69.0172	10.1734	66.5299	bHLH_1_vs_bHLH_Input_peak_635	five_prime_UTR	LOC_Os01g08410	LOC_Os01g08410	--	--	XP_015617770.1 uncharacterized protein DDB_G0286299 [Oryza sativa Japonica Group]
246	Chr1	4123126	4123573	447	4123308	97	69.0296	10.9187	66.4844	bHLH_2_vs_bHLH_Input_peak_607	promoter	LOC_Os01g08410	LOC_Os01g08410	--	--	XP_015617770.1 uncharacterized protein DDB_G0286299 [Oryza sativa Japonica Group]
246	Chr1	4123126	4123573	447	4123308	97	69.0296	10.9187	66.4844	bHLH_2_vs_bHLH_Input_peak_607	five_prime_UTR	LOC_Os01g08410	LOC_Os01g08410	--	--	XP_015617770.1 uncharacterized protein DDB_G0286299 [Oryza sativa Japonica Group]
247	Chr1	4170899	4171466	567	4171123	79	48.5333	8.5156	46.2401	bHLH_1_vs_bHLH_Input_peak_641	cds	LOC_Os01g08460	LOC_Os01g08460	GO:0003333,amino acid transmembrane transport; GO:0005215,transporter activity; GO:0005342,organic acid transmembrane transporter activity; GO:0006810,transport; GO:0006811,ion transport; GO:0006812,cation transport; GO:0006820,anion transport; GO:0006865,amino acid transport; GO:0008324,cation transmembrane transporter activity; GO:0008509,anion transmembrane transporter activity; GO:0008514,org…	--	EEE53986.1 hypothetical protein OsJ_00615 [Oryza sativa Japonica Group]
247	Chr1	4170899	4171466	567	4171123	79	48.5333	8.5156	46.2401	bHLH_1_vs_bHLH_Input_peak_641	intron	LOC_Os01g08460	LOC_Os01g08460	GO:0003333,amino acid transmembrane transport; GO:0005215,transporter activity; GO:0005342,organic acid transmembrane transporter activity; GO:0006810,transport; GO:0006811,ion transport; GO:0006812,cation transport; GO:0006820,anion transport; GO:0006865,amino acid transport; GO:0008324,cation transmembrane transporter activity; GO:0008509,anion transmembrane transporter activity; GO:0008514,org…	--	EEE53986.1 hypothetical protein OsJ_00615 [Oryza sativa Japonica Group]
247	Chr1	4170899	4171466	567	4171123	79	48.5333	8.5156	46.2401	bHLH_1_vs_bHLH_Input_peak_641	cds	LOC_Os01g08460	LOC_Os01g08460	GO:0003333,amino acid transmembrane transport; GO:0005215,transporter activity; GO:0005342,organic acid transmembrane transporter activity; GO:0006810,transport; GO:0006811,ion transport; GO:0006812,cation transport; GO:0006820,anion transport; GO:0006865,amino acid transport; GO:0008324,cation transmembrane transporter activity; GO:0008509,anion transmembrane transporter activity; GO:0008514,org…	--	EEE53986.1 hypothetical protein OsJ_00615 [Oryza sativa Japonica Group]
247	Chr1	4170918	4171434	516	4171128	73	44.2046	8.24471	41.9127	bHLH_2_vs_bHLH_Input_peak_615	cds	LOC_Os01g08460	LOC_Os01g08460	GO:0003333,amino acid transmembrane transport; GO:0005215,transporter activity; GO:0005342,organic acid transmembrane transporter activity; GO:0006810,transport; GO:0006811,ion transport; GO:0006812,cation transport; GO:0006820,anion transport; GO:0006865,amino acid transport; GO:0008324,cation transmembrane transporter activity; GO:0008509,anion transmembrane transporter activity; GO:0008514,org…	--	EEE53986.1 hypothetical protein OsJ_00615 [Oryza sativa Japonica Group]
247	Chr1	4170918	4171434	516	4171128	73	44.2046	8.24471	41.9127	bHLH_2_vs_bHLH_Input_peak_615	intron	LOC_Os01g08460	LOC_Os01g08460	GO:0003333,amino acid transmembrane transport; GO:0005215,transporter activity; GO:0005342,organic acid transmembrane transporter activity; GO:0006810,transport; GO:0006811,ion transport; GO:0006812,cation transport; GO:0006820,anion transport; GO:0006865,amino acid transport; GO:0008324,cation transmembrane transporter activity; GO:0008509,anion transmembrane transporter activity; GO:0008514,org…	--	EEE53986.1 hypothetical protein OsJ_00615 [Oryza sativa Japonica Group]
248	Chr1	4181445	4181781	336	4181657	60	31.9465	6.7556	29.8475	bHLH_1_vs_bHLH_Input_peak_642	promoter	LOC_Os01g08470	LOC_Os01g08470	--	--	XP_015624422.1 leucine-rich repeat extensin-like protein 3 [Oryza sativa Japonica Group]
248	Chr1	4181436	4181765	329	4181643	56	27.7382	6.12392	25.6637	bHLH_2_vs_bHLH_Input_peak_618	promoter	LOC_Os01g08470	LOC_Os01g08470	--	--	XP_015624422.1 leucine-rich repeat extensin-like protein 3 [Oryza sativa Japonica Group]
250	Chr1	4202285	4202696	411	4202489	145	134.272	18.4004	131.303	bHLH_1_vs_bHLH_Input_peak_643	promoter	LOC_Os01g08500	LOC_Os01g08500	--	--	BAD67842.1 ribosomal protein -like [Oryza sativa Japonica Group]
250	Chr1	4202303	4202704	401	4202485	134	125.111	18.458	122.123	bHLH_2_vs_bHLH_Input_peak_620	promoter	LOC_Os01g08500	LOC_Os01g08500	--	--	BAD67842.1 ribosomal protein -like [Oryza sativa Japonica Group]
251	Chr1	4213445	4213868	423	4213655	73	43.0246	7.9478	40.7916	bHLH_1_vs_bHLH_Input_peak_644	promoter	LOC_Os01g08510	LOC_Os01g08510	GO:0003676,nucleic acid binding; GO:0003677,DNA binding; GO:0005488,binding; GO:0005622,intracellular anatomical structure; GO:0005623,obsolete cell; GO:0005634,nucleus; GO:0005737,cytoplasm; GO:0009295,nucleoid; GO:0009507,chloroplast; GO:0009532,plastid stroma; GO:0009534,chloroplast thylakoid; GO:0009535,chloroplast thylakoid membrane; GO:0009536,plastid; GO:0009579,thylakoid; GO:0016020,membr…	--	XP_015621026.1 MAR-binding filament-like protein 1 isoform X2 [Oryza sativa Japonica Group]
251	Chr1	4213445	4213823	378	4213608	70	40.2011	7.62804	37.9576	bHLH_2_vs_bHLH_Input_peak_621	promoter	LOC_Os01g08510	LOC_Os01g08510	GO:0003676,nucleic acid binding; GO:0003677,DNA binding; GO:0005488,binding; GO:0005622,intracellular anatomical structure; GO:0005623,obsolete cell; GO:0005634,nucleus; GO:0005737,cytoplasm; GO:0009295,nucleoid; GO:0009507,chloroplast; GO:0009532,plastid stroma; GO:0009534,chloroplast thylakoid; GO:0009535,chloroplast thylakoid membrane; GO:0009536,plastid; GO:0009579,thylakoid; GO:0016020,membr…	--	XP_015621026.1 MAR-binding filament-like protein 1 isoform X2 [Oryza sativa Japonica Group]
252	Chr1	4224297	4224807	510	4224634	91	59.1479	9.42671	56.7494	bHLH_1_vs_bHLH_Input_peak_645	intergenic	--	--	--	--	--
252	Chr1	4224411	4224843	432	4224658	73	49.7744	9.75842	47.4191	bHLH_2_vs_bHLH_Input_peak_622	intergenic	--	--	--	--	--
253	Chr1	4233570	4234134	564	4233867	76	47.2186	8.59798	44.9398	bHLH_1_vs_bHLH_Input_peak_647	promoter	LOC_Os01g08530	LOC_Os01g08530	--	--	EAY72787.1 hypothetical protein OsI_00651 [Oryza sativa Indica Group]
253	Chr1	4233579	4234161	582	4233933	88	56.5762	9.23229	54.1493	bHLH_2_vs_bHLH_Input_peak_625	promoter	LOC_Os01g08530	LOC_Os01g08530	--	--	EAY72787.1 hypothetical protein OsI_00651 [Oryza sativa Indica Group]
254	Chr1	4276748	4277193	445	4276984	46	24.4574	6.41914	22.4649	bHLH_1_vs_bHLH_Input_peak_655	promoter	LOC_Os01g08580	LOC_Os01g08580	--	--	XP_015617266.1 FRIGIDA-like protein 4a [Oryza sativa Japonica Group]
254	Chr1	4276748	4277193	445	4276984	46	24.4574	6.41914	22.4649	bHLH_1_vs_bHLH_Input_peak_655	promoter	LOC_Os01g08590	LOC_Os01g08590	--	--	BAF04127.2 Os01g0181200 [Oryza sativa Japonica Group]
254	Chr1	4276740	4277191	451	4277004	39	19.8248	5.88146	17.883	bHLH_2_vs_bHLH_Input_peak_631	promoter	LOC_Os01g08580	LOC_Os01g08580	--	--	XP_015617266.1 FRIGIDA-like protein 4a [Oryza sativa Japonica Group]
254	Chr1	4276740	4277191	451	4277004	39	19.8248	5.88146	17.883	bHLH_2_vs_bHLH_Input_peak_631	promoter	LOC_Os01g08590	LOC_Os01g08590	--	--	BAF04127.2 Os01g0181200 [Oryza sativa Japonica Group]
255	Chr1	4326382	4326750	368	4326570	97	68.7651	10.8533	66.2797	bHLH_1_vs_bHLH_Input_peak_659	promoter	LOC_Os01g08680	LOC_Os01g08680	--	--	EEE53998.1 hypothetical protein OsJ_00639 [Oryza sativa Japonica Group]
255	Chr1	4326382	4326750	368	4326570	97	68.7651	10.8533	66.2797	bHLH_1_vs_bHLH_Input_peak_659	five_prime_UTR	LOC_Os01g08690	LOC_Os01g08690	--	--	XP_015628788.1 uncharacterized protein LOC9272136 isoform X1 [Oryza sativa Japonica Group]
255	Chr1	4326382	4326750	368	4326570	97	68.7651	10.8533	66.2797	bHLH_1_vs_bHLH_Input_peak_659	cds	LOC_Os01g08690	LOC_Os01g08690	--	--	XP_015628788.1 uncharacterized protein LOC9272136 isoform X1 [Oryza sativa Japonica Group]
255	Chr1	4326382	4326750	368	4326570	97	68.7651	10.8533	66.2797	bHLH_1_vs_bHLH_Input_peak_659	promoter	LOC_Os01g08690	LOC_Os01g08690	--	--	XP_015628788.1 uncharacterized protein LOC9272136 isoform X1 [Oryza sativa Japonica Group]
255	Chr1	4326381	4326823	442	4326571	60	34.1242	7.33982	31.9581	bHLH_2_vs_bHLH_Input_peak_636	promoter	LOC_Os01g08680	LOC_Os01g08680	--	--	EEE53998.1 hypothetical protein OsJ_00639 [Oryza sativa Japonica Group]
255	Chr1	4326381	4326823	442	4326571	60	34.1242	7.33982	31.9581	bHLH_2_vs_bHLH_Input_peak_636	five_prime_UTR	LOC_Os01g08690	LOC_Os01g08690	--	--	XP_015628788.1 uncharacterized protein LOC9272136 isoform X1 [Oryza sativa Japonica Group]
255	Chr1	4326381	4326823	442	4326571	60	34.1242	7.33982	31.9581	bHLH_2_vs_bHLH_Input_peak_636	cds	LOC_Os01g08690	LOC_Os01g08690	--	--	XP_015628788.1 uncharacterized protein LOC9272136 isoform X1 [Oryza sativa Japonica Group]
255	Chr1	4326381	4326823	442	4326571	60	34.1242	7.33982	31.9581	bHLH_2_vs_bHLH_Input_peak_636	promoter	LOC_Os01g08690	LOC_Os01g08690	--	--	XP_015628788.1 uncharacterized protein LOC9272136 isoform X1 [Oryza sativa Japonica Group]
256	Chr1	4338286	4338796	510	4338552	143	122.931	15.9476	120.038	bHLH_1_vs_bHLH_Input_peak_660	intron	LOC_Os01g08700	LOC_Os01g08700	GO:0000003,reproduction; GO:0000302,response to reactive oxygen species; GO:0003006,developmental process involved in reproduction; GO:0005622,intracellular anatomical structure; GO:0005623,obsolete cell; GO:0005634,nucleus; GO:0005654,nucleoplasm; GO:0005737,cytoplasm; GO:0006355,regulation of DNA-templated transcription; GO:0006950,response to stress; GO:0006979,response to oxidative stress; GO…	GI; GIGANTEA; K12124;	XP_015649578.1 protein GIGANTEA [Oryza sativa Japonica Group]
256	Chr1	4338286	4338796	510	4338552	143	122.931	15.9476	120.038	bHLH_1_vs_bHLH_Input_peak_660	five_prime_UTR	LOC_Os01g08700	LOC_Os01g08700	GO:0000003,reproduction; GO:0000302,response to reactive oxygen species; GO:0003006,developmental process involved in reproduction; GO:0005622,intracellular anatomical structure; GO:0005623,obsolete cell; GO:0005634,nucleus; GO:0005654,nucleoplasm; GO:0005737,cytoplasm; GO:0006355,regulation of DNA-templated transcription; GO:0006950,response to stress; GO:0006979,response to oxidative stress; GO…	GI; GIGANTEA; K12124;	XP_015649578.1 protein GIGANTEA [Oryza sativa Japonica Group]
256	Chr1	4338286	4338796	510	4338552	143	122.931	15.9476	120.038	bHLH_1_vs_bHLH_Input_peak_660	promoter	LOC_Os01g08700	LOC_Os01g08700	GO:0000003,reproduction; GO:0000302,response to reactive oxygen species; GO:0003006,developmental process involved in reproduction; GO:0005622,intracellular anatomical structure; GO:0005623,obsolete cell; GO:0005634,nucleus; GO:0005654,nucleoplasm; GO:0005737,cytoplasm; GO:0006355,regulation of DNA-templated transcription; GO:0006950,response to stress; GO:0006979,response to oxidative stress; GO…	GI; GIGANTEA; K12124;	XP_015649578.1 protein GIGANTEA [Oryza sativa Japonica Group]
256	Chr1	4338035	4338837	802	4338566	117	98.5026	14.895	95.7113	bHLH_2_vs_bHLH_Input_peak_638	intron	LOC_Os01g08700	LOC_Os01g08700	GO:0000003,reproduction; GO:0000302,response to reactive oxygen species; GO:0003006,developmental process involved in reproduction; GO:0005622,intracellular anatomical structure; GO:0005623,obsolete cell; GO:0005634,nucleus; GO:0005654,nucleoplasm; GO:0005737,cytoplasm; GO:0006355,regulation of DNA-templated transcription; GO:0006950,response to stress; GO:0006979,response to oxidative stress; GO…	GI; GIGANTEA; K12124;	XP_015649578.1 protein GIGANTEA [Oryza sativa Japonica Group]
256	Chr1	4338035	4338837	802	4338566	117	98.5026	14.895	95.7113	bHLH_2_vs_bHLH_Input_peak_638	five_prime_UTR	LOC_Os01g08700	LOC_Os01g08700	GO:0000003,reproduction; GO:0000302,response to reactive oxygen species; GO:0003006,developmental process involved in reproduction; GO:0005622,intracellular anatomical structure; GO:0005623,obsolete cell; GO:0005634,nucleus; GO:0005654,nucleoplasm; GO:0005737,cytoplasm; GO:0006355,regulation of DNA-templated transcription; GO:0006950,response to stress; GO:0006979,response to oxidative stress; GO…	GI; GIGANTEA; K12124;	XP_015649578.1 protein GIGANTEA [Oryza sativa Japonica Group]
256	Chr1	4338035	4338837	802	4338566	117	98.5026	14.895	95.7113	bHLH_2_vs_bHLH_Input_peak_638	promoter	LOC_Os01g08700	LOC_Os01g08700	GO:0000003,reproduction; GO:0000302,response to reactive oxygen species; GO:0003006,developmental process involved in reproduction; GO:0005622,intracellular anatomical structure; GO:0005623,obsolete cell; GO:0005634,nucleus; GO:0005654,nucleoplasm; GO:0005737,cytoplasm; GO:0006355,regulation of DNA-templated transcription; GO:0006950,response to stress; GO:0006979,response to oxidative stress; GO…	GI; GIGANTEA; K12124;	XP_015649578.1 protein GIGANTEA [Oryza sativa Japonica Group]
257	Chr1	4341737	4342054	317	4341866	61	34.8059	7.3921	32.6702	bHLH_1_vs_bHLH_Input_peak_661	cds	LOC_Os01g08710	LOC_Os01g08710	--	--	XP_015632233.1 probable WRKY transcription factor 13 isoform X2 [Oryza sativa Japonica Group]
257	Chr1	4341737	4342054	317	4341866	61	34.8059	7.3921	32.6702	bHLH_1_vs_bHLH_Input_peak_661	intron	LOC_Os01g08710	LOC_Os01g08710	--	--	XP_015632233.1 probable WRKY transcription factor 13 isoform X2 [Oryza sativa Japonica Group]
257	Chr1	4341737	4342054	317	4341866	61	34.8059	7.3921	32.6702	bHLH_1_vs_bHLH_Input_peak_661	intron	LOC_Os01g08710	LOC_Os01g08710	--	--	XP_015632233.1 probable WRKY transcription factor 13 isoform X2 [Oryza sativa Japonica Group]
257	Chr1	4341697	4342068	371	4341907	63	39.5362	8.43971	37.3012	bHLH_2_vs_bHLH_Input_peak_640	cds	LOC_Os01g08710	LOC_Os01g08710	--	--	XP_015632233.1 probable WRKY transcription factor 13 isoform X2 [Oryza sativa Japonica Group]
257	Chr1	4341697	4342068	371	4341907	63	39.5362	8.43971	37.3012	bHLH_2_vs_bHLH_Input_peak_640	intron	LOC_Os01g08710	LOC_Os01g08710	--	--	XP_015632233.1 probable WRKY transcription factor 13 isoform X2 [Oryza sativa Japonica Group]
257	Chr1	4341697	4342068	371	4341907	63	39.5362	8.43971	37.3012	bHLH_2_vs_bHLH_Input_peak_640	intron	LOC_Os01g08710	LOC_Os01g08710	--	--	XP_015632233.1 probable WRKY transcription factor 13 isoform X2 [Oryza sativa Japonica Group]
258	Chr1	4373794	4374346	552	4374036	203	176.819	17.072	173.586	bHLH_1_vs_bHLH_Input_peak_666	promoter	LOC_Os01g08750	LOC_Os01g08750	--	--	XP_015650038.1 uncharacterized protein LOC4325331 isoform X2 [Oryza sativa Japonica Group]
258	Chr1	4373794	4374346	552	4374036	203	176.819	17.072	173.586	bHLH_1_vs_bHLH_Input_peak_666	five_prime_UTR	LOC_Os01g08750	LOC_Os01g08750	--	--	XP_015650038.1 uncharacterized protein LOC4325331 isoform X2 [Oryza sativa Japonica Group]
258	Chr1	4373805	4374413	608	4374039	148	112.19	12.8074	109.295	bHLH_2_vs_bHLH_Input_peak_644	promoter	LOC_Os01g08750	LOC_Os01g08750	--	--	XP_015650038.1 uncharacterized protein LOC4325331 isoform X2 [Oryza sativa Japonica Group]
258	Chr1	4373805	4374413	608	4374039	148	112.19	12.8074	109.295	bHLH_2_vs_bHLH_Input_peak_644	five_prime_UTR	LOC_Os01g08750	LOC_Os01g08750	--	--	XP_015650038.1 uncharacterized protein LOC4325331 isoform X2 [Oryza sativa Japonica Group]
260	Chr1	4415773	4416302	529	4415954	93	60.7037	9.51513	58.2909	bHLH_1_vs_bHLH_Input_peak_674	promoter	LOC_Os01g08800	LOC_Os01g08800	GO:0000038,very long-chain fatty acid metabolic process; GO:0003824,catalytic activity; GO:0004497,monooxygenase activity; GO:0005622,intracellular anatomical structure; GO:0005623,obsolete cell; GO:0005737,cytoplasm; GO:0005783,endoplasmic reticulum; GO:0006082,organic acid metabolic process; GO:0006629,lipid metabolic process; GO:0006631,fatty acid metabolic process; GO:0006633,fatty acid biosy…	CYP86B1; fatty acid omega-hydroxylase [EC:1.14.-.-]; K15402; MAH1, CYP96A15; midchain alkane hydroxylase; K15405;	XP_015643486.1 noroxomaritidine synthase [Oryza sativa Japonica Group]
260	Chr1	4415773	4416302	529	4415954	93	60.7037	9.51513	58.2909	bHLH_1_vs_bHLH_Input_peak_674	cds	LOC_Os01g08790	LOC_Os01g08790	--	RPA43; DNA-directed RNA polymerase I subunit RPA43; K03004;	XP_025879187.1 tropomyosin [Oryza sativa Japonica Group]
260	Chr1	4415747	4416250	503	4415944	97	65.9084	10.1659	63.3912	bHLH_2_vs_bHLH_Input_peak_650	promoter	LOC_Os01g08800	LOC_Os01g08800	GO:0000038,very long-chain fatty acid metabolic process; GO:0003824,catalytic activity; GO:0004497,monooxygenase activity; GO:0005622,intracellular anatomical structure; GO:0005623,obsolete cell; GO:0005737,cytoplasm; GO:0005783,endoplasmic reticulum; GO:0006082,organic acid metabolic process; GO:0006629,lipid metabolic process; GO:0006631,fatty acid metabolic process; GO:0006633,fatty acid biosy…	CYP86B1; fatty acid omega-hydroxylase [EC:1.14.-.-]; K15402; MAH1, CYP96A15; midchain alkane hydroxylase; K15405;	XP_015643486.1 noroxomaritidine synthase [Oryza sativa Japonica Group]
260	Chr1	4415747	4416250	503	4415944	97	65.9084	10.1659	63.3912	bHLH_2_vs_bHLH_Input_peak_650	cds	LOC_Os01g08790	LOC_Os01g08790	--	RPA43; DNA-directed RNA polymerase I subunit RPA43; K03004;	XP_025879187.1 tropomyosin [Oryza sativa Japonica Group]
261	Chr1	4421403	4422901	1498	4422682	77	48.2106	8.70965	45.9213	bHLH_1_vs_bHLH_Input_peak_675	cds	LOC_Os01g08810	LOC_Os01g08810	GO:0000038,very long-chain fatty acid metabolic process; GO:0003824,catalytic activity; GO:0004497,monooxygenase activity; GO:0005622,intracellular anatomical structure; GO:0005623,obsolete cell; GO:0005737,cytoplasm; GO:0005783,endoplasmic reticulum; GO:0006082,organic acid metabolic process; GO:0006629,lipid metabolic process; GO:0006631,fatty acid metabolic process; GO:0006633,fatty acid biosy…	CYP86B1; fatty acid omega-hydroxylase [EC:1.14.-.-]; K15402; MAH1, CYP96A15; midchain alkane hydroxylase; K15405;	XP_015621294.1 alkane hydroxylase MAH1 [Oryza sativa Japonica Group]
261	Chr1	4421403	4422901	1498	4422682	77	48.2106	8.70965	45.9213	bHLH_1_vs_bHLH_Input_peak_675	three_prime_UTR	LOC_Os01g08810	LOC_Os01g08810	GO:0000038,very long-chain fatty acid metabolic process; GO:0003824,catalytic activity; GO:0004497,monooxygenase activity; GO:0005622,intracellular anatomical structure; GO:0005623,obsolete cell; GO:0005737,cytoplasm; GO:0005783,endoplasmic reticulum; GO:0006082,organic acid metabolic process; GO:0006629,lipid metabolic process; GO:0006631,fatty acid metabolic process; GO:0006633,fatty acid biosy…	CYP86B1; fatty acid omega-hydroxylase [EC:1.14.-.-]; K15402; MAH1, CYP96A15; midchain alkane hydroxylase; K15405;	XP_015621294.1 alkane hydroxylase MAH1 [Oryza sativa Japonica Group]
261	Chr1	4421395	4422925	1530	4422693	79	52.8714	9.62599	50.4827	bHLH_2_vs_bHLH_Input_peak_651	cds	LOC_Os01g08810	LOC_Os01g08810	GO:0000038,very long-chain fatty acid metabolic process; GO:0003824,catalytic activity; GO:0004497,monooxygenase activity; GO:0005622,intracellular anatomical structure; GO:0005623,obsolete cell; GO:0005737,cytoplasm; GO:0005783,endoplasmic reticulum; GO:0006082,organic acid metabolic process; GO:0006629,lipid metabolic process; GO:0006631,fatty acid metabolic process; GO:0006633,fatty acid biosy…	CYP86B1; fatty acid omega-hydroxylase [EC:1.14.-.-]; K15402; MAH1, CYP96A15; midchain alkane hydroxylase; K15405;	XP_015621294.1 alkane hydroxylase MAH1 [Oryza sativa Japonica Group]
261	Chr1	4421395	4422925	1530	4422693	79	52.8714	9.62599	50.4827	bHLH_2_vs_bHLH_Input_peak_651	three_prime_UTR	LOC_Os01g08810	LOC_Os01g08810	GO:0000038,very long-chain fatty acid metabolic process; GO:0003824,catalytic activity; GO:0004497,monooxygenase activity; GO:0005622,intracellular anatomical structure; GO:0005623,obsolete cell; GO:0005737,cytoplasm; GO:0005783,endoplasmic reticulum; GO:0006082,organic acid metabolic process; GO:0006629,lipid metabolic process; GO:0006631,fatty acid metabolic process; GO:0006633,fatty acid biosy…	CYP86B1; fatty acid omega-hydroxylase [EC:1.14.-.-]; K15402; MAH1, CYP96A15; midchain alkane hydroxylase; K15405;	XP_015621294.1 alkane hydroxylase MAH1 [Oryza sativa Japonica Group]
262	Chr1	4432001	4432537	536	4432250	59	37.2615	8.4067	35.095	bHLH_1_vs_bHLH_Input_peak_676	cds	LOC_Os01g08820	LOC_Os01g08820	GO:0009966,regulation of signal transduction; GO:0010646,regulation of cell communication; GO:0023051,regulation of signaling; GO:0030111,regulation of Wnt signaling pathway; GO:0048583,regulation of response to stimulus; GO:0050789,regulation of biological process; GO:0050794,regulation of cellular process; GO:0060828,regulation of canonical Wnt signaling pathway; GO:0065007,biological regulatio…	--	XP_015642944.1 uncharacterized protein LOC9271558 [Oryza sativa Japonica Group]
262	Chr1	4432001	4432537	536	4432250	59	37.2615	8.4067	35.095	bHLH_1_vs_bHLH_Input_peak_676	promoter	LOC_Os01g08830	LOC_Os01g08830	--	--	XP_015621485.1 F-box protein At2g05970 isoform X2 [Oryza sativa Japonica Group]
262	Chr1	4432033	4432492	459	4432204	40	21.1143	6.17648	19.1486	bHLH_2_vs_bHLH_Input_peak_652	cds	LOC_Os01g08820	LOC_Os01g08820	GO:0009966,regulation of signal transduction; GO:0010646,regulation of cell communication; GO:0023051,regulation of signaling; GO:0030111,regulation of Wnt signaling pathway; GO:0048583,regulation of response to stimulus; GO:0050789,regulation of biological process; GO:0050794,regulation of cellular process; GO:0060828,regulation of canonical Wnt signaling pathway; GO:0065007,biological regulatio…	--	XP_015642944.1 uncharacterized protein LOC9271558 [Oryza sativa Japonica Group]
262	Chr1	4432033	4432492	459	4432204	40	21.1143	6.17648	19.1486	bHLH_2_vs_bHLH_Input_peak_652	promoter	LOC_Os01g08830	LOC_Os01g08830	--	--	XP_015621485.1 F-box protein At2g05970 isoform X2 [Oryza sativa Japonica Group]
263	Chr1	4449289	4450255	966	4449647	91	67.0335	11.4136	64.563	bHLH_1_vs_bHLH_Input_peak_680	cds	LOC_Os01g08860	LOC_Os01g08860	GO:0005622,intracellular anatomical structure; GO:0005623,obsolete cell; GO:0005737,cytoplasm; GO:0006950,response to stress; GO:0009266,response to temperature stimulus; GO:0009408,response to heat; GO:0009628,response to abiotic stimulus; GO:0044424,obsolete intracellular part; GO:0044464,obsolete cell part; GO:0050896,response to stimulus;	HSP20; HSP20 family protein; K13993;	Q5VRY1.1 RecName: Full=18.0 kDa class II heat shock protein; AltName: Full=18.0 kDa heat shock protein; Short=OsHsp18.0 [Oryza sativa Japonica Group]
263	Chr1	4449289	4450255	966	4449647	91	67.0335	11.4136	64.563	bHLH_1_vs_bHLH_Input_peak_680	five_prime_UTR	LOC_Os01g08860	LOC_Os01g08860	GO:0005622,intracellular anatomical structure; GO:0005623,obsolete cell; GO:0005737,cytoplasm; GO:0006950,response to stress; GO:0009266,response to temperature stimulus; GO:0009408,response to heat; GO:0009628,response to abiotic stimulus; GO:0044424,obsolete intracellular part; GO:0044464,obsolete cell part; GO:0050896,response to stimulus;	HSP20; HSP20 family protein; K13993;	Q5VRY1.1 RecName: Full=18.0 kDa class II heat shock protein; AltName: Full=18.0 kDa heat shock protein; Short=OsHsp18.0 [Oryza sativa Japonica Group]
263	Chr1	4449289	4450255	966	4449647	91	67.0335	11.4136	64.563	bHLH_1_vs_bHLH_Input_peak_680	promoter	LOC_Os01g08860	LOC_Os01g08860	GO:0005622,intracellular anatomical structure; GO:0005623,obsolete cell; GO:0005737,cytoplasm; GO:0006950,response to stress; GO:0009266,response to temperature stimulus; GO:0009408,response to heat; GO:0009628,response to abiotic stimulus; GO:0044424,obsolete intracellular part; GO:0044464,obsolete cell part; GO:0050896,response to stimulus;	HSP20; HSP20 family protein; K13993;	Q5VRY1.1 RecName: Full=18.0 kDa class II heat shock protein; AltName: Full=18.0 kDa heat shock protein; Short=OsHsp18.0 [Oryza sativa Japonica Group]
263	Chr1	4449321	4449825	504	4449653	61	37.9272	8.28276	35.7119	bHLH_2_vs_bHLH_Input_peak_657	cds	LOC_Os01g08860	LOC_Os01g08860	GO:0005622,intracellular anatomical structure; GO:0005623,obsolete cell; GO:0005737,cytoplasm; GO:0006950,response to stress; GO:0009266,response to temperature stimulus; GO:0009408,response to heat; GO:0009628,response to abiotic stimulus; GO:0044424,obsolete intracellular part; GO:0044464,obsolete cell part; GO:0050896,response to stimulus;	HSP20; HSP20 family protein; K13993;	Q5VRY1.1 RecName: Full=18.0 kDa class II heat shock protein; AltName: Full=18.0 kDa heat shock protein; Short=OsHsp18.0 [Oryza sativa Japonica Group]
263	Chr1	4449321	4449825	504	4449653	61	37.9272	8.28276	35.7119	bHLH_2_vs_bHLH_Input_peak_657	five_prime_UTR	LOC_Os01g08860	LOC_Os01g08860	GO:0005622,intracellular anatomical structure; GO:0005623,obsolete cell; GO:0005737,cytoplasm; GO:0006950,response to stress; GO:0009266,response to temperature stimulus; GO:0009408,response to heat; GO:0009628,response to abiotic stimulus; GO:0044424,obsolete intracellular part; GO:0044464,obsolete cell part; GO:0050896,response to stimulus;	HSP20; HSP20 family protein; K13993;	Q5VRY1.1 RecName: Full=18.0 kDa class II heat shock protein; AltName: Full=18.0 kDa heat shock protein; Short=OsHsp18.0 [Oryza sativa Japonica Group]
264	Chr1	4484742	4485267	525	4485071	119	110.914	18.0146	108.103	bHLH_1_vs_bHLH_Input_peak_683	promoter	LOC_Os01g08890	LOC_Os01g08890	--	--	XP_015613558.1 putative uncharacterized protein DDB_G0290521 [Oryza sativa Japonica Group]
264	Chr1	4484778	4485269	491	4485050	93	81.1497	15.2219	78.4988	bHLH_2_vs_bHLH_Input_peak_659	promoter	LOC_Os01g08890	LOC_Os01g08890	--	--	XP_015613558.1 putative uncharacterized protein DDB_G0290521 [Oryza sativa Japonica Group]
266	Chr1	4573201	4573570	369	4573313	44	20.7747	5.55336	18.8443	bHLH_1_vs_bHLH_Input_peak_691	cds	LOC_Os01g09100	LOC_Os01g09100	--	--	XP_015633261.1 probable WRKY transcription factor 50 [Oryza sativa Japonica Group]
266	Chr1	4573201	4573570	369	4573313	44	20.7747	5.55336	18.8443	bHLH_1_vs_bHLH_Input_peak_691	five_prime_UTR	LOC_Os01g09100	LOC_Os01g09100	--	--	XP_015633261.1 probable WRKY transcription factor 50 [Oryza sativa Japonica Group]
266	Chr1	4573201	4573570	369	4573313	44	20.7747	5.55336	18.8443	bHLH_1_vs_bHLH_Input_peak_691	promoter	LOC_Os01g09100	LOC_Os01g09100	--	--	XP_015633261.1 probable WRKY transcription factor 50 [Oryza sativa Japonica Group]
266	Chr1	4573162	4573663	501	4573317	56	33.2033	7.64809	31.0493	bHLH_2_vs_bHLH_Input_peak_662	cds	LOC_Os01g09100	LOC_Os01g09100	--	--	XP_015633261.1 probable WRKY transcription factor 50 [Oryza sativa Japonica Group]
266	Chr1	4573162	4573663	501	4573317	56	33.2033	7.64809	31.0493	bHLH_2_vs_bHLH_Input_peak_662	five_prime_UTR	LOC_Os01g09100	LOC_Os01g09100	--	--	XP_015633261.1 probable WRKY transcription factor 50 [Oryza sativa Japonica Group]
266	Chr1	4573162	4573663	501	4573317	56	33.2033	7.64809	31.0493	bHLH_2_vs_bHLH_Input_peak_662	promoter	LOC_Os01g09100	LOC_Os01g09100	--	--	XP_015633261.1 probable WRKY transcription factor 50 [Oryza sativa Japonica Group]
267	Chr1	4574376	4575072	696	4574687	131	123.063	18.6058	120.169	bHLH_1_vs_bHLH_Input_peak_692	promoter	LOC_Os01g09100	LOC_Os01g09100	--	--	XP_015633261.1 probable WRKY transcription factor 50 [Oryza sativa Japonica Group]
267	Chr1	4574376	4575072	696	4574687	131	123.063	18.6058	120.169	bHLH_1_vs_bHLH_Input_peak_692	promoter	LOC_Os01g09110	LOC_Os01g09110	--	--	BAD20076.1 ulp1 protease-like [Oryza sativa Japonica Group]
267	Chr1	4574423	4574997	574	4574697	109	98.4239	16.7022	95.6331	bHLH_2_vs_bHLH_Input_peak_663	promoter	LOC_Os01g09100	LOC_Os01g09100	--	--	XP_015633261.1 probable WRKY transcription factor 50 [Oryza sativa Japonica Group]
267	Chr1	4574423	4574997	574	4574697	109	98.4239	16.7022	95.6331	bHLH_2_vs_bHLH_Input_peak_663	promoter	LOC_Os01g09110	LOC_Os01g09110	--	--	BAD20076.1 ulp1 protease-like [Oryza sativa Japonica Group]
268	Chr1	4578883	4579235	352	4579062	52	25.0998	5.86962	23.0976	bHLH_1_vs_bHLH_Input_peak_693	intergenic	--	--	--	--	--
268	Chr1	4578843	4579239	396	4579096	57	33.4965	7.58545	31.3391	bHLH_2_vs_bHLH_Input_peak_664	intergenic	--	--	--	--	--
269	Chr1	4584622	4584998	376	4584830	40	18.0261	5.18238	16.1459	bHLH_1_vs_bHLH_Input_peak_696	five_prime_UTR	LOC_Os01g09120	LOC_Os01g09120	--	--	XP_015622470.1 protein TWIN LOV 1 [Oryza sativa Japonica Group]
269	Chr1	4584622	4584998	376	4584830	40	18.0261	5.18238	16.1459	bHLH_1_vs_bHLH_Input_peak_696	promoter	LOC_Os01g09120	LOC_Os01g09120	--	--	XP_015622470.1 protein TWIN LOV 1 [Oryza sativa Japonica Group]
269	Chr1	4584620	4585006	386	4584862	43	21.832	5.99822	19.8553	bHLH_2_vs_bHLH_Input_peak_668	five_prime_UTR	LOC_Os01g09120	LOC_Os01g09120	--	--	XP_015622470.1 protein TWIN LOV 1 [Oryza sativa Japonica Group]
269	Chr1	4584620	4585006	386	4584862	43	21.832	5.99822	19.8553	bHLH_2_vs_bHLH_Input_peak_668	promoter	LOC_Os01g09120	LOC_Os01g09120	--	--	XP_015622470.1 protein TWIN LOV 1 [Oryza sativa Japonica Group]
270	Chr1	4587099	4587719	620	4587439	120	102.131	15.2497	99.3813	bHLH_1_vs_bHLH_Input_peak_698	cds	LOC_Os01g09130	LOC_Os01g09130	--	--	XP_015646471.1 uncharacterized protein LOC107278583 [Oryza sativa Japonica Group]
270	Chr1	4587134	4587744	610	4587445	133	123.935	18.3652	120.955	bHLH_2_vs_bHLH_Input_peak_670	cds	LOC_Os01g09130	LOC_Os01g09130	--	--	XP_015646471.1 uncharacterized protein LOC107278583 [Oryza sativa Japonica Group]
271	Chr1	4596182	4596750	568	4596368	66	39.8419	8.07269	37.6446	bHLH_1_vs_bHLH_Input_peak_700	cds	LOC_Os01g09150	LOC_Os01g09150	--	--	XP_015641666.1 uncharacterized protein LOC107278147 [Oryza sativa Japonica Group]
271	Chr1	4596119	4596787	668	4596658	44	20.2995	5.41462	18.3488	bHLH_2_vs_bHLH_Input_peak_672	cds	LOC_Os01g09150	LOC_Os01g09150	--	--	XP_015641666.1 uncharacterized protein LOC107278147 [Oryza sativa Japonica Group]
272	Chr1	4632494	4632941	447	4632632	110	79.3999	11.3735	76.8246	bHLH_1_vs_bHLH_Input_peak_704	promoter	LOC_Os01g09200	LOC_Os01g09200	--	--	XP_015620471.1 serine/threonine-protein kinase tricorner isoform X1 [Oryza sativa Japonica Group]
272	Chr1	4632489	4632919	430	4632637	91	61.0696	9.88422	58.5982	bHLH_2_vs_bHLH_Input_peak_676	promoter	LOC_Os01g09200	LOC_Os01g09200	--	--	XP_015620471.1 serine/threonine-protein kinase tricorner isoform X1 [Oryza sativa Japonica Group]
273	Chr1	4636857	4637477	620	4637262	216	240.255	28.7991	236.654	bHLH_1_vs_bHLH_Input_peak_705	intergenic	--	--	--	--	--
273	Chr1	4636815	4637500	685	4637251	177	187.311	24.9757	183.914	bHLH_2_vs_bHLH_Input_peak_677	intergenic	--	--	--	--	--
274	Chr1	4645573	4646266	693	4646037	56	29.4592	6.57852	27.3941	bHLH_1_vs_bHLH_Input_peak_706	promoter	LOC_Os01g09220	LOC_Os01g09220	--	--	XP_015621643.1 protein ANTAGONIST OF LIKE HETEROCHROMATIN PROTEIN 1 [Oryza sativa Japonica Group]
274	Chr1	4645573	4646266	693	4646037	56	29.4592	6.57852	27.3941	bHLH_1_vs_bHLH_Input_peak_706	promoter	LOC_Os01g09212	LOC_Os01g09212	--	--	BAD26418.1 hypothetical protein [Oryza sativa Japonica Group]
274	Chr1	4645863	4646298	435	4646038	59	34.2724	7.52019	32.1046	bHLH_2_vs_bHLH_Input_peak_678	promoter	LOC_Os01g09220	LOC_Os01g09220	--	--	XP_015621643.1 protein ANTAGONIST OF LIKE HETEROCHROMATIN PROTEIN 1 [Oryza sativa Japonica Group]
274	Chr1	4645863	4646298	435	4646038	59	34.2724	7.52019	32.1046	bHLH_2_vs_bHLH_Input_peak_678	promoter	LOC_Os01g09212	LOC_Os01g09212	--	--	BAD26418.1 hypothetical protein [Oryza sativa Japonica Group]
276	Chr1	4654695	4655518	823	4655208	218	238.234	27.7064	234.643	bHLH_1_vs_bHLH_Input_peak_711	intergenic	--	--	--	--	--
276	Chr1	4654715	4655508	793	4655194	222	252.146	30.3461	248.344	bHLH_2_vs_bHLH_Input_peak_682	intergenic	--	--	--	--	--
278	Chr1	4668117	4668493	376	4668317	82	51.5045	8.83493	49.1811	bHLH_1_vs_bHLH_Input_peak_713	intergenic	--	--	--	--	--
278	Chr1	4668132	4668502	370	4668293	73	41.9165	7.67629	39.652	bHLH_2_vs_bHLH_Input_peak_685	intergenic	--	--	--	--	--
279	Chr1	4673889	4674387	498	4674191	104	75.4065	11.364	72.8643	bHLH_1_vs_bHLH_Input_peak_714	cds	LOC_Os01g09246	LOC_Os01g09246	--	--	XP_015616323.1 uncharacterized protein LOC4325666 [Oryza sativa Japonica Group]
279	Chr1	4673961	4674348	387	4674202	74	46.7398	8.76076	44.4184	bHLH_2_vs_bHLH_Input_peak_686	cds	LOC_Os01g09246	LOC_Os01g09246	--	--	XP_015616323.1 uncharacterized protein LOC4325666 [Oryza sativa Japonica Group]
281	Chr1	4713803	4714075	272	4713972	53	30.4409	7.26246	28.3623	bHLH_1_vs_bHLH_Input_peak_721	intron	LOC_Os01g09270	LOC_Os01g09270	--	--	EAZ10846.1 hypothetical protein OsJ_00685 [Oryza sativa Japonica Group]
281	Chr1	4713803	4714075	272	4713972	53	30.4409	7.26246	28.3623	bHLH_1_vs_bHLH_Input_peak_721	cds	LOC_Os01g09270	LOC_Os01g09270	--	--	EAZ10846.1 hypothetical protein OsJ_00685 [Oryza sativa Japonica Group]
281	Chr1	4713803	4714075	272	4713972	53	30.4409	7.26246	28.3623	bHLH_1_vs_bHLH_Input_peak_721	intergenic	--	--	--	--	--
281	Chr1	4713834	4714171	337	4713953	49	28.3055	7.20001	26.2218	bHLH_2_vs_bHLH_Input_peak_693	intron	LOC_Os01g09270	LOC_Os01g09270	--	--	EAZ10846.1 hypothetical protein OsJ_00685 [Oryza sativa Japonica Group]
281	Chr1	4713834	4714171	337	4713953	49	28.3055	7.20001	26.2218	bHLH_2_vs_bHLH_Input_peak_693	cds	LOC_Os01g09270	LOC_Os01g09270	--	--	EAZ10846.1 hypothetical protein OsJ_00685 [Oryza sativa Japonica Group]
281	Chr1	4713834	4714171	337	4713953	49	28.3055	7.20001	26.2218	bHLH_2_vs_bHLH_Input_peak_693	intergenic	--	--	--	--	--
282	Chr1	4718096	4719061	965	4718916	87	59.6916	10.1482	57.2886	bHLH_1_vs_bHLH_Input_peak_722	intron	LOC_Os01g09280	LOC_Os01g09280	--	--	XP_015621787.1 transcription factor MYBS3-like [Oryza sativa Japonica Group]
282	Chr1	4718096	4719061	965	4718916	87	59.6916	10.1482	57.2886	bHLH_1_vs_bHLH_Input_peak_722	five_prime_UTR	LOC_Os01g09280	LOC_Os01g09280	--	--	XP_015621787.1 transcription factor MYBS3-like [Oryza sativa Japonica Group]
282	Chr1	4718096	4719061	965	4718916	87	59.6916	10.1482	57.2886	bHLH_1_vs_bHLH_Input_peak_722	promoter	LOC_Os01g09280	LOC_Os01g09280	--	--	XP_015621787.1 transcription factor MYBS3-like [Oryza sativa Japonica Group]
282	Chr1	4718096	4719061	965	4718916	87	59.6916	10.1482	57.2886	bHLH_1_vs_bHLH_Input_peak_722	cds	LOC_Os01g09280	LOC_Os01g09280	--	--	XP_015621787.1 transcription factor MYBS3-like [Oryza sativa Japonica Group]
282	Chr1	4718186	4719070	884	4718924	89	64.9157	11.1948	62.4079	bHLH_2_vs_bHLH_Input_peak_694	intron	LOC_Os01g09280	LOC_Os01g09280	--	--	XP_015621787.1 transcription factor MYBS3-like [Oryza sativa Japonica Group]
282	Chr1	4718186	4719070	884	4718924	89	64.9157	11.1948	62.4079	bHLH_2_vs_bHLH_Input_peak_694	five_prime_UTR	LOC_Os01g09280	LOC_Os01g09280	--	--	XP_015621787.1 transcription factor MYBS3-like [Oryza sativa Japonica Group]
282	Chr1	4718186	4719070	884	4718924	89	64.9157	11.1948	62.4079	bHLH_2_vs_bHLH_Input_peak_694	promoter	LOC_Os01g09280	LOC_Os01g09280	--	--	XP_015621787.1 transcription factor MYBS3-like [Oryza sativa Japonica Group]
282	Chr1	4718186	4719070	884	4718924	89	64.9157	11.1948	62.4079	bHLH_2_vs_bHLH_Input_peak_694	cds	LOC_Os01g09280	LOC_Os01g09280	--	--	XP_015621787.1 transcription factor MYBS3-like [Oryza sativa Japonica Group]
283	Chr1	4747102	4747523	421	4747354	51	29.4291	7.24973	27.3648	bHLH_1_vs_bHLH_Input_peak_730	promoter	LOC_Os01g09330	LOC_Os01g09330	--	--	BAD72257.1 hypothetical protein [Oryza sativa Japonica Group]
283	Chr1	4747102	4747523	421	4747354	51	29.4291	7.24973	27.3648	bHLH_1_vs_bHLH_Input_peak_730	cds	LOC_Os01g09330	LOC_Os01g09330	--	--	BAD72257.1 hypothetical protein [Oryza sativa Japonica Group]
283	Chr1	4747102	4747523	421	4747354	51	29.4291	7.24973	27.3648	bHLH_1_vs_bHLH_Input_peak_730	intron	LOC_Os01g09330	LOC_Os01g09330	--	--	BAD72257.1 hypothetical protein [Oryza sativa Japonica Group]
283	Chr1	4747139	4747511	372	4747343	43	23.7076	6.60895	21.6961	bHLH_2_vs_bHLH_Input_peak_700	cds	LOC_Os01g09330	LOC_Os01g09330	--	--	BAD72257.1 hypothetical protein [Oryza sativa Japonica Group]
283	Chr1	4747139	4747511	372	4747343	43	23.7076	6.60895	21.6961	bHLH_2_vs_bHLH_Input_peak_700	intron	LOC_Os01g09330	LOC_Os01g09330	--	--	BAD72257.1 hypothetical protein [Oryza sativa Japonica Group]
284	Chr1	4747775	4748074	299	4747928	46	24.8407	6.53969	22.844	bHLH_1_vs_bHLH_Input_peak_731	intron	LOC_Os01g09330	LOC_Os01g09330	--	--	BAD72257.1 hypothetical protein [Oryza sativa Japonica Group]
284	Chr1	4747764	4748107	343	4747939	45	25.4401	6.8824	23.3995	bHLH_2_vs_bHLH_Input_peak_701	intron	LOC_Os01g09330	LOC_Os01g09330	--	--	BAD72257.1 hypothetical protein [Oryza sativa Japonica Group]
285	Chr1	4749135	4749519	384	4749277	79	56.2679	10.5686	53.897	bHLH_1_vs_bHLH_Input_peak_732	intergenic	--	--	--	--	--
285	Chr1	4749167	4749495	328	4749291	61	39.8898	8.8805	37.6499	bHLH_2_vs_bHLH_Input_peak_702	intergenic	--	--	--	--	--
286	Chr1	4805993	4806675	682	4806400	184	192.534	24.5291	189.207	bHLH_1_vs_bHLH_Input_peak_741	promoter	LOC_Os01g09440	LOC_Os01g09440	--	--	BAD72218.1 hypothetical protein [Oryza sativa Japonica Group]
286	Chr1	4806011	4806682	671	4806399	186	202.108	26.6777	198.619	bHLH_2_vs_bHLH_Input_peak_710	promoter	LOC_Os01g09440	LOC_Os01g09440	--	--	BAD72218.1 hypothetical protein [Oryza sativa Japonica Group]
287	Chr1	4824596	4824987	391	4824794	67	42.0151	8.52628	39.7933	bHLH_1_vs_bHLH_Input_peak_746	promoter	LOC_Os01g09460	LOC_Os01g09460	GO:0001678,cellular glucose homeostasis; GO:0003824,catalytic activity; GO:0004340,glucokinase activity; GO:0004396,hexokinase activity; GO:0005622,intracellular anatomical structure; GO:0005623,obsolete cell; GO:0005737,cytoplasm; GO:0005829,cytosol; GO:0005975,carbohydrate metabolic process; GO:0006082,organic acid metabolic process; GO:0006090,pyruvate metabolic process; GO:0006091,generation …	HK; hexokinase [EC:2.7.1.1]; K00844; HK; hexokinase [EC:2.7.1.1]; K00844; HK; hexokinase [EC:2.7.1.1]; K00844; HK; hexokinase [EC:2.7.1.1]; K00844; HK; hexokinase [EC:2.7.1.1]; K00844; HK; hexokinase [EC:2.7.1.1]; K00844; HK; hexokinase [EC:2.7.1.1]; K00844; HK; hexokinase [EC:2.7.1.1]; K00844; HK; hexokinase [EC:2.7.1.1]; K00844; HK; hexokinase [EC:2.7.1.1]; K00844;	NP_001388586.1 hexokinase-8 [Oryza sativa Japonica Group]
287	Chr1	4824596	4824987	391	4824794	67	42.0151	8.52628	39.7933	bHLH_1_vs_bHLH_Input_peak_746	promoter	LOC_Os01g09470	LOC_Os01g09470	GO:0005622,intracellular anatomical structure; GO:0005623,obsolete cell; GO:0005737,cytoplasm; GO:0005829,cytosol; GO:0005856,cytoskeleton; GO:0005875,microtubule associated complex; GO:0005886,plasma membrane; GO:0015630,microtubule cytoskeleton; GO:0016020,membrane; GO:0032991,protein-containing complex; GO:0043226,organelle; GO:0043228,non-membrane-bounded organelle; GO:0043229,intracellular o…	--	XP_015622020.1 protein IQ-DOMAIN 14 [Oryza sativa Japonica Group]
287	Chr1	4824573	4824991	418	4824809	60	37.2582	8.24247	35.0515	bHLH_2_vs_bHLH_Input_peak_712	promoter	LOC_Os01g09460	LOC_Os01g09460	GO:0001678,cellular glucose homeostasis; GO:0003824,catalytic activity; GO:0004340,glucokinase activity; GO:0004396,hexokinase activity; GO:0005622,intracellular anatomical structure; GO:0005623,obsolete cell; GO:0005737,cytoplasm; GO:0005829,cytosol; GO:0005975,carbohydrate metabolic process; GO:0006082,organic acid metabolic process; GO:0006090,pyruvate metabolic process; GO:0006091,generation …	HK; hexokinase [EC:2.7.1.1]; K00844; HK; hexokinase [EC:2.7.1.1]; K00844; HK; hexokinase [EC:2.7.1.1]; K00844; HK; hexokinase [EC:2.7.1.1]; K00844; HK; hexokinase [EC:2.7.1.1]; K00844; HK; hexokinase [EC:2.7.1.1]; K00844; HK; hexokinase [EC:2.7.1.1]; K00844; HK; hexokinase [EC:2.7.1.1]; K00844; HK; hexokinase [EC:2.7.1.1]; K00844; HK; hexokinase [EC:2.7.1.1]; K00844;	NP_001388586.1 hexokinase-8 [Oryza sativa Japonica Group]
287	Chr1	4824573	4824991	418	4824809	60	37.2582	8.24247	35.0515	bHLH_2_vs_bHLH_Input_peak_712	promoter	LOC_Os01g09470	LOC_Os01g09470	GO:0005622,intracellular anatomical structure; GO:0005623,obsolete cell; GO:0005737,cytoplasm; GO:0005829,cytosol; GO:0005856,cytoskeleton; GO:0005875,microtubule associated complex; GO:0005886,plasma membrane; GO:0015630,microtubule cytoskeleton; GO:0016020,membrane; GO:0032991,protein-containing complex; GO:0043226,organelle; GO:0043228,non-membrane-bounded organelle; GO:0043229,intracellular o…	--	XP_015622020.1 protein IQ-DOMAIN 14 [Oryza sativa Japonica Group]
288	Chr1	4825455	4825909	454	4825626	72	41.7921	7.77048	39.5723	bHLH_1_vs_bHLH_Input_peak_747	promoter	LOC_Os01g09470	LOC_Os01g09470	GO:0005622,intracellular anatomical structure; GO:0005623,obsolete cell; GO:0005737,cytoplasm; GO:0005829,cytosol; GO:0005856,cytoskeleton; GO:0005875,microtubule associated complex; GO:0005886,plasma membrane; GO:0015630,microtubule cytoskeleton; GO:0016020,membrane; GO:0032991,protein-containing complex; GO:0043226,organelle; GO:0043228,non-membrane-bounded organelle; GO:0043229,intracellular o…	--	XP_015622020.1 protein IQ-DOMAIN 14 [Oryza sativa Japonica Group]
288	Chr1	4825367	4825926	559	4825636	64	37.2566	7.65091	35.0499	bHLH_2_vs_bHLH_Input_peak_713	promoter	LOC_Os01g09470	LOC_Os01g09470	GO:0005622,intracellular anatomical structure; GO:0005623,obsolete cell; GO:0005737,cytoplasm; GO:0005829,cytosol; GO:0005856,cytoskeleton; GO:0005875,microtubule associated complex; GO:0005886,plasma membrane; GO:0015630,microtubule cytoskeleton; GO:0016020,membrane; GO:0032991,protein-containing complex; GO:0043226,organelle; GO:0043228,non-membrane-bounded organelle; GO:0043229,intracellular o…	--	XP_015622020.1 protein IQ-DOMAIN 14 [Oryza sativa Japonica Group]
290	Chr1	4832689	4833454	765	4833213	71	35.4812	6.41744	33.3368	bHLH_1_vs_bHLH_Input_peak_750	intergenic	--	--	--	--	--
290	Chr1	4832747	4833428	681	4833252	63	29.4464	5.83446	27.3456	bHLH_2_vs_bHLH_Input_peak_716	intergenic	--	--	--	--	--
291	Chr1	4902016	4902789	773	4902314	223	235.852	25.8319	232.276	bHLH_1_vs_bHLH_Input_peak_755	intergenic	--	--	--	--	--
291	Chr1	4901998	4902549	551	4902311	175	173.493	21.716	170.183	bHLH_2_vs_bHLH_Input_peak_721	intergenic	--	--	--	--	--
292	Chr1	4913642	4913990	348	4913795	57	29.5245	6.4764	27.4588	bHLH_1_vs_bHLH_Input_peak_759	five_prime_UTR	LOC_Os01g09580	LOC_Os01g09580	GO:0000226,microtubule cytoskeleton organization; GO:0000228,nuclear chromosome; GO:0000278,mitotic cell cycle; GO:0000775,chromosome, centromeric region; GO:0000779,condensed chromosome, centromeric region; GO:0000793,condensed chromosome; GO:0000794,condensed nuclear chromosome; GO:0000922,spindle pole; GO:0003824,catalytic activity; GO:0004672,protein kinase activity; GO:0004674,protein serine…	--	BAE00022.1 Aurora kinase [Oryza sativa Japonica Group]
292	Chr1	4913642	4913990	348	4913795	57	29.5245	6.4764	27.4588	bHLH_1_vs_bHLH_Input_peak_759	intron	LOC_Os01g09580	LOC_Os01g09580	GO:0000226,microtubule cytoskeleton organization; GO:0000228,nuclear chromosome; GO:0000278,mitotic cell cycle; GO:0000775,chromosome, centromeric region; GO:0000779,condensed chromosome, centromeric region; GO:0000793,condensed chromosome; GO:0000794,condensed nuclear chromosome; GO:0000922,spindle pole; GO:0003824,catalytic activity; GO:0004672,protein kinase activity; GO:0004674,protein serine…	--	BAE00022.1 Aurora kinase [Oryza sativa Japonica Group]
292	Chr1	4913540	4913998	458	4913790	57	31.411	6.9878	29.2813	bHLH_2_vs_bHLH_Input_peak_723	intron	LOC_Os01g09580	LOC_Os01g09580	GO:0000226,microtubule cytoskeleton organization; GO:0000228,nuclear chromosome; GO:0000278,mitotic cell cycle; GO:0000775,chromosome, centromeric region; GO:0000779,condensed chromosome, centromeric region; GO:0000793,condensed chromosome; GO:0000794,condensed nuclear chromosome; GO:0000922,spindle pole; GO:0003824,catalytic activity; GO:0004672,protein kinase activity; GO:0004674,protein serine…	--	BAE00022.1 Aurora kinase [Oryza sativa Japonica Group]
292	Chr1	4913540	4913998	458	4913790	57	31.411	6.9878	29.2813	bHLH_2_vs_bHLH_Input_peak_723	five_prime_UTR	LOC_Os01g09580	LOC_Os01g09580	GO:0000226,microtubule cytoskeleton organization; GO:0000228,nuclear chromosome; GO:0000278,mitotic cell cycle; GO:0000775,chromosome, centromeric region; GO:0000779,condensed chromosome, centromeric region; GO:0000793,condensed chromosome; GO:0000794,condensed nuclear chromosome; GO:0000922,spindle pole; GO:0003824,catalytic activity; GO:0004672,protein kinase activity; GO:0004674,protein serine…	--	BAE00022.1 Aurora kinase [Oryza sativa Japonica Group]
292	Chr1	4913540	4913998	458	4913790	57	31.411	6.9878	29.2813	bHLH_2_vs_bHLH_Input_peak_723	intron	LOC_Os01g09580	LOC_Os01g09580	GO:0000226,microtubule cytoskeleton organization; GO:0000228,nuclear chromosome; GO:0000278,mitotic cell cycle; GO:0000775,chromosome, centromeric region; GO:0000779,condensed chromosome, centromeric region; GO:0000793,condensed chromosome; GO:0000794,condensed nuclear chromosome; GO:0000922,spindle pole; GO:0003824,catalytic activity; GO:0004672,protein kinase activity; GO:0004674,protein serine…	--	BAE00022.1 Aurora kinase [Oryza sativa Japonica Group]
293	Chr1	4927978	4928357	379	4928149	56	29.4592	6.57852	27.3941	bHLH_1_vs_bHLH_Input_peak_761	intergenic	--	--	--	--	--
293	Chr1	4927936	4928371	435	4928147	59	34.2724	7.52019	32.1046	bHLH_2_vs_bHLH_Input_peak_725	intergenic	--	--	--	--	--
294	Chr1	4943298	4943617	319	4943401	45	30.0936	8.55058	28.0197	bHLH_1_vs_bHLH_Input_peak_763	promoter	LOC_Os01g09610	LOC_Os01g09610	--	--	CAD39816.3 OSJNBa0079F16.19 [Oryza sativa Japonica Group]
294	Chr1	4943298	4943587	289	4943425	45	30.3425	8.64655	28.2283	bHLH_2_vs_bHLH_Input_peak_727	promoter	LOC_Os01g09610	LOC_Os01g09610	--	--	CAD39816.3 OSJNBa0079F16.19 [Oryza sativa Japonica Group]
295	Chr1	4947160	4947541	381	4947331	134	129.629	19.7813	126.692	bHLH_1_vs_bHLH_Input_peak_764	intergenic	--	--	--	--	--
295	Chr1	4946956	4947635	679	4947320	127	124.068	19.9689	121.088	bHLH_2_vs_bHLH_Input_peak_729	intergenic	--	--	--	--	--
296	Chr1	4950346	4951619	1273	4951402	279	333.503	35.4875	329.392	bHLH_1_vs_bHLH_Input_peak_765	cds	LOC_Os01g09620	LOC_Os01g09620	GO:0001101,response to acid chemical; GO:0003676,nucleic acid binding; GO:0003677,DNA binding; GO:0003700,DNA-binding transcription factor activity; GO:0003723,RNA binding; GO:0003727,single-stranded RNA binding; GO:0005488,binding; GO:0005622,intracellular anatomical structure; GO:0005623,obsolete cell; GO:0005634,nucleus; GO:0005737,cytoplasm; GO:0005886,plasma membrane; GO:0006355,regulation o…	--	XP_025879384.1 zinc finger CCCH domain-containing protein 2 [Oryza sativa Japonica Group]
296	Chr1	4950346	4951619	1273	4951402	279	333.503	35.4875	329.392	bHLH_1_vs_bHLH_Input_peak_765	five_prime_UTR	LOC_Os01g09620	LOC_Os01g09620	GO:0001101,response to acid chemical; GO:0003676,nucleic acid binding; GO:0003677,DNA binding; GO:0003700,DNA-binding transcription factor activity; GO:0003723,RNA binding; GO:0003727,single-stranded RNA binding; GO:0005488,binding; GO:0005622,intracellular anatomical structure; GO:0005623,obsolete cell; GO:0005634,nucleus; GO:0005737,cytoplasm; GO:0005886,plasma membrane; GO:0006355,regulation o…	--	XP_025879384.1 zinc finger CCCH domain-containing protein 2 [Oryza sativa Japonica Group]
296	Chr1	4950346	4951619	1273	4951402	279	333.503	35.4875	329.392	bHLH_1_vs_bHLH_Input_peak_765	promoter	LOC_Os01g09620	LOC_Os01g09620	GO:0001101,response to acid chemical; GO:0003676,nucleic acid binding; GO:0003677,DNA binding; GO:0003700,DNA-binding transcription factor activity; GO:0003723,RNA binding; GO:0003727,single-stranded RNA binding; GO:0005488,binding; GO:0005622,intracellular anatomical structure; GO:0005623,obsolete cell; GO:0005634,nucleus; GO:0005737,cytoplasm; GO:0005886,plasma membrane; GO:0006355,regulation o…	--	XP_025879384.1 zinc finger CCCH domain-containing protein 2 [Oryza sativa Japonica Group]
296	Chr1	4950359	4951606	1247	4951398	212	237.147	29.0885	233.438	bHLH_2_vs_bHLH_Input_peak_730	cds	LOC_Os01g09620	LOC_Os01g09620	GO:0001101,response to acid chemical; GO:0003676,nucleic acid binding; GO:0003677,DNA binding; GO:0003700,DNA-binding transcription factor activity; GO:0003723,RNA binding; GO:0003727,single-stranded RNA binding; GO:0005488,binding; GO:0005622,intracellular anatomical structure; GO:0005623,obsolete cell; GO:0005634,nucleus; GO:0005737,cytoplasm; GO:0005886,plasma membrane; GO:0006355,regulation o…	--	XP_025879384.1 zinc finger CCCH domain-containing protein 2 [Oryza sativa Japonica Group]
296	Chr1	4950359	4951606	1247	4951398	212	237.147	29.0885	233.438	bHLH_2_vs_bHLH_Input_peak_730	five_prime_UTR	LOC_Os01g09620	LOC_Os01g09620	GO:0001101,response to acid chemical; GO:0003676,nucleic acid binding; GO:0003677,DNA binding; GO:0003700,DNA-binding transcription factor activity; GO:0003723,RNA binding; GO:0003727,single-stranded RNA binding; GO:0005488,binding; GO:0005622,intracellular anatomical structure; GO:0005623,obsolete cell; GO:0005634,nucleus; GO:0005737,cytoplasm; GO:0005886,plasma membrane; GO:0006355,regulation o…	--	XP_025879384.1 zinc finger CCCH domain-containing protein 2 [Oryza sativa Japonica Group]
296	Chr1	4950359	4951606	1247	4951398	212	237.147	29.0885	233.438	bHLH_2_vs_bHLH_Input_peak_730	promoter	LOC_Os01g09620	LOC_Os01g09620	GO:0001101,response to acid chemical; GO:0003676,nucleic acid binding; GO:0003677,DNA binding; GO:0003700,DNA-binding transcription factor activity; GO:0003723,RNA binding; GO:0003727,single-stranded RNA binding; GO:0005488,binding; GO:0005622,intracellular anatomical structure; GO:0005623,obsolete cell; GO:0005634,nucleus; GO:0005737,cytoplasm; GO:0005886,plasma membrane; GO:0006355,regulation o…	--	XP_025879384.1 zinc finger CCCH domain-containing protein 2 [Oryza sativa Japonica Group]
297	Chr1	4953654	4954077	423	4953859	155	138.206	17.2766	135.212	bHLH_1_vs_bHLH_Input_peak_766	intergenic	--	--	--	--	--
297	Chr1	4953663	4954064	401	4953863	136	122.113	17.1711	119.146	bHLH_2_vs_bHLH_Input_peak_731	intergenic	--	--	--	--	--
298	Chr1	4956325	4957052	727	4956603	68	44.1935	8.98787	41.9473	bHLH_1_vs_bHLH_Input_peak_768	intergenic	--	--	--	--	--
298	Chr1	4956280	4956851	571	4956608	57	34.6469	7.9301	32.474	bHLH_2_vs_bHLH_Input_peak_734	intergenic	--	--	--	--	--
300	Chr1	4963920	4964829	909	4964605	105	81.9256	12.8337	79.33	bHLH_1_vs_bHLH_Input_peak_771	intergenic	--	--	--	--	--
300	Chr1	4964136	4964831	695	4964584	87	64.6883	11.4959	62.1832	bHLH_2_vs_bHLH_Input_peak_737	intergenic	--	--	--	--	--
301	Chr1	4967580	4968165	585	4967884	213	225.743	25.7844	222.226	bHLH_1_vs_bHLH_Input_peak_772	intergenic	--	--	--	--	--
301	Chr1	4967621	4968152	531	4967895	218	242.716	28.9045	238.971	bHLH_2_vs_bHLH_Input_peak_738	intergenic	--	--	--	--	--
302	Chr1	5002457	5003055	598	5002792	143	120.309	15.3281	117.433	bHLH_1_vs_bHLH_Input_peak_775	three_prime_UTR	LOC_Os01g09700	LOC_Os01g09700	GO:0003824,catalytic activity; GO:0005488,binding; GO:0005515,protein binding; GO:0006082,organic acid metabolic process; GO:0006520,cellular amino acid metabolic process; GO:0006807,nitrogen compound metabolic process; GO:0008152,metabolic process; GO:0008652,cellular amino acid biosynthetic process; GO:0009058,biosynthetic process; GO:0009692,ethylene metabolic process; GO:0009693,ethylene bios…	ACS; 1-aminocyclopropane-1-carboxylate synthase [EC:4.4.1.14]; K01762;	XP_025879387.1 1-aminocyclopropane-1-carboxylate synthase 7 [Oryza sativa Japonica Group]
302	Chr1	5002457	5003055	598	5002792	143	120.309	15.3281	117.433	bHLH_1_vs_bHLH_Input_peak_775	cds	LOC_Os01g09700	LOC_Os01g09700	GO:0003824,catalytic activity; GO:0005488,binding; GO:0005515,protein binding; GO:0006082,organic acid metabolic process; GO:0006520,cellular amino acid metabolic process; GO:0006807,nitrogen compound metabolic process; GO:0008152,metabolic process; GO:0008652,cellular amino acid biosynthetic process; GO:0009058,biosynthetic process; GO:0009692,ethylene metabolic process; GO:0009693,ethylene bios…	ACS; 1-aminocyclopropane-1-carboxylate synthase [EC:4.4.1.14]; K01762;	XP_025879387.1 1-aminocyclopropane-1-carboxylate synthase 7 [Oryza sativa Japonica Group]
302	Chr1	5002417	5003016	599	5002793	139	120.766	16.1978	117.81	bHLH_2_vs_bHLH_Input_peak_739	three_prime_UTR	LOC_Os01g09700	LOC_Os01g09700	GO:0003824,catalytic activity; GO:0005488,binding; GO:0005515,protein binding; GO:0006082,organic acid metabolic process; GO:0006520,cellular amino acid metabolic process; GO:0006807,nitrogen compound metabolic process; GO:0008152,metabolic process; GO:0008652,cellular amino acid biosynthetic process; GO:0009058,biosynthetic process; GO:0009692,ethylene metabolic process; GO:0009693,ethylene bios…	ACS; 1-aminocyclopropane-1-carboxylate synthase [EC:4.4.1.14]; K01762;	XP_025879387.1 1-aminocyclopropane-1-carboxylate synthase 7 [Oryza sativa Japonica Group]
302	Chr1	5002417	5003016	599	5002793	139	120.766	16.1978	117.81	bHLH_2_vs_bHLH_Input_peak_739	cds	LOC_Os01g09700	LOC_Os01g09700	GO:0003824,catalytic activity; GO:0005488,binding; GO:0005515,protein binding; GO:0006082,organic acid metabolic process; GO:0006520,cellular amino acid metabolic process; GO:0006807,nitrogen compound metabolic process; GO:0008152,metabolic process; GO:0008652,cellular amino acid biosynthetic process; GO:0009058,biosynthetic process; GO:0009692,ethylene metabolic process; GO:0009693,ethylene bios…	ACS; 1-aminocyclopropane-1-carboxylate synthase [EC:4.4.1.14]; K01762;	XP_025879387.1 1-aminocyclopropane-1-carboxylate synthase 7 [Oryza sativa Japonica Group]
303	Chr1	5011148	5011519	371	5011362	59	34.2595	7.51649	32.1307	bHLH_1_vs_bHLH_Input_peak_776	intron	LOC_Os01g09710	LOC_Os01g09710	--	--	BAB12707.1 hypothetical protein [Oryza sativa Japonica Group]
303	Chr1	5011173	5011524	351	5011354	52	29.6054	7.15519	27.5013	bHLH_2_vs_bHLH_Input_peak_740	intron	LOC_Os01g09710	LOC_Os01g09710	--	--	BAB12707.1 hypothetical protein [Oryza sativa Japonica Group]
304	Chr1	5040832	5041311	479	5041069	168	158.788	19.5855	155.666	bHLH_1_vs_bHLH_Input_peak_781	promoter	LOC_Os01g09770	LOC_Os01g09770	--	--	XP_015619161.1 uncharacterized protein LOC4327313 [Oryza sativa Japonica Group]
304	Chr1	5040784	5041397	613	5041065	155	146.995	19.4833	143.857	bHLH_2_vs_bHLH_Input_peak_743	promoter	LOC_Os01g09770	LOC_Os01g09770	--	--	XP_015619161.1 uncharacterized protein LOC4327313 [Oryza sativa Japonica Group]
305	Chr1	5043659	5044169	510	5043949	45	20.6041	5.39311	18.6759	bHLH_1_vs_bHLH_Input_peak_782	intergenic	--	--	--	--	--
305	Chr1	5043680	5044135	455	5043950	49	25.4496	6.32183	23.4086	bHLH_2_vs_bHLH_Input_peak_745	intergenic	--	--	--	--	--
306	Chr1	5046789	5047246	457	5047009	70	41.8811	8.0558	39.6605	bHLH_1_vs_bHLH_Input_peak_784	intergenic	--	--	--	--	--
306	Chr1	5046756	5047210	454	5046955	56	28.6073	6.35065	26.5186	bHLH_2_vs_bHLH_Input_peak_746	intergenic	--	--	--	--	--
307	Chr1	5086056	5086480	424	5086316	57	30.3393	6.69393	28.2622	bHLH_1_vs_bHLH_Input_peak_791	cds	LOC_Os01g09830	LOC_Os01g09830	--	--	XP_015631554.1 monothiol glutaredoxin-S2 [Oryza sativa Japonica Group]
307	Chr1	5086056	5086480	424	5086316	57	30.3393	6.69393	28.2622	bHLH_1_vs_bHLH_Input_peak_791	three_prime_UTR	LOC_Os01g09830	LOC_Os01g09830	--	--	XP_015631554.1 monothiol glutaredoxin-S2 [Oryza sativa Japonica Group]
307	Chr1	5086021	5086544	523	5086308	56	29.5194	6.59482	27.4168	bHLH_2_vs_bHLH_Input_peak_750	cds	LOC_Os01g09830	LOC_Os01g09830	--	--	XP_015631554.1 monothiol glutaredoxin-S2 [Oryza sativa Japonica Group]
307	Chr1	5086021	5086544	523	5086308	56	29.5194	6.59482	27.4168	bHLH_2_vs_bHLH_Input_peak_750	three_prime_UTR	LOC_Os01g09830	LOC_Os01g09830	--	--	XP_015631554.1 monothiol glutaredoxin-S2 [Oryza sativa Japonica Group]
308	Chr1	5087386	5087750	364	5087571	90	56.6694	8.98811	54.2947	bHLH_1_vs_bHLH_Input_peak_792	intergenic	--	--	--	--	--
308	Chr1	5087382	5088024	642	5087576	65	34.6182	6.84642	32.4456	bHLH_2_vs_bHLH_Input_peak_751	intergenic	--	--	--	--	--
309	Chr1	5118361	5118666	305	5118513	57	31.752	7.08316	29.6557	bHLH_1_vs_bHLH_Input_peak_795	promoter	LOC_Os01g09860	LOC_Os01g09860	--	--	EAZ10886.1 hypothetical protein OsJ_00730 [Oryza sativa Japonica Group]
309	Chr1	5118301	5118644	343	5118507	38	17.1439	5.13412	15.2553	bHLH_2_vs_bHLH_Input_peak_755	promoter	LOC_Os01g09860	LOC_Os01g09860	--	--	EAZ10886.1 hypothetical protein OsJ_00730 [Oryza sativa Japonica Group]
310	Chr1	5128557	5129029	472	5128811	212	228.521	26.755	224.988	bHLH_1_vs_bHLH_Input_peak_797	five_prime_UTR	LOC_Os01g09870	LOC_Os01g09870	--	--	XP_015644312.1 uncharacterized protein LOC107278163 [Oryza sativa Japonica Group]
310	Chr1	5128557	5129029	472	5128811	212	228.521	26.755	224.988	bHLH_1_vs_bHLH_Input_peak_797	promoter	LOC_Os01g09870	LOC_Os01g09870	--	--	XP_015644312.1 uncharacterized protein LOC107278163 [Oryza sativa Japonica Group]
310	Chr1	5128557	5129029	472	5128811	212	228.521	26.755	224.988	bHLH_1_vs_bHLH_Input_peak_797	cds	LOC_Os01g09870	LOC_Os01g09870	--	--	XP_015644312.1 uncharacterized protein LOC107278163 [Oryza sativa Japonica Group]
310	Chr1	5128558	5129132	574	5128812	176	182.757	23.9589	179.388	bHLH_2_vs_bHLH_Input_peak_757	five_prime_UTR	LOC_Os01g09870	LOC_Os01g09870	--	--	XP_015644312.1 uncharacterized protein LOC107278163 [Oryza sativa Japonica Group]
310	Chr1	5128558	5129132	574	5128812	176	182.757	23.9589	179.388	bHLH_2_vs_bHLH_Input_peak_757	promoter	LOC_Os01g09870	LOC_Os01g09870	--	--	XP_015644312.1 uncharacterized protein LOC107278163 [Oryza sativa Japonica Group]
310	Chr1	5128558	5129132	574	5128812	176	182.757	23.9589	179.388	bHLH_2_vs_bHLH_Input_peak_757	cds	LOC_Os01g09870	LOC_Os01g09870	--	--	XP_015644312.1 uncharacterized protein LOC107278163 [Oryza sativa Japonica Group]
311	Chr1	5152790	5153109	319	5152977	50	24.5712	5.94959	22.5775	bHLH_1_vs_bHLH_Input_peak_799	intergenic	--	--	--	--	--
311	Chr1	5152830	5153126	296	5152992	45	20.3527	5.32214	18.4005	bHLH_2_vs_bHLH_Input_peak_758	intergenic	--	--	--	--	--
312	Chr1	5163803	5164073	270	5164021	36	16.5888	5.18929	14.7377	bHLH_1_vs_bHLH_Input_peak_801	cds	LOC_Os01g09930	LOC_Os01g09930	--	--	BAD72431.1 basic helix-loop-helix protein-like [Oryza sativa Japonica Group]
312	Chr1	5163819	5164157	338	5164018	41	22.0063	6.33335	20.0242	bHLH_2_vs_bHLH_Input_peak_760	cds	LOC_Os01g09930	LOC_Os01g09930	--	--	BAD72431.1 basic helix-loop-helix protein-like [Oryza sativa Japonica Group]
313	Chr1	5187129	5187506	377	5187334	67	45.1435	9.43835	42.8869	bHLH_1_vs_bHLH_Input_peak_805	intergenic	--	--	--	--	--
313	Chr1	5187149	5187470	321	5187316	43	21.8882	6.01594	19.9098	bHLH_2_vs_bHLH_Input_peak_762	intergenic	--	--	--	--	--
314	Chr1	5188169	5188781	612	5188419	93	68.0218	11.3259	65.5428	bHLH_1_vs_bHLH_Input_peak_806	intergenic	--	--	--	--	--
314	Chr1	5188245	5188881	636	5188467	90	68.1306	11.9013	65.5931	bHLH_2_vs_bHLH_Input_peak_763	intergenic	--	--	--	--	--
315	Chr1	5202796	5203193	397	5203002	62	34.8479	7.27099	32.7113	bHLH_1_vs_bHLH_Input_peak_807	cds	LOC_Os01g09990	LOC_Os01g09990	--	--	XP_015626911.1 uncharacterized protein LOC4327325 [Oryza sativa Japonica Group]
315	Chr1	5202796	5203193	397	5203002	62	34.8479	7.27099	32.7113	bHLH_1_vs_bHLH_Input_peak_807	intron	LOC_Os01g09990	LOC_Os01g09990	--	--	XP_015626911.1 uncharacterized protein LOC4327325 [Oryza sativa Japonica Group]
315	Chr1	5202800	5203166	366	5203000	41	17.9556	5.05364	16.0501	bHLH_2_vs_bHLH_Input_peak_764	cds	LOC_Os01g09990	LOC_Os01g09990	--	--	XP_015626911.1 uncharacterized protein LOC4327325 [Oryza sativa Japonica Group]
317	Chr1	5233046	5234091	1045	5233831	75	52.1166	10.0863	49.7869	bHLH_1_vs_bHLH_Input_peak_813	intergenic	--	--	--	--	--
317	Chr1	5233076	5234270	1194	5233833	74	53.6205	10.7195	51.2244	bHLH_2_vs_bHLH_Input_peak_773	intergenic	--	--	--	--	--
318	Chr1	5235795	5236152	357	5236017	52	29.7639	7.20366	27.6948	bHLH_1_vs_bHLH_Input_peak_814	promoter	LOC_Os01g10040	LOC_Os01g10040	GO:0000003,reproduction; GO:0003006,developmental process involved in reproduction; GO:0003824,catalytic activity; GO:0004497,monooxygenase activity; GO:0006629,lipid metabolic process; GO:0006694,steroid biosynthetic process; GO:0007275,multicellular organism development; GO:0008152,metabolic process; GO:0008202,steroid metabolic process; GO:0008610,lipid biosynthetic process; GO:0009058,biosynt…	CYP90D2, D2; steroid 3-oxidase [EC:1.14.-.-]; K09589; CYP90D1; 3-epi-6-deoxocathasterone 23-monooxygenase [EC:1.14.14.147]; K12638;	KAB8080359.1 hypothetical protein EE612_000829 [Oryza sativa]
318	Chr1	5235855	5236172	317	5236023	51	30.5608	7.60943	28.4433	bHLH_2_vs_bHLH_Input_peak_774	promoter	LOC_Os01g10040	LOC_Os01g10040	GO:0000003,reproduction; GO:0003006,developmental process involved in reproduction; GO:0003824,catalytic activity; GO:0004497,monooxygenase activity; GO:0006629,lipid metabolic process; GO:0006694,steroid biosynthetic process; GO:0007275,multicellular organism development; GO:0008152,metabolic process; GO:0008202,steroid metabolic process; GO:0008610,lipid biosynthetic process; GO:0009058,biosynt…	CYP90D2, D2; steroid 3-oxidase [EC:1.14.-.-]; K09589; CYP90D1; 3-epi-6-deoxocathasterone 23-monooxygenase [EC:1.14.14.147]; K12638;	KAB8080359.1 hypothetical protein EE612_000829 [Oryza sativa]
319	Chr1	5236395	5238010	1615	5237402	263	301.507	31.8088	297.559	bHLH_1_vs_bHLH_Input_peak_815	promoter	LOC_Os01g10040	LOC_Os01g10040	GO:0000003,reproduction; GO:0003006,developmental process involved in reproduction; GO:0003824,catalytic activity; GO:0004497,monooxygenase activity; GO:0006629,lipid metabolic process; GO:0006694,steroid biosynthetic process; GO:0007275,multicellular organism development; GO:0008152,metabolic process; GO:0008202,steroid metabolic process; GO:0008610,lipid biosynthetic process; GO:0009058,biosynt…	CYP90D2, D2; steroid 3-oxidase [EC:1.14.-.-]; K09589; CYP90D1; 3-epi-6-deoxocathasterone 23-monooxygenase [EC:1.14.14.147]; K12638;	KAB8080359.1 hypothetical protein EE612_000829 [Oryza sativa]
319	Chr1	5236395	5238010	1615	5237402	263	301.507	31.8088	297.559	bHLH_1_vs_bHLH_Input_peak_815	cds	LOC_Os01g10040	LOC_Os01g10040	GO:0000003,reproduction; GO:0003006,developmental process involved in reproduction; GO:0003824,catalytic activity; GO:0004497,monooxygenase activity; GO:0006629,lipid metabolic process; GO:0006694,steroid biosynthetic process; GO:0007275,multicellular organism development; GO:0008152,metabolic process; GO:0008202,steroid metabolic process; GO:0008610,lipid biosynthetic process; GO:0009058,biosynt…	CYP90D2, D2; steroid 3-oxidase [EC:1.14.-.-]; K09589; CYP90D1; 3-epi-6-deoxocathasterone 23-monooxygenase [EC:1.14.14.147]; K12638;	KAB8080359.1 hypothetical protein EE612_000829 [Oryza sativa]
319	Chr1	5236395	5238010	1615	5237402	263	301.507	31.8088	297.559	bHLH_1_vs_bHLH_Input_peak_815	intron	LOC_Os01g10040	LOC_Os01g10040	GO:0000003,reproduction; GO:0003006,developmental process involved in reproduction; GO:0003824,catalytic activity; GO:0004497,monooxygenase activity; GO:0006629,lipid metabolic process; GO:0006694,steroid biosynthetic process; GO:0007275,multicellular organism development; GO:0008152,metabolic process; GO:0008202,steroid metabolic process; GO:0008610,lipid biosynthetic process; GO:0009058,biosynt…	CYP90D2, D2; steroid 3-oxidase [EC:1.14.-.-]; K09589; CYP90D1; 3-epi-6-deoxocathasterone 23-monooxygenase [EC:1.14.14.147]; K12638;	KAB8080359.1 hypothetical protein EE612_000829 [Oryza sativa]
319	Chr1	5236395	5238010	1615	5237402	263	301.507	31.8088	297.559	bHLH_1_vs_bHLH_Input_peak_815	cds	LOC_Os01g10040	LOC_Os01g10040	GO:0000003,reproduction; GO:0003006,developmental process involved in reproduction; GO:0003824,catalytic activity; GO:0004497,monooxygenase activity; GO:0006629,lipid metabolic process; GO:0006694,steroid biosynthetic process; GO:0007275,multicellular organism development; GO:0008152,metabolic process; GO:0008202,steroid metabolic process; GO:0008610,lipid biosynthetic process; GO:0009058,biosynt…	CYP90D2, D2; steroid 3-oxidase [EC:1.14.-.-]; K09589; CYP90D1; 3-epi-6-deoxocathasterone 23-monooxygenase [EC:1.14.14.147]; K12638;	KAB8080359.1 hypothetical protein EE612_000829 [Oryza sativa]
319	Chr1	5236395	5238010	1615	5237402	263	301.507	31.8088	297.559	bHLH_1_vs_bHLH_Input_peak_815	intron	LOC_Os01g10040	LOC_Os01g10040	GO:0000003,reproduction; GO:0003006,developmental process involved in reproduction; GO:0003824,catalytic activity; GO:0004497,monooxygenase activity; GO:0006629,lipid metabolic process; GO:0006694,steroid biosynthetic process; GO:0007275,multicellular organism development; GO:0008152,metabolic process; GO:0008202,steroid metabolic process; GO:0008610,lipid biosynthetic process; GO:0009058,biosynt…	CYP90D2, D2; steroid 3-oxidase [EC:1.14.-.-]; K09589; CYP90D1; 3-epi-6-deoxocathasterone 23-monooxygenase [EC:1.14.14.147]; K12638;	KAB8080359.1 hypothetical protein EE612_000829 [Oryza sativa]
319	Chr1	5236395	5238010	1615	5237402	263	301.507	31.8088	297.559	bHLH_1_vs_bHLH_Input_peak_815	cds	LOC_Os01g10040	LOC_Os01g10040	GO:0000003,reproduction; GO:0003006,developmental process involved in reproduction; GO:0003824,catalytic activity; GO:0004497,monooxygenase activity; GO:0006629,lipid metabolic process; GO:0006694,steroid biosynthetic process; GO:0007275,multicellular organism development; GO:0008152,metabolic process; GO:0008202,steroid metabolic process; GO:0008610,lipid biosynthetic process; GO:0009058,biosynt…	CYP90D2, D2; steroid 3-oxidase [EC:1.14.-.-]; K09589; CYP90D1; 3-epi-6-deoxocathasterone 23-monooxygenase [EC:1.14.14.147]; K12638;	KAB8080359.1 hypothetical protein EE612_000829 [Oryza sativa]
319	Chr1	5236395	5238010	1615	5237402	263	301.507	31.8088	297.559	bHLH_1_vs_bHLH_Input_peak_815	intron	LOC_Os01g10040	LOC_Os01g10040	GO:0000003,reproduction; GO:0003006,developmental process involved in reproduction; GO:0003824,catalytic activity; GO:0004497,monooxygenase activity; GO:0006629,lipid metabolic process; GO:0006694,steroid biosynthetic process; GO:0007275,multicellular organism development; GO:0008152,metabolic process; GO:0008202,steroid metabolic process; GO:0008610,lipid biosynthetic process; GO:0009058,biosynt…	CYP90D2, D2; steroid 3-oxidase [EC:1.14.-.-]; K09589; CYP90D1; 3-epi-6-deoxocathasterone 23-monooxygenase [EC:1.14.14.147]; K12638;	KAB8080359.1 hypothetical protein EE612_000829 [Oryza sativa]
319	Chr1	5236756	5237760	1004	5237404	238	272.508	31.2573	268.583	bHLH_2_vs_bHLH_Input_peak_775	cds	LOC_Os01g10040	LOC_Os01g10040	GO:0000003,reproduction; GO:0003006,developmental process involved in reproduction; GO:0003824,catalytic activity; GO:0004497,monooxygenase activity; GO:0006629,lipid metabolic process; GO:0006694,steroid biosynthetic process; GO:0007275,multicellular organism development; GO:0008152,metabolic process; GO:0008202,steroid metabolic process; GO:0008610,lipid biosynthetic process; GO:0009058,biosynt…	CYP90D2, D2; steroid 3-oxidase [EC:1.14.-.-]; K09589; CYP90D1; 3-epi-6-deoxocathasterone 23-monooxygenase [EC:1.14.14.147]; K12638;	KAB8080359.1 hypothetical protein EE612_000829 [Oryza sativa]
319	Chr1	5236756	5237760	1004	5237404	238	272.508	31.2573	268.583	bHLH_2_vs_bHLH_Input_peak_775	intron	LOC_Os01g10040	LOC_Os01g10040	GO:0000003,reproduction; GO:0003006,developmental process involved in reproduction; GO:0003824,catalytic activity; GO:0004497,monooxygenase activity; GO:0006629,lipid metabolic process; GO:0006694,steroid biosynthetic process; GO:0007275,multicellular organism development; GO:0008152,metabolic process; GO:0008202,steroid metabolic process; GO:0008610,lipid biosynthetic process; GO:0009058,biosynt…	CYP90D2, D2; steroid 3-oxidase [EC:1.14.-.-]; K09589; CYP90D1; 3-epi-6-deoxocathasterone 23-monooxygenase [EC:1.14.14.147]; K12638;	KAB8080359.1 hypothetical protein EE612_000829 [Oryza sativa]
319	Chr1	5236756	5237760	1004	5237404	238	272.508	31.2573	268.583	bHLH_2_vs_bHLH_Input_peak_775	cds	LOC_Os01g10040	LOC_Os01g10040	GO:0000003,reproduction; GO:0003006,developmental process involved in reproduction; GO:0003824,catalytic activity; GO:0004497,monooxygenase activity; GO:0006629,lipid metabolic process; GO:0006694,steroid biosynthetic process; GO:0007275,multicellular organism development; GO:0008152,metabolic process; GO:0008202,steroid metabolic process; GO:0008610,lipid biosynthetic process; GO:0009058,biosynt…	CYP90D2, D2; steroid 3-oxidase [EC:1.14.-.-]; K09589; CYP90D1; 3-epi-6-deoxocathasterone 23-monooxygenase [EC:1.14.14.147]; K12638;	KAB8080359.1 hypothetical protein EE612_000829 [Oryza sativa]
319	Chr1	5236756	5237760	1004	5237404	238	272.508	31.2573	268.583	bHLH_2_vs_bHLH_Input_peak_775	intron	LOC_Os01g10040	LOC_Os01g10040	GO:0000003,reproduction; GO:0003006,developmental process involved in reproduction; GO:0003824,catalytic activity; GO:0004497,monooxygenase activity; GO:0006629,lipid metabolic process; GO:0006694,steroid biosynthetic process; GO:0007275,multicellular organism development; GO:0008152,metabolic process; GO:0008202,steroid metabolic process; GO:0008610,lipid biosynthetic process; GO:0009058,biosynt…	CYP90D2, D2; steroid 3-oxidase [EC:1.14.-.-]; K09589; CYP90D1; 3-epi-6-deoxocathasterone 23-monooxygenase [EC:1.14.14.147]; K12638;	KAB8080359.1 hypothetical protein EE612_000829 [Oryza sativa]
320	Chr1	5241566	5242165	599	5241852	263	306.804	33.1611	302.828	bHLH_1_vs_bHLH_Input_peak_816	intron	LOC_Os01g10040	LOC_Os01g10040	GO:0000003,reproduction; GO:0003006,developmental process involved in reproduction; GO:0003824,catalytic activity; GO:0004497,monooxygenase activity; GO:0006629,lipid metabolic process; GO:0006694,steroid biosynthetic process; GO:0007275,multicellular organism development; GO:0008152,metabolic process; GO:0008202,steroid metabolic process; GO:0008610,lipid biosynthetic process; GO:0009058,biosynt…	CYP90D2, D2; steroid 3-oxidase [EC:1.14.-.-]; K09589; CYP90D1; 3-epi-6-deoxocathasterone 23-monooxygenase [EC:1.14.14.147]; K12638;	KAB8080359.1 hypothetical protein EE612_000829 [Oryza sativa]
320	Chr1	5241581	5242129	548	5241843	212	228.298	26.6967	224.643	bHLH_2_vs_bHLH_Input_peak_777	intron	LOC_Os01g10040	LOC_Os01g10040	GO:0000003,reproduction; GO:0003006,developmental process involved in reproduction; GO:0003824,catalytic activity; GO:0004497,monooxygenase activity; GO:0006629,lipid metabolic process; GO:0006694,steroid biosynthetic process; GO:0007275,multicellular organism development; GO:0008152,metabolic process; GO:0008202,steroid metabolic process; GO:0008610,lipid biosynthetic process; GO:0009058,biosynt…	CYP90D2, D2; steroid 3-oxidase [EC:1.14.-.-]; K09589; CYP90D1; 3-epi-6-deoxocathasterone 23-monooxygenase [EC:1.14.14.147]; K12638;	KAB8080359.1 hypothetical protein EE612_000829 [Oryza sativa]
321	Chr1	5242529	5243471	942	5242870	324	393.89	37.7888	389.469	bHLH_1_vs_bHLH_Input_peak_817	intron	LOC_Os01g10040	LOC_Os01g10040	GO:0000003,reproduction; GO:0003006,developmental process involved in reproduction; GO:0003824,catalytic activity; GO:0004497,monooxygenase activity; GO:0006629,lipid metabolic process; GO:0006694,steroid biosynthetic process; GO:0007275,multicellular organism development; GO:0008152,metabolic process; GO:0008202,steroid metabolic process; GO:0008610,lipid biosynthetic process; GO:0009058,biosynt…	CYP90D2, D2; steroid 3-oxidase [EC:1.14.-.-]; K09589; CYP90D1; 3-epi-6-deoxocathasterone 23-monooxygenase [EC:1.14.14.147]; K12638;	KAB8080359.1 hypothetical protein EE612_000829 [Oryza sativa]
321	Chr1	5242507	5243410	903	5242869	258	298.719	32.4794	294.645	bHLH_2_vs_bHLH_Input_peak_778	intron	LOC_Os01g10040	LOC_Os01g10040	GO:0000003,reproduction; GO:0003006,developmental process involved in reproduction; GO:0003824,catalytic activity; GO:0004497,monooxygenase activity; GO:0006629,lipid metabolic process; GO:0006694,steroid biosynthetic process; GO:0007275,multicellular organism development; GO:0008152,metabolic process; GO:0008202,steroid metabolic process; GO:0008610,lipid biosynthetic process; GO:0009058,biosynt…	CYP90D2, D2; steroid 3-oxidase [EC:1.14.-.-]; K09589; CYP90D1; 3-epi-6-deoxocathasterone 23-monooxygenase [EC:1.14.14.147]; K12638;	KAB8080359.1 hypothetical protein EE612_000829 [Oryza sativa]
322	Chr1	5251706	5252171	465	5251968	58	27.381	5.82746	25.3453	bHLH_1_vs_bHLH_Input_peak_820	promoter	LOC_Os01g10060	LOC_Os01g10060	--	--	BAD73214.1 hypothetical protein [Oryza sativa Japonica Group]
322	Chr1	5251706	5252171	465	5251968	58	27.381	5.82746	25.3453	bHLH_1_vs_bHLH_Input_peak_820	promoter	LOC_Os01g10050	LOC_Os01g10050	GO:0003724,RNA helicase activity; GO:0003824,catalytic activity; GO:0004386,helicase activity; GO:0005622,intracellular anatomical structure; GO:0005623,obsolete cell; GO:0005634,nucleus; GO:0005730,nucleolus; GO:0005737,cytoplasm; GO:0005829,cytosol; GO:0006139,nucleobase-containing compound metabolic process; GO:0006725,cellular aromatic compound metabolic process; GO:0006807,nitrogen compound …	DDX5, DBP2; ATP-dependent RNA helicase DDX5/DBP2 [EC:3.6.4.13]; K12823;	XP_015611419.1 DEAD-box ATP-dependent RNA helicase 20 [Oryza sativa Japonica Group]
322	Chr1	5251706	5252171	465	5251968	58	27.381	5.82746	25.3453	bHLH_1_vs_bHLH_Input_peak_820	cds	LOC_Os01g10060	LOC_Os01g10060	--	--	BAD73214.1 hypothetical protein [Oryza sativa Japonica Group]
322	Chr1	5251706	5252171	465	5251968	58	27.381	5.82746	25.3453	bHLH_1_vs_bHLH_Input_peak_820	intron	LOC_Os01g10060	LOC_Os01g10060	--	--	BAD73214.1 hypothetical protein [Oryza sativa Japonica Group]
322	Chr1	5251758	5252152	394	5251976	51	22.8831	5.39415	20.8856	bHLH_2_vs_bHLH_Input_peak_781	promoter	LOC_Os01g10060	LOC_Os01g10060	--	--	BAD73214.1 hypothetical protein [Oryza sativa Japonica Group]
322	Chr1	5251758	5252152	394	5251976	51	22.8831	5.39415	20.8856	bHLH_2_vs_bHLH_Input_peak_781	promoter	LOC_Os01g10050	LOC_Os01g10050	GO:0003724,RNA helicase activity; GO:0003824,catalytic activity; GO:0004386,helicase activity; GO:0005622,intracellular anatomical structure; GO:0005623,obsolete cell; GO:0005634,nucleus; GO:0005730,nucleolus; GO:0005737,cytoplasm; GO:0005829,cytosol; GO:0006139,nucleobase-containing compound metabolic process; GO:0006725,cellular aromatic compound metabolic process; GO:0006807,nitrogen compound …	DDX5, DBP2; ATP-dependent RNA helicase DDX5/DBP2 [EC:3.6.4.13]; K12823;	XP_015611419.1 DEAD-box ATP-dependent RNA helicase 20 [Oryza sativa Japonica Group]
322	Chr1	5251758	5252152	394	5251976	51	22.8831	5.39415	20.8856	bHLH_2_vs_bHLH_Input_peak_781	cds	LOC_Os01g10060	LOC_Os01g10060	--	--	BAD73214.1 hypothetical protein [Oryza sativa Japonica Group]
322	Chr1	5251758	5252152	394	5251976	51	22.8831	5.39415	20.8856	bHLH_2_vs_bHLH_Input_peak_781	intron	LOC_Os01g10060	LOC_Os01g10060	--	--	BAD73214.1 hypothetical protein [Oryza sativa Japonica Group]
323	Chr1	5262115	5263081	966	5262776	125	80.3841	9.65938	77.801	bHLH_1_vs_bHLH_Input_peak_822	cds	LOC_Os01g10090	LOC_Os01g10090	GO:0003676,nucleic acid binding; GO:0003723,RNA binding; GO:0003824,catalytic activity; GO:0004518,nuclease activity; GO:0004519,endonuclease activity; GO:0005488,binding; GO:0005622,intracellular anatomical structure; GO:0005623,obsolete cell; GO:0006139,nucleobase-containing compound metabolic process; GO:0006725,cellular aromatic compound metabolic process; GO:0006807,nitrogen compound metabol…	--	EAZ10899.1 hypothetical protein OsJ_00742 [Oryza sativa Japonica Group]
323	Chr1	5262115	5263081	966	5262776	125	80.3841	9.65938	77.801	bHLH_1_vs_bHLH_Input_peak_822	promoter	LOC_Os01g10090	LOC_Os01g10090	GO:0003676,nucleic acid binding; GO:0003723,RNA binding; GO:0003824,catalytic activity; GO:0004518,nuclease activity; GO:0004519,endonuclease activity; GO:0005488,binding; GO:0005622,intracellular anatomical structure; GO:0005623,obsolete cell; GO:0006139,nucleobase-containing compound metabolic process; GO:0006725,cellular aromatic compound metabolic process; GO:0006807,nitrogen compound metabol…	--	EAZ10899.1 hypothetical protein OsJ_00742 [Oryza sativa Japonica Group]
323	Chr1	5262068	5263087	1019	5262711	103	55.8728	7.4498	53.4539	bHLH_2_vs_bHLH_Input_peak_782	cds	LOC_Os01g10090	LOC_Os01g10090	GO:0003676,nucleic acid binding; GO:0003723,RNA binding; GO:0003824,catalytic activity; GO:0004518,nuclease activity; GO:0004519,endonuclease activity; GO:0005488,binding; GO:0005622,intracellular anatomical structure; GO:0005623,obsolete cell; GO:0006139,nucleobase-containing compound metabolic process; GO:0006725,cellular aromatic compound metabolic process; GO:0006807,nitrogen compound metabol…	--	EAZ10899.1 hypothetical protein OsJ_00742 [Oryza sativa Japonica Group]
323	Chr1	5262068	5263087	1019	5262711	103	55.8728	7.4498	53.4539	bHLH_2_vs_bHLH_Input_peak_782	promoter	LOC_Os01g10090	LOC_Os01g10090	GO:0003676,nucleic acid binding; GO:0003723,RNA binding; GO:0003824,catalytic activity; GO:0004518,nuclease activity; GO:0004519,endonuclease activity; GO:0005488,binding; GO:0005622,intracellular anatomical structure; GO:0005623,obsolete cell; GO:0006139,nucleobase-containing compound metabolic process; GO:0006725,cellular aromatic compound metabolic process; GO:0006807,nitrogen compound metabol…	--	EAZ10899.1 hypothetical protein OsJ_00742 [Oryza sativa Japonica Group]
324	Chr1	5271567	5272223	656	5271995	54	28.7046	6.61917	26.6506	bHLH_1_vs_bHLH_Input_peak_824	intron	LOC_Os01g10110	LOC_Os01g10110	GO:0000003,reproduction; GO:0003006,developmental process involved in reproduction; GO:0003824,catalytic activity; GO:0007275,multicellular organism development; GO:0008152,metabolic process; GO:0009791,post-embryonic development; GO:0010229,inflorescence development; GO:0016491,oxidoreductase activity; GO:0016645,oxidoreductase activity, acting on the CH-NH group of donors; GO:0019139,cytokinin …	CKX; cytokinin dehydrogenase [EC:1.5.99.12]; K00279;	XP_015629416.1 cytokinin dehydrogenase 2 [Oryza sativa Japonica Group]
324	Chr1	5271567	5272223	656	5271995	54	28.7046	6.61917	26.6506	bHLH_1_vs_bHLH_Input_peak_824	cds	LOC_Os01g10110	LOC_Os01g10110	GO:0000003,reproduction; GO:0003006,developmental process involved in reproduction; GO:0003824,catalytic activity; GO:0007275,multicellular organism development; GO:0008152,metabolic process; GO:0009791,post-embryonic development; GO:0010229,inflorescence development; GO:0016491,oxidoreductase activity; GO:0016645,oxidoreductase activity, acting on the CH-NH group of donors; GO:0019139,cytokinin …	CKX; cytokinin dehydrogenase [EC:1.5.99.12]; K00279;	XP_015629416.1 cytokinin dehydrogenase 2 [Oryza sativa Japonica Group]
324	Chr1	5271567	5272223	656	5271995	54	28.7046	6.61917	26.6506	bHLH_1_vs_bHLH_Input_peak_824	intron	LOC_Os01g10110	LOC_Os01g10110	GO:0000003,reproduction; GO:0003006,developmental process involved in reproduction; GO:0003824,catalytic activity; GO:0007275,multicellular organism development; GO:0008152,metabolic process; GO:0009791,post-embryonic development; GO:0010229,inflorescence development; GO:0016491,oxidoreductase activity; GO:0016645,oxidoreductase activity, acting on the CH-NH group of donors; GO:0019139,cytokinin …	CKX; cytokinin dehydrogenase [EC:1.5.99.12]; K00279;	XP_015629416.1 cytokinin dehydrogenase 2 [Oryza sativa Japonica Group]
324	Chr1	5271617	5272226	609	5272036	43	18.7995	5.09074	16.8773	bHLH_2_vs_bHLH_Input_peak_784	cds	LOC_Os01g10110	LOC_Os01g10110	GO:0000003,reproduction; GO:0003006,developmental process involved in reproduction; GO:0003824,catalytic activity; GO:0007275,multicellular organism development; GO:0008152,metabolic process; GO:0009791,post-embryonic development; GO:0010229,inflorescence development; GO:0016491,oxidoreductase activity; GO:0016645,oxidoreductase activity, acting on the CH-NH group of donors; GO:0019139,cytokinin …	CKX; cytokinin dehydrogenase [EC:1.5.99.12]; K00279;	XP_015629416.1 cytokinin dehydrogenase 2 [Oryza sativa Japonica Group]
324	Chr1	5271617	5272226	609	5272036	43	18.7995	5.09074	16.8773	bHLH_2_vs_bHLH_Input_peak_784	intron	LOC_Os01g10110	LOC_Os01g10110	GO:0000003,reproduction; GO:0003006,developmental process involved in reproduction; GO:0003824,catalytic activity; GO:0007275,multicellular organism development; GO:0008152,metabolic process; GO:0009791,post-embryonic development; GO:0010229,inflorescence development; GO:0016491,oxidoreductase activity; GO:0016645,oxidoreductase activity, acting on the CH-NH group of donors; GO:0019139,cytokinin …	CKX; cytokinin dehydrogenase [EC:1.5.99.12]; K00279;	XP_015629416.1 cytokinin dehydrogenase 2 [Oryza sativa Japonica Group]
325	Chr1	5274712	5275392	680	5274998	87	52.7536	8.48092	50.4178	bHLH_1_vs_bHLH_Input_peak_825	cds	LOC_Os01g10110	LOC_Os01g10110	GO:0000003,reproduction; GO:0003006,developmental process involved in reproduction; GO:0003824,catalytic activity; GO:0007275,multicellular organism development; GO:0008152,metabolic process; GO:0009791,post-embryonic development; GO:0010229,inflorescence development; GO:0016491,oxidoreductase activity; GO:0016645,oxidoreductase activity, acting on the CH-NH group of donors; GO:0019139,cytokinin …	CKX; cytokinin dehydrogenase [EC:1.5.99.12]; K00279;	XP_015629416.1 cytokinin dehydrogenase 2 [Oryza sativa Japonica Group]
325	Chr1	5274712	5275392	680	5274998	87	52.7536	8.48092	50.4178	bHLH_1_vs_bHLH_Input_peak_825	intron	LOC_Os01g10110	LOC_Os01g10110	GO:0000003,reproduction; GO:0003006,developmental process involved in reproduction; GO:0003824,catalytic activity; GO:0007275,multicellular organism development; GO:0008152,metabolic process; GO:0009791,post-embryonic development; GO:0010229,inflorescence development; GO:0016491,oxidoreductase activity; GO:0016645,oxidoreductase activity, acting on the CH-NH group of donors; GO:0019139,cytokinin …	CKX; cytokinin dehydrogenase [EC:1.5.99.12]; K00279;	XP_015629416.1 cytokinin dehydrogenase 2 [Oryza sativa Japonica Group]
325	Chr1	5274712	5275392	680	5274998	87	52.7536	8.48092	50.4178	bHLH_1_vs_bHLH_Input_peak_825	cds	LOC_Os01g10110	LOC_Os01g10110	GO:0000003,reproduction; GO:0003006,developmental process involved in reproduction; GO:0003824,catalytic activity; GO:0007275,multicellular organism development; GO:0008152,metabolic process; GO:0009791,post-embryonic development; GO:0010229,inflorescence development; GO:0016491,oxidoreductase activity; GO:0016645,oxidoreductase activity, acting on the CH-NH group of donors; GO:0019139,cytokinin …	CKX; cytokinin dehydrogenase [EC:1.5.99.12]; K00279;	XP_015629416.1 cytokinin dehydrogenase 2 [Oryza sativa Japonica Group]
325	Chr1	5274378	5275304	926	5274997	77	45.8348	8.1218	43.5238	bHLH_2_vs_bHLH_Input_peak_785	cds	LOC_Os01g10110	LOC_Os01g10110	GO:0000003,reproduction; GO:0003006,developmental process involved in reproduction; GO:0003824,catalytic activity; GO:0007275,multicellular organism development; GO:0008152,metabolic process; GO:0009791,post-embryonic development; GO:0010229,inflorescence development; GO:0016491,oxidoreductase activity; GO:0016645,oxidoreductase activity, acting on the CH-NH group of donors; GO:0019139,cytokinin …	CKX; cytokinin dehydrogenase [EC:1.5.99.12]; K00279;	XP_015629416.1 cytokinin dehydrogenase 2 [Oryza sativa Japonica Group]
325	Chr1	5274378	5275304	926	5274997	77	45.8348	8.1218	43.5238	bHLH_2_vs_bHLH_Input_peak_785	intron	LOC_Os01g10110	LOC_Os01g10110	GO:0000003,reproduction; GO:0003006,developmental process involved in reproduction; GO:0003824,catalytic activity; GO:0007275,multicellular organism development; GO:0008152,metabolic process; GO:0009791,post-embryonic development; GO:0010229,inflorescence development; GO:0016491,oxidoreductase activity; GO:0016645,oxidoreductase activity, acting on the CH-NH group of donors; GO:0019139,cytokinin …	CKX; cytokinin dehydrogenase [EC:1.5.99.12]; K00279;	XP_015629416.1 cytokinin dehydrogenase 2 [Oryza sativa Japonica Group]
325	Chr1	5274378	5275304	926	5274997	77	45.8348	8.1218	43.5238	bHLH_2_vs_bHLH_Input_peak_785	cds	LOC_Os01g10110	LOC_Os01g10110	GO:0000003,reproduction; GO:0003006,developmental process involved in reproduction; GO:0003824,catalytic activity; GO:0007275,multicellular organism development; GO:0008152,metabolic process; GO:0009791,post-embryonic development; GO:0010229,inflorescence development; GO:0016491,oxidoreductase activity; GO:0016645,oxidoreductase activity, acting on the CH-NH group of donors; GO:0019139,cytokinin …	CKX; cytokinin dehydrogenase [EC:1.5.99.12]; K00279;	XP_015629416.1 cytokinin dehydrogenase 2 [Oryza sativa Japonica Group]
328	Chr1	5341878	5342625	747	5342035	80	42.3021	6.99216	40.0769	bHLH_1_vs_bHLH_Input_peak_833	intergenic	--	--	--	--	--
328	Chr1	5341865	5342654	789	5342458	61	39.5655	8.77969	37.3301	bHLH_2_vs_bHLH_Input_peak_792	intergenic	--	--	--	--	--
329	Chr1	5353151	5354003	852	5353779	141	114.13	14.2713	111.298	bHLH_1_vs_bHLH_Input_peak_835	cds	LOC_Os01g10180	LOC_Os01g10180	--	--	XP_015634650.1 uncharacterized protein LOC4327339 [Oryza sativa Japonica Group]
329	Chr1	5353151	5354003	852	5353779	141	114.13	14.2713	111.298	bHLH_1_vs_bHLH_Input_peak_835	five_prime_UTR	LOC_Os01g10180	LOC_Os01g10180	--	--	XP_015634650.1 uncharacterized protein LOC4327339 [Oryza sativa Japonica Group]
329	Chr1	5353151	5354003	852	5353779	141	114.13	14.2713	111.298	bHLH_1_vs_bHLH_Input_peak_835	promoter	LOC_Os01g10180	LOC_Os01g10180	--	--	XP_015634650.1 uncharacterized protein LOC4327339 [Oryza sativa Japonica Group]
329	Chr1	5353118	5354002	884	5353376	124	98.906	13.6649	96.1117	bHLH_2_vs_bHLH_Input_peak_794	cds	LOC_Os01g10180	LOC_Os01g10180	--	--	XP_015634650.1 uncharacterized protein LOC4327339 [Oryza sativa Japonica Group]
329	Chr1	5353118	5354002	884	5353376	124	98.906	13.6649	96.1117	bHLH_2_vs_bHLH_Input_peak_794	five_prime_UTR	LOC_Os01g10180	LOC_Os01g10180	--	--	XP_015634650.1 uncharacterized protein LOC4327339 [Oryza sativa Japonica Group]
329	Chr1	5353118	5354002	884	5353376	124	98.906	13.6649	96.1117	bHLH_2_vs_bHLH_Input_peak_794	promoter	LOC_Os01g10180	LOC_Os01g10180	--	--	XP_015634650.1 uncharacterized protein LOC4327339 [Oryza sativa Japonica Group]
330	Chr1	5361524	5362141	617	5361744	81	55.9039	10.1195	53.5368	bHLH_1_vs_bHLH_Input_peak_837	three_prime_UTR	LOC_Os01g10195	LOC_Os01g10195	--	--	EEC70116.1 hypothetical protein OsI_00776 [Oryza sativa Indica Group]
330	Chr1	5361524	5362141	617	5361744	81	55.9039	10.1195	53.5368	bHLH_1_vs_bHLH_Input_peak_837	cds	LOC_Os01g10195	LOC_Os01g10195	--	--	EEC70116.1 hypothetical protein OsI_00776 [Oryza sativa Indica Group]
330	Chr1	5361416	5362066	650	5361748	64	40.7845	8.6459	38.5335	bHLH_2_vs_bHLH_Input_peak_795	three_prime_UTR	LOC_Os01g10195	LOC_Os01g10195	--	--	EEC70116.1 hypothetical protein OsI_00776 [Oryza sativa Indica Group]
330	Chr1	5361416	5362066	650	5361748	64	40.7845	8.6459	38.5335	bHLH_2_vs_bHLH_Input_peak_795	cds	LOC_Os01g10195	LOC_Os01g10195	--	--	EEC70116.1 hypothetical protein OsI_00776 [Oryza sativa Indica Group]
330	Chr1	5361416	5362066	650	5361748	64	40.7845	8.6459	38.5335	bHLH_2_vs_bHLH_Input_peak_795	intergenic	--	--	--	--	--
331	Chr1	5373654	5374406	752	5374252	73	42.7381	7.87693	40.5079	bHLH_1_vs_bHLH_Input_peak_838	five_prime_UTR	LOC_Os01g10210	LOC_Os01g10210	--	--	XP_015626787.1 lachrymatory-factor synthase [Oryza sativa Japonica Group]
331	Chr1	5373654	5374406	752	5374252	73	42.7381	7.87693	40.5079	bHLH_1_vs_bHLH_Input_peak_838	cds	LOC_Os01g10210	LOC_Os01g10210	--	--	XP_015626787.1 lachrymatory-factor synthase [Oryza sativa Japonica Group]
331	Chr1	5373643	5374412	769	5374264	60	32.1025	6.79631	29.9635	bHLH_2_vs_bHLH_Input_peak_796	five_prime_UTR	LOC_Os01g10210	LOC_Os01g10210	--	--	XP_015626787.1 lachrymatory-factor synthase [Oryza sativa Japonica Group]
331	Chr1	5373643	5374412	769	5374264	60	32.1025	6.79631	29.9635	bHLH_2_vs_bHLH_Input_peak_796	cds	LOC_Os01g10210	LOC_Os01g10210	--	--	XP_015626787.1 lachrymatory-factor synthase [Oryza sativa Japonica Group]
332	Chr1	5378218	5378731	513	5378443	69	46.9432	9.62579	44.667	bHLH_1_vs_bHLH_Input_peak_840	intergenic	--	--	--	--	--
332	Chr1	5378214	5378731	517	5378403	76	57.2078	11.4314	54.7747	bHLH_2_vs_bHLH_Input_peak_798	intergenic	--	--	--	--	--
333	Chr1	5382822	5383447	625	5382976	66	40.3698	8.21791	38.167	bHLH_1_vs_bHLH_Input_peak_841	promoter	LOC_Os01g10230	LOC_Os01g10230	--	--	XP_015644871.1 uncharacterized protein LOC107277551 [Oryza sativa Japonica Group]
333	Chr1	5382837	5383169	332	5382998	49	26.323	6.58221	24.2681	bHLH_2_vs_bHLH_Input_peak_800	promoter	LOC_Os01g10230	LOC_Os01g10230	--	--	XP_015644871.1 uncharacterized protein LOC107277551 [Oryza sativa Japonica Group]
334	Chr1	5383867	5384921	1054	5384482	168	157.112	19.1751	154.001	bHLH_1_vs_bHLH_Input_peak_842	promoter	LOC_Os01g10230	LOC_Os01g10230	--	--	XP_015644871.1 uncharacterized protein LOC107277551 [Oryza sativa Japonica Group]
334	Chr1	5383867	5384921	1054	5384482	168	157.112	19.1751	154.001	bHLH_1_vs_bHLH_Input_peak_842	five_prime_UTR	LOC_Os01g10230	LOC_Os01g10230	--	--	XP_015644871.1 uncharacterized protein LOC107277551 [Oryza sativa Japonica Group]
334	Chr1	5383867	5384921	1054	5384482	168	157.112	19.1751	154.001	bHLH_1_vs_bHLH_Input_peak_842	cds	LOC_Os01g10230	LOC_Os01g10230	--	--	XP_015644871.1 uncharacterized protein LOC107277551 [Oryza sativa Japonica Group]
334	Chr1	5383867	5384921	1054	5384482	168	157.112	19.1751	154.001	bHLH_1_vs_bHLH_Input_peak_842	three_prime_UTR	LOC_Os01g10230	LOC_Os01g10230	--	--	XP_015644871.1 uncharacterized protein LOC107277551 [Oryza sativa Japonica Group]
334	Chr1	5383871	5384986	1115	5384145	139	115.983	15.0412	113.06	bHLH_2_vs_bHLH_Input_peak_801	promoter	LOC_Os01g10230	LOC_Os01g10230	--	--	XP_015644871.1 uncharacterized protein LOC107277551 [Oryza sativa Japonica Group]
334	Chr1	5383871	5384986	1115	5384145	139	115.983	15.0412	113.06	bHLH_2_vs_bHLH_Input_peak_801	five_prime_UTR	LOC_Os01g10230	LOC_Os01g10230	--	--	XP_015644871.1 uncharacterized protein LOC107277551 [Oryza sativa Japonica Group]
334	Chr1	5383871	5384986	1115	5384145	139	115.983	15.0412	113.06	bHLH_2_vs_bHLH_Input_peak_801	cds	LOC_Os01g10230	LOC_Os01g10230	--	--	XP_015644871.1 uncharacterized protein LOC107277551 [Oryza sativa Japonica Group]
334	Chr1	5383871	5384986	1115	5384145	139	115.983	15.0412	113.06	bHLH_2_vs_bHLH_Input_peak_801	three_prime_UTR	LOC_Os01g10230	LOC_Os01g10230	--	--	XP_015644871.1 uncharacterized protein LOC107277551 [Oryza sativa Japonica Group]
336	Chr1	5398581	5399297	716	5399082	38	16.8225	5.03353	14.9663	bHLH_1_vs_bHLH_Input_peak_844	intergenic	--	--	--	--	--
336	Chr1	5398865	5399425	560	5399061	48	26.8135	6.87532	24.7534	bHLH_2_vs_bHLH_Input_peak_805	intergenic	--	--	--	--	--
337	Chr1	5402314	5403291	977	5402980	115	91.2293	13.3879	88.5607	bHLH_1_vs_bHLH_Input_peak_845	promoter	LOC_Os01g10260	LOC_Os01g10260	--	--	EAZ10911.1 hypothetical protein OsJ_00753 [Oryza sativa Japonica Group]
337	Chr1	5402708	5403294	586	5402998	109	90.5774	14.3862	87.848	bHLH_2_vs_bHLH_Input_peak_807	promoter	LOC_Os01g10260	LOC_Os01g10260	--	--	EAZ10911.1 hypothetical protein OsJ_00753 [Oryza sativa Japonica Group]
338	Chr1	5423893	5424404	511	5424159	125	92.3302	12.0121	89.6535	bHLH_1_vs_bHLH_Input_peak_848	cds	LOC_Os01g10310	LOC_Os01g10310	--	ADE2; phosphoribosylaminoimidazole carboxylase [EC:4.1.1.21]; K11808;	EAY72910.1 hypothetical protein OsI_00784 [Oryza sativa Indica Group]
338	Chr1	5423893	5424404	511	5424159	125	92.3302	12.0121	89.6535	bHLH_1_vs_bHLH_Input_peak_848	promoter	LOC_Os01g10310	LOC_Os01g10310	--	ADE2; phosphoribosylaminoimidazole carboxylase [EC:4.1.1.21]; K11808;	EAY72910.1 hypothetical protein OsI_00784 [Oryza sativa Indica Group]
338	Chr1	5423920	5424382	462	5424150	119	94.0488	13.3698	91.2922	bHLH_2_vs_bHLH_Input_peak_810	cds	LOC_Os01g10310	LOC_Os01g10310	--	ADE2; phosphoribosylaminoimidazole carboxylase [EC:4.1.1.21]; K11808;	EAY72910.1 hypothetical protein OsI_00784 [Oryza sativa Indica Group]
338	Chr1	5423920	5424382	462	5424150	119	94.0488	13.3698	91.2922	bHLH_2_vs_bHLH_Input_peak_810	promoter	LOC_Os01g10310	LOC_Os01g10310	--	ADE2; phosphoribosylaminoimidazole carboxylase [EC:4.1.1.21]; K11808;	EAY72910.1 hypothetical protein OsI_00784 [Oryza sativa Indica Group]
339	Chr1	5452096	5452528	432	5452298	81	51.9354	9.0813	49.6078	bHLH_1_vs_bHLH_Input_peak_851	intergenic	--	--	--	--	--
339	Chr1	5452132	5452486	354	5452295	66	39.8019	8.06177	37.5631	bHLH_2_vs_bHLH_Input_peak_814	intergenic	--	--	--	--	--
340	Chr1	5455213	5456010	797	5455830	61	38.2747	8.38645	36.0961	bHLH_1_vs_bHLH_Input_peak_852	cds	LOC_Os01g10370	LOC_Os01g10370	GO:0003676,nucleic acid binding; GO:0003677,DNA binding; GO:0003700,DNA-binding transcription factor activity; GO:0005488,binding; GO:0006355,regulation of DNA-templated transcription; GO:0009889,regulation of biosynthetic process; GO:0009891,positive regulation of biosynthetic process; GO:0009893,positive regulation of metabolic process; GO:0010468,regulation of gene expression; GO:0010556,regul…	--	XP_015644400.1 ethylene-responsive transcription factor TINY [Oryza sativa Japonica Group]
340	Chr1	5455213	5456010	797	5455830	61	38.2747	8.38645	36.0961	bHLH_1_vs_bHLH_Input_peak_852	five_prime_UTR	LOC_Os01g10370	LOC_Os01g10370	GO:0003676,nucleic acid binding; GO:0003677,DNA binding; GO:0003700,DNA-binding transcription factor activity; GO:0005488,binding; GO:0006355,regulation of DNA-templated transcription; GO:0009889,regulation of biosynthetic process; GO:0009891,positive regulation of biosynthetic process; GO:0009893,positive regulation of metabolic process; GO:0010468,regulation of gene expression; GO:0010556,regul…	--	XP_015644400.1 ethylene-responsive transcription factor TINY [Oryza sativa Japonica Group]
340	Chr1	5455213	5456010	797	5455830	61	38.2747	8.38645	36.0961	bHLH_1_vs_bHLH_Input_peak_852	promoter	LOC_Os01g10370	LOC_Os01g10370	GO:0003676,nucleic acid binding; GO:0003677,DNA binding; GO:0003700,DNA-binding transcription factor activity; GO:0005488,binding; GO:0006355,regulation of DNA-templated transcription; GO:0009889,regulation of biosynthetic process; GO:0009891,positive regulation of biosynthetic process; GO:0009893,positive regulation of metabolic process; GO:0010468,regulation of gene expression; GO:0010556,regul…	--	XP_015644400.1 ethylene-responsive transcription factor TINY [Oryza sativa Japonica Group]
340	Chr1	5455162	5456042	880	5455371	58	26.9566	5.72554	24.8924	bHLH_2_vs_bHLH_Input_peak_815	cds	LOC_Os01g10370	LOC_Os01g10370	GO:0003676,nucleic acid binding; GO:0003677,DNA binding; GO:0003700,DNA-binding transcription factor activity; GO:0005488,binding; GO:0006355,regulation of DNA-templated transcription; GO:0009889,regulation of biosynthetic process; GO:0009891,positive regulation of biosynthetic process; GO:0009893,positive regulation of metabolic process; GO:0010468,regulation of gene expression; GO:0010556,regul…	--	XP_015644400.1 ethylene-responsive transcription factor TINY [Oryza sativa Japonica Group]
340	Chr1	5455162	5456042	880	5455371	58	26.9566	5.72554	24.8924	bHLH_2_vs_bHLH_Input_peak_815	five_prime_UTR	LOC_Os01g10370	LOC_Os01g10370	GO:0003676,nucleic acid binding; GO:0003677,DNA binding; GO:0003700,DNA-binding transcription factor activity; GO:0005488,binding; GO:0006355,regulation of DNA-templated transcription; GO:0009889,regulation of biosynthetic process; GO:0009891,positive regulation of biosynthetic process; GO:0009893,positive regulation of metabolic process; GO:0010468,regulation of gene expression; GO:0010556,regul…	--	XP_015644400.1 ethylene-responsive transcription factor TINY [Oryza sativa Japonica Group]
340	Chr1	5455162	5456042	880	5455371	58	26.9566	5.72554	24.8924	bHLH_2_vs_bHLH_Input_peak_815	promoter	LOC_Os01g10370	LOC_Os01g10370	GO:0003676,nucleic acid binding; GO:0003677,DNA binding; GO:0003700,DNA-binding transcription factor activity; GO:0005488,binding; GO:0006355,regulation of DNA-templated transcription; GO:0009889,regulation of biosynthetic process; GO:0009891,positive regulation of biosynthetic process; GO:0009893,positive regulation of metabolic process; GO:0010468,regulation of gene expression; GO:0010556,regul…	--	XP_015644400.1 ethylene-responsive transcription factor TINY [Oryza sativa Japonica Group]
341	Chr1	5478155	5478687	532	5478383	250	296.513	34.2477	292.591	bHLH_1_vs_bHLH_Input_peak_854	promoter	LOC_Os01g10400	LOC_Os01g10400	GO:0005488,binding; GO:0005507,copper ion binding; GO:0008270,zinc ion binding; GO:0043167,ion binding; GO:0043169,cation binding; GO:0046872,metal ion binding; GO:0046914,transition metal ion binding;	--	ABR26160.1 unknown, partial [Oryza sativa Indica Group]
341	Chr1	5478155	5478687	532	5478383	250	296.513	34.2477	292.591	bHLH_1_vs_bHLH_Input_peak_854	five_prime_UTR	LOC_Os01g10400	LOC_Os01g10400	GO:0005488,binding; GO:0005507,copper ion binding; GO:0008270,zinc ion binding; GO:0043167,ion binding; GO:0043169,cation binding; GO:0046872,metal ion binding; GO:0046914,transition metal ion binding;	--	ABR26160.1 unknown, partial [Oryza sativa Indica Group]
341	Chr1	5478155	5478687	532	5478383	250	296.513	34.2477	292.591	bHLH_1_vs_bHLH_Input_peak_854	intron	LOC_Os01g10400	LOC_Os01g10400	GO:0005488,binding; GO:0005507,copper ion binding; GO:0008270,zinc ion binding; GO:0043167,ion binding; GO:0043169,cation binding; GO:0046872,metal ion binding; GO:0046914,transition metal ion binding;	--	ABR26160.1 unknown, partial [Oryza sativa Indica Group]
341	Chr1	5478155	5478655	500	5478409	230	273.282	33.9329	269.353	bHLH_2_vs_bHLH_Input_peak_817	promoter	LOC_Os01g10400	LOC_Os01g10400	GO:0005488,binding; GO:0005507,copper ion binding; GO:0008270,zinc ion binding; GO:0043167,ion binding; GO:0043169,cation binding; GO:0046872,metal ion binding; GO:0046914,transition metal ion binding;	--	ABR26160.1 unknown, partial [Oryza sativa Indica Group]
341	Chr1	5478155	5478655	500	5478409	230	273.282	33.9329	269.353	bHLH_2_vs_bHLH_Input_peak_817	five_prime_UTR	LOC_Os01g10400	LOC_Os01g10400	GO:0005488,binding; GO:0005507,copper ion binding; GO:0008270,zinc ion binding; GO:0043167,ion binding; GO:0043169,cation binding; GO:0046872,metal ion binding; GO:0046914,transition metal ion binding;	--	ABR26160.1 unknown, partial [Oryza sativa Indica Group]
342	Chr1	5491823	5492419	596	5492074	79	54.1022	9.95995	51.7526	bHLH_1_vs_bHLH_Input_peak_857	promoter	LOC_Os01g10430	LOC_Os01g10430	GO:0003824,catalytic activity; GO:0004672,protein kinase activity; GO:0004674,protein serine/threonine kinase activity; GO:0004693,cyclin-dependent protein serine/threonine kinase activity; GO:0005622,intracellular anatomical structure; GO:0005623,obsolete cell; GO:0005634,nucleus; GO:0005886,plasma membrane; GO:0006468,protein phosphorylation; GO:0006793,phosphorus metabolic process; GO:0006796,…	--	XP_015621892.1 probable serine/threonine-protein kinase At1g09600 isoform X2 [Oryza sativa Japonica Group]
342	Chr1	5491823	5492419	596	5492074	79	54.1022	9.95995	51.7526	bHLH_1_vs_bHLH_Input_peak_857	promoter	LOC_Os01g10420	LOC_Os01g10420	--	--	EAY72917.1 hypothetical protein OsI_00790 [Oryza sativa Indica Group]
342	Chr1	5491834	5492534	700	5492056	81	60.7507	11.5056	58.2827	bHLH_2_vs_bHLH_Input_peak_820	promoter	LOC_Os01g10430	LOC_Os01g10430	GO:0003824,catalytic activity; GO:0004672,protein kinase activity; GO:0004674,protein serine/threonine kinase activity; GO:0004693,cyclin-dependent protein serine/threonine kinase activity; GO:0005622,intracellular anatomical structure; GO:0005623,obsolete cell; GO:0005634,nucleus; GO:0005886,plasma membrane; GO:0006468,protein phosphorylation; GO:0006793,phosphorus metabolic process; GO:0006796,…	--	XP_015621892.1 probable serine/threonine-protein kinase At1g09600 isoform X2 [Oryza sativa Japonica Group]
342	Chr1	5491834	5492534	700	5492056	81	60.7507	11.5056	58.2827	bHLH_2_vs_bHLH_Input_peak_820	promoter	LOC_Os01g10420	LOC_Os01g10420	--	--	EAY72917.1 hypothetical protein OsI_00790 [Oryza sativa Indica Group]
343	Chr1	5507869	5508437	568	5508066	67	39.9947	7.97243	37.7955	bHLH_1_vs_bHLH_Input_peak_861	cds	LOC_Os01g10440	LOC_Os01g10440	--	--	XP_015625845.1 beta-glucuronosyltransferase GlcAT14B [Oryza sativa Japonica Group]
343	Chr1	5507869	5508437	568	5508066	67	39.9947	7.97243	37.7955	bHLH_1_vs_bHLH_Input_peak_861	intron	LOC_Os01g10440	LOC_Os01g10440	--	--	XP_015625845.1 beta-glucuronosyltransferase GlcAT14B [Oryza sativa Japonica Group]
343	Chr1	5507869	5508437	568	5508066	67	39.9947	7.97243	37.7955	bHLH_1_vs_bHLH_Input_peak_861	cds	LOC_Os01g10440	LOC_Os01g10440	--	--	XP_015625845.1 beta-glucuronosyltransferase GlcAT14B [Oryza sativa Japonica Group]
343	Chr1	5507908	5508529	621	5508129	56	31.5017	7.14798	29.3707	bHLH_2_vs_bHLH_Input_peak_824	cds	LOC_Os01g10440	LOC_Os01g10440	--	--	XP_015625845.1 beta-glucuronosyltransferase GlcAT14B [Oryza sativa Japonica Group]
343	Chr1	5507908	5508529	621	5508129	56	31.5017	7.14798	29.3707	bHLH_2_vs_bHLH_Input_peak_824	intron	LOC_Os01g10440	LOC_Os01g10440	--	--	XP_015625845.1 beta-glucuronosyltransferase GlcAT14B [Oryza sativa Japonica Group]
343	Chr1	5507908	5508529	621	5508129	56	31.5017	7.14798	29.3707	bHLH_2_vs_bHLH_Input_peak_824	cds	LOC_Os01g10440	LOC_Os01g10440	--	--	XP_015625845.1 beta-glucuronosyltransferase GlcAT14B [Oryza sativa Japonica Group]
343	Chr1	5507908	5508529	621	5508129	56	31.5017	7.14798	29.3707	bHLH_2_vs_bHLH_Input_peak_824	intron	LOC_Os01g10440	LOC_Os01g10440	--	--	XP_015625845.1 beta-glucuronosyltransferase GlcAT14B [Oryza sativa Japonica Group]
344	Chr1	5549611	5550939	1328	5550319	82	54.7462	9.65068	52.3904	bHLH_1_vs_bHLH_Input_peak_868	intergenic	--	--	--	--	--
344	Chr1	5549611	5550939	1328	5550319	82	54.7462	9.65068	52.3904	bHLH_1_vs_bHLH_Input_peak_868	three_prime_UTR	LOC_Os01g10490	LOC_Os01g10490	--	--	XP_015643898.1 protodermal factor 1 [Oryza sativa Japonica Group]
344	Chr1	5549611	5550939	1328	5550319	82	54.7462	9.65068	52.3904	bHLH_1_vs_bHLH_Input_peak_868	cds	LOC_Os01g10490	LOC_Os01g10490	--	--	XP_015643898.1 protodermal factor 1 [Oryza sativa Japonica Group]
344	Chr1	5549611	5550939	1328	5550319	82	54.7462	9.65068	52.3904	bHLH_1_vs_bHLH_Input_peak_868	intron	LOC_Os01g10490	LOC_Os01g10490	--	--	XP_015643898.1 protodermal factor 1 [Oryza sativa Japonica Group]
344	Chr1	5549611	5550939	1328	5550319	82	54.7462	9.65068	52.3904	bHLH_1_vs_bHLH_Input_peak_868	cds	LOC_Os01g10490	LOC_Os01g10490	--	--	XP_015643898.1 protodermal factor 1 [Oryza sativa Japonica Group]
344	Chr1	5549611	5550939	1328	5550319	82	54.7462	9.65068	52.3904	bHLH_1_vs_bHLH_Input_peak_868	intron	LOC_Os01g10490	LOC_Os01g10490	--	--	XP_015643898.1 protodermal factor 1 [Oryza sativa Japonica Group]
344	Chr1	5549611	5550939	1328	5550319	82	54.7462	9.65068	52.3904	bHLH_1_vs_bHLH_Input_peak_868	cds	LOC_Os01g10490	LOC_Os01g10490	--	--	XP_015643898.1 protodermal factor 1 [Oryza sativa Japonica Group]
344	Chr1	5549585	5550993	1408	5550319	66	41.0295	8.40201	38.7755	bHLH_2_vs_bHLH_Input_peak_827	intergenic	--	--	--	--	--
344	Chr1	5549585	5550993	1408	5550319	66	41.0295	8.40201	38.7755	bHLH_2_vs_bHLH_Input_peak_827	three_prime_UTR	LOC_Os01g10490	LOC_Os01g10490	--	--	XP_015643898.1 protodermal factor 1 [Oryza sativa Japonica Group]
344	Chr1	5549585	5550993	1408	5550319	66	41.0295	8.40201	38.7755	bHLH_2_vs_bHLH_Input_peak_827	cds	LOC_Os01g10490	LOC_Os01g10490	--	--	XP_015643898.1 protodermal factor 1 [Oryza sativa Japonica Group]
344	Chr1	5549585	5550993	1408	5550319	66	41.0295	8.40201	38.7755	bHLH_2_vs_bHLH_Input_peak_827	intron	LOC_Os01g10490	LOC_Os01g10490	--	--	XP_015643898.1 protodermal factor 1 [Oryza sativa Japonica Group]
344	Chr1	5549585	5550993	1408	5550319	66	41.0295	8.40201	38.7755	bHLH_2_vs_bHLH_Input_peak_827	cds	LOC_Os01g10490	LOC_Os01g10490	--	--	XP_015643898.1 protodermal factor 1 [Oryza sativa Japonica Group]
344	Chr1	5549585	5550993	1408	5550319	66	41.0295	8.40201	38.7755	bHLH_2_vs_bHLH_Input_peak_827	intron	LOC_Os01g10490	LOC_Os01g10490	--	--	XP_015643898.1 protodermal factor 1 [Oryza sativa Japonica Group]
344	Chr1	5549585	5550993	1408	5550319	66	41.0295	8.40201	38.7755	bHLH_2_vs_bHLH_Input_peak_827	cds	LOC_Os01g10490	LOC_Os01g10490	--	--	XP_015643898.1 protodermal factor 1 [Oryza sativa Japonica Group]
344	Chr1	5549585	5550993	1408	5550319	66	41.0295	8.40201	38.7755	bHLH_2_vs_bHLH_Input_peak_827	five_prime_UTR	LOC_Os01g10490	LOC_Os01g10490	--	--	XP_015643898.1 protodermal factor 1 [Oryza sativa Japonica Group]
346	Chr1	5598128	5598714	586	5598397	38	19.6529	5.96285	17.7414	bHLH_1_vs_bHLH_Input_peak_874	intron	LOC_Os01g10530	LOC_Os01g10530	--	--	XP_015621217.1 uncharacterized protein LOC4327072 [Oryza sativa Japonica Group]
346	Chr1	5598128	5598714	586	5598397	38	19.6529	5.96285	17.7414	bHLH_1_vs_bHLH_Input_peak_874	promoter	LOC_Os01g10550	LOC_Os01g10550	--	--	--
346	Chr1	5598128	5598714	586	5598397	38	19.6529	5.96285	17.7414	bHLH_1_vs_bHLH_Input_peak_874	cds	LOC_Os01g10530	LOC_Os01g10530	--	--	XP_015621217.1 uncharacterized protein LOC4327072 [Oryza sativa Japonica Group]
346	Chr1	5597788	5598621	833	5598419	38	20.9165	6.4102	18.9557	bHLH_2_vs_bHLH_Input_peak_833	intron	LOC_Os01g10530	LOC_Os01g10530	--	--	XP_015621217.1 uncharacterized protein LOC4327072 [Oryza sativa Japonica Group]
346	Chr1	5597788	5598621	833	5598419	38	20.9165	6.4102	18.9557	bHLH_2_vs_bHLH_Input_peak_833	promoter	LOC_Os01g10550	LOC_Os01g10550	--	--	--
346	Chr1	5597788	5598621	833	5598419	38	20.9165	6.4102	18.9557	bHLH_2_vs_bHLH_Input_peak_833	cds	LOC_Os01g10530	LOC_Os01g10530	--	--	XP_015621217.1 uncharacterized protein LOC4327072 [Oryza sativa Japonica Group]
347	Chr1	5610362	5610803	441	5610564	110	91.8811	14.5395	89.2079	bHLH_1_vs_bHLH_Input_peak_876	intergenic	--	--	--	--	--
347	Chr1	5610362	5610940	578	5610573	84	64.3826	11.9924	61.8799	bHLH_2_vs_bHLH_Input_peak_834	intergenic	--	--	--	--	--
348	Chr1	5622280	5622908	628	5622563	80	51.2196	9.04463	48.8994	bHLH_1_vs_bHLH_Input_peak_877	intergenic	--	--	--	--	--
348	Chr1	5622279	5622888	609	5622542	93	66.2918	10.8757	63.7715	bHLH_2_vs_bHLH_Input_peak_835	intergenic	--	--	--	--	--
349	Chr1	5671500	5672576	1076	5672012	334	454.095	50.8329	449.31	bHLH_1_vs_bHLH_Input_peak_883	promoter	LOC_Os01g10610	LOC_Os01g10610	GO:0006355,regulation of DNA-templated transcription; GO:0009889,regulation of biosynthetic process; GO:0010468,regulation of gene expression; GO:0010556,regulation of macromolecule biosynthetic process; GO:0019219,regulation of nucleobase-containing compound metabolic process; GO:0019222,regulation of metabolic process; GO:0031323,regulation of cellular metabolic process; GO:0031326,regulation o…	BZR1_2; brassinosteroid resistant 1/2; K14503;	XP_015622415.1 protein BZR1 homolog 2 [Oryza sativa Japonica Group]
349	Chr1	5671497	5672640	1143	5672010	317	435.901	51.934	430.979	bHLH_2_vs_bHLH_Input_peak_838	promoter	LOC_Os01g10610	LOC_Os01g10610	GO:0006355,regulation of DNA-templated transcription; GO:0009889,regulation of biosynthetic process; GO:0010468,regulation of gene expression; GO:0010556,regulation of macromolecule biosynthetic process; GO:0019219,regulation of nucleobase-containing compound metabolic process; GO:0019222,regulation of metabolic process; GO:0031323,regulation of cellular metabolic process; GO:0031326,regulation o…	BZR1_2; brassinosteroid resistant 1/2; K14503;	XP_015622415.1 protein BZR1 homolog 2 [Oryza sativa Japonica Group]
350	Chr1	5673030	5673336	306	5673155	66	46.8748	10.1666	44.5997	bHLH_1_vs_bHLH_Input_peak_884	promoter	LOC_Os01g10610	LOC_Os01g10610	GO:0006355,regulation of DNA-templated transcription; GO:0009889,regulation of biosynthetic process; GO:0010468,regulation of gene expression; GO:0010556,regulation of macromolecule biosynthetic process; GO:0019219,regulation of nucleobase-containing compound metabolic process; GO:0019222,regulation of metabolic process; GO:0031323,regulation of cellular metabolic process; GO:0031326,regulation o…	BZR1_2; brassinosteroid resistant 1/2; K14503;	XP_015622415.1 protein BZR1 homolog 2 [Oryza sativa Japonica Group]
350	Chr1	5673000	5673294	294	5673130	56	37.5123	9.02331	35.3025	bHLH_2_vs_bHLH_Input_peak_839	promoter	LOC_Os01g10610	LOC_Os01g10610	GO:0006355,regulation of DNA-templated transcription; GO:0009889,regulation of biosynthetic process; GO:0010468,regulation of gene expression; GO:0010556,regulation of macromolecule biosynthetic process; GO:0019219,regulation of nucleobase-containing compound metabolic process; GO:0019222,regulation of metabolic process; GO:0031323,regulation of cellular metabolic process; GO:0031326,regulation o…	BZR1_2; brassinosteroid resistant 1/2; K14503;	XP_015622415.1 protein BZR1 homolog 2 [Oryza sativa Japonica Group]
351	Chr1	5696946	5697326	380	5697145	42	19.8196	5.49937	17.9053	bHLH_1_vs_bHLH_Input_peak_889	promoter	LOC_Os01g10670	LOC_Os01g10670	--	--	BAD72983.1 hypothetical protein [Oryza sativa Japonica Group]
351	Chr1	5696705	5697318	613	5697126	42	21.0217	5.87233	19.0594	bHLH_2_vs_bHLH_Input_peak_842	promoter	LOC_Os01g10670	LOC_Os01g10670	--	--	BAD72983.1 hypothetical protein [Oryza sativa Japonica Group]
352	Chr1	5706878	5707342	464	5707022	56	28.463	6.31261	26.4117	bHLH_1_vs_bHLH_Input_peak_891	intron	LOC_Os01g10680	LOC_Os01g10680	--	--	XP_025879533.1 protein GRAVITROPIC IN THE LIGHT 1 [Oryza sativa Japonica Group]
352	Chr1	5706867	5707347	480	5707017	47	23.5017	5.99974	21.4961	bHLH_2_vs_bHLH_Input_peak_844	intron	LOC_Os01g10680	LOC_Os01g10680	--	--	XP_025879533.1 protein GRAVITROPIC IN THE LIGHT 1 [Oryza sativa Japonica Group]
353	Chr1	5707728	5708094	366	5707885	57	31.0646	6.89184	28.9777	bHLH_1_vs_bHLH_Input_peak_892	five_prime_UTR	LOC_Os01g10680	LOC_Os01g10680	--	--	XP_025879533.1 protein GRAVITROPIC IN THE LIGHT 1 [Oryza sativa Japonica Group]
353	Chr1	5707728	5708094	366	5707885	57	31.0646	6.89184	28.9777	bHLH_1_vs_bHLH_Input_peak_892	promoter	LOC_Os01g10680	LOC_Os01g10680	--	--	XP_025879533.1 protein GRAVITROPIC IN THE LIGHT 1 [Oryza sativa Japonica Group]
353	Chr1	5707725	5707997	272	5707906	40	17.8823	5.1388	15.9787	bHLH_2_vs_bHLH_Input_peak_845	five_prime_UTR	LOC_Os01g10680	LOC_Os01g10680	--	--	XP_025879533.1 protein GRAVITROPIC IN THE LIGHT 1 [Oryza sativa Japonica Group]
353	Chr1	5707725	5707997	272	5707906	40	17.8823	5.1388	15.9787	bHLH_2_vs_bHLH_Input_peak_845	promoter	LOC_Os01g10680	LOC_Os01g10680	--	--	XP_025879533.1 protein GRAVITROPIC IN THE LIGHT 1 [Oryza sativa Japonica Group]
354	Chr1	5717561	5717924	363	5717731	68	41.8051	8.31827	39.5851	bHLH_1_vs_bHLH_Input_peak_896	intergenic	--	--	--	--	--
354	Chr1	5717564	5717918	354	5717737	75	51.3617	9.86946	48.9898	bHLH_2_vs_bHLH_Input_peak_850	intergenic	--	--	--	--	--
355	Chr1	5718885	5719222	337	5719058	73	37.1968	6.59571	35.0307	bHLH_1_vs_bHLH_Input_peak_897	three_prime_UTR	LOC_Os01g10690	LOC_Os01g10690	GO:0005622,intracellular anatomical structure; GO:0005623,obsolete cell; GO:0005634,nucleus; GO:0006139,nucleobase-containing compound metabolic process; GO:0006259,DNA metabolic process; GO:0006260,DNA replication; GO:0006261,DNA-templated DNA replication; GO:0006281,DNA repair; GO:0006289,nucleotide-excision repair; GO:0006297,nucleotide-excision repair, DNA gap filling; GO:0006725,cellular aro…	POLD3; DNA polymerase delta subunit 3; K03504; POLD3; DNA polymerase delta subunit 3; K03504; POLD3; DNA polymerase delta subunit 3; K03504; POLD3; DNA polymerase delta subunit 3; K03504; POLD3; DNA polymerase delta subunit 3; K03504;	XP_015624950.1 protein IWS1 homolog A [Oryza sativa Japonica Group]
[truncated: 66,201 more rows]
