# Supplementary material for: OsbHLH064, an IVb bHLH Transcription Factor, Regulates Iron Homeostasis and Enhances Grain Fe Accumulation in Rice
Source: Plant Biotechnol J. 2026 Feb 23;24(6):3754–76. doi: 10.1111/pbi.70593 (PMC13205751; doi:10.1111/pbi.70593)
Supplement: Supplementary file 5 — Table S4: GO term enrichment (Molecular Function category) for genes bound by OsbHLH064 identified by DAP‐seq [file PBI-24-3754-s007.xlsx]

## Sheet: Sheet1
Table S4. GO term enrichment (Molecular Function category) for genes bound by OsbHLH064 identified by DAP-seq
GO.ID	Term	Annotated	Significant	Expected	Pvalue
GO:0005515	protein binding	7445	1758	1323.25	< 1e-30
GO:0003700	sequence-specific DNA binding transcription factor activity	1813	463	322.24	1.5e-17
GO:0001071	nucleic acid binding transcription factor activity	1886	472	335.21	3.4e-16
GO:0008194	UDP-glycosyltransferase activity	525	168	93.31	1.4e-15
GO:0046527	glucosyltransferase activity	412	138	73.23	9.1e-15
GO:0016491	oxidoreductase activity	3018	689	536.41	1.1e-13
GO:0016757	transferase activity, transferring glycosyl groups	1182	304	210.08	2.7e-12
GO:0016705	oxidoreductase activity, acting on paired donors, with incorporation or reduction of molecular oxygen	771	211	137.03	1.8e-11
GO:0035251	UDP-glucosyltransferase activity	366	117	65.05	2.9e-11
GO:0016747	transferase activity, transferring acyl groups other than amino-acyl groups	518	151	92.07	1.1e-10
GO:0016758	transferase activity, transferring hexosyl groups	965	249	171.52	1.9e-10
GO:0016746	transferase activity, transferring acyl groups	600	168	106.64	3.2e-10
GO:0052689	carboxylic ester hydrolase activity	343	108	60.96	4.4e-10
GO:0008509	anion transmembrane transporter activity	568	160	100.95	5.2e-10
GO:0005506	iron ion binding	689	184	122.46	2.8e-09
GO:0004497	monooxygenase activity	563	154	100.07	9.7e-09
GO:0022890	inorganic cation transmembrane transporter activity	559	152	99.35	1.8e-08
GO:0008514	organic anion transmembrane transporter activity	327	99	58.12	2.2e-08
GO:0043565	sequence-specific DNA binding	723	187	128.5	2.8e-08
GO:0046873	metal ion transmembrane transporter activity	354	104	62.92	5.3e-08
GO:0009922	fatty acid elongase activity	31	19	5.51	8.5e-08
GO:0015238	drug transmembrane transporter activity	111	43	19.73	1.5e-07
GO:0090484	drug transporter activity	111	43	19.73	1.5e-07
GO:0042802	identical protein binding	945	230	167.96	1.7e-07
GO:0016301	kinase activity	4285	882	761.6	2.7e-07
GO:0080043	quercetin 3-O-glucosyltransferase activity	93	37	16.53	5e-07
GO:0031406	carboxylic acid binding	179	59	31.81	6.7e-07
GO:0043177	organic acid binding	179	59	31.81	6.7e-07
GO:0022892	substrate-specific transporter activity	2060	448	366.14	1.2e-06
GO:0009011	starch synthase activity	12	10	2.13	1.5e-06
GO:0022857	transmembrane transporter activity	2095	454	372.36	1.6e-06
GO:0042578	phosphoric ester hydrolase activity	612	154	108.77	2.5e-06
GO:0004312	fatty acid synthase activity	49	23	8.71	2.5e-06
GO:0004620	phospholipase activity	114	41	20.26	2.8e-06
GO:0016298	lipase activity	207	64	36.79	2.8e-06
GO:0022891	substrate-specific transmembrane transporter activity	1910	415	339.48	3.4e-06
GO:0035639	purine ribonucleoside triphosphate binding	4355	882	774.04	3.9e-06
GO:0072509	divalent inorganic cation transmembrane transporter activity	147	49	26.13	4e-06
GO:0019200	carbohydrate kinase activity	57	25	10.13	4.4e-06
GO:0020037	heme binding	762	184	135.44	4.7e-06
GO:0016706	oxidoreductase activity, acting on paired donors, with incorporation or reduction of molecular oxygen, 2-oxoglutarate as one donor, and incorporation of one atom each of oxygen into both donors	169	54	30.04	5.6e-06
GO:0016713	oxidoreductase activity, acting on paired donors, with incorporation or reduction of molecular oxygen, reduced iron-sulfur protein as one donor, and incorporation of one atom of oxygen	51	23	9.06	6e-06
GO:0005215	transporter activity	2395	507	425.68	6e-06
GO:0004842	ubiquitin-protein transferase activity	570	143	101.31	6.6e-06
GO:0042623	ATPase activity, coupled	533	135	94.73	7e-06
GO:0015297	antiporter activity	192	59	34.13	8.3e-06
GO:0019825	oxygen binding	99	36	17.6	8.3e-06
GO:0008374	O-acyltransferase activity	184	57	32.7	9e-06
GO:0016791	phosphatase activity	526	133	93.49	9e-06
GO:0016410	N-acyltransferase activity	195	59	34.66	1.4e-05
GO:0046906	tetrapyrrole binding	810	191	143.97	1.5e-05
GO:0080044	quercetin 7-O-glucosyltransferase activity	90	33	16	1.6e-05
GO:0008443	phosphofructokinase activity	22	13	3.91	1.7e-05
GO:0015605	organophosphate ester transmembrane transporter activity	127	42	22.57	2.3e-05
GO:0015215	nucleotide transmembrane transporter activity	115	39	20.44	2.4e-05
GO:0036094	small molecule binding	6611	1290	1175.02	2.8e-05
GO:0019201	nucleotide kinase activity	20	12	3.55	3e-05
GO:0051213	dioxygenase activity	258	72	45.86	3.7e-05
GO:0015932	nucleobase-containing compound transmembrane transporter activity	150	47	26.66	3.8e-05
GO:0005342	organic acid transmembrane transporter activity	232	66	41.23	4e-05
GO:0046943	carboxylic acid transmembrane transporter activity	232	66	41.23	4e-05
GO:0008559	xenobiotic-transporting ATPase activity	39	18	6.93	4.1e-05
GO:0042910	xenobiotic transporter activity	39	18	6.93	4.1e-05
GO:0008378	galactosyltransferase activity	79	29	14.04	5e-05
GO:0008970	phosphatidylcholine 1-acylhydrolase activity	21	12	3.73	5.8e-05
GO:0016776	phosphotransferase activity, phosphate group as acceptor	27	14	4.8	6e-05
GO:0016763	transferase activity, transferring pentosyl groups	80	29	14.22	6.5e-05
GO:0046915	transition metal ion transmembrane transporter activity	108	36	19.2	7.2e-05
GO:0016887	ATPase activity	733	171	130.28	7.3e-05
GO:0005524	ATP binding	4056	809	720.9	8.3e-05
GO:0005337	nucleoside transmembrane transporter activity	81	29	14.4	8.4e-05
GO:0043168	anion binding	5942	1159	1056.11	8.6e-05
GO:0016817	hydrolase activity, acting on acid anhydrides	1445	312	256.83	8.8e-05
GO:0019842	vitamin binding	55	22	9.78	9e-05
GO:0016810	hydrolase activity, acting on carbon-nitrogen (but not peptide) bonds	134	42	23.82	9.5e-05
GO:0016703	oxidoreductase activity, acting on single donors with incorporation of molecular oxygen, incorporation of one atom of oxygen (internal monooxygenases or internal mixed function oxidases)	11	8	1.96	9.8e-05
GO:0015211	purine nucleoside transmembrane transporter activity	74	27	13.15	0.0001
GO:0003872	6-phosphofructokinase activity	19	11	3.38	0.0001
GO:0016818	hydrolase activity, acting on acid anhydrides, in phosphorus-containing anhydrides	1413	305	251.14	0.00011
GO:0005385	zinc ion transmembrane transporter activity	22	12	3.91	0.00011
GO:0030599	pectinesterase activity	114	37	20.26	0.00011
GO:0016773	phosphotransferase activity, alcohol group as acceptor	3366	678	598.26	0.00011
GO:1901505	carbohydrate derivative transporter activity	156	47	27.73	0.00011
GO:0018685	alkane 1-monooxygenase activity	45	19	8	0.00011
GO:0048037	cofactor binding	889	201	158.01	0.00012
GO:0042973	glucan endo-1,3-beta-D-glucosidase activity	56	22	9.95	0.00012
GO:0015075	ion transmembrane transporter activity	1664	353	295.75	0.00013
GO:0015171	amino acid transmembrane transporter activity	175	51	31.1	0.00015
GO:0016798	hydrolase activity, acting on glycosyl bonds	1435	308	255.05	0.00015
GO:0052694	jasmonoyl-isoleucine-12-hydroxylase activity	26	13	4.62	0.00018
GO:0015399	primary active transmembrane transporter activity	377	95	67.01	0.00018
GO:0016765	transferase activity, transferring alkyl or aryl (other than methyl) groups	181	52	32.17	0.00019
GO:0009055	electron carrier activity	953	212	169.38	0.00021
GO:0080046	quercetin 4'-O-glucosyltransferase activity	77	27	13.69	0.00022
GO:0050662	coenzyme binding	671	155	119.26	0.00025
GO:0016462	pyrophosphatase activity	1390	297	247.05	0.00027
GO:0015298	solute:cation antiporter activity	103	33	18.31	0.00032
GO:0015095	magnesium ion transmembrane transporter activity	21	11	3.73	0.00034
GO:1901681	sulfur compound binding	83	28	14.75	0.00035
GO:0016874	ligase activity	447	108	79.45	0.00038
GO:0004553	hydrolase activity, hydrolyzing O-glycosyl compounds	1280	274	227.5	0.0004
GO:0004017	adenylate kinase activity	10	7	1.78	0.0004
GO:0010277	chlorophyllide a oxygenase [overall] activity	10	7	1.78	0.0004
GO:0004805	trehalose-phosphatase activity	28	13	4.98	0.00045
GO:0015925	galactosidase activity	53	20	9.42	0.00046
GO:0016853	isomerase activity	464	111	82.47	0.00047
GO:0016411	acylglycerol O-acyltransferase activity	25	12	4.44	0.00051
GO:0010329	auxin efflux transmembrane transporter activity	46	18	8.18	0.00053
GO:0004144	diacylglycerol O-acyltransferase activity	13	8	2.31	0.00054
GO:0035252	UDP-xylosyltransferase activity	13	8	2.31	0.00054
GO:0004659	prenyltransferase activity	50	19	8.89	0.00058
GO:0016878	acid-thiol ligase activity	32	14	5.69	0.00058
GO:0042285	xylosyltransferase activity	19	10	3.38	0.0006
GO:0016774	phosphotransferase activity, carboxyl group as acceptor	16	9	2.84	0.0006
GO:0000990	core RNA polymerase binding transcription factor activity	8	6	1.42	0.00063
GO:0000996	core DNA-dependent RNA polymerase binding promoter specificity activity	8	6	1.42	0.00063
GO:0016987	sigma factor activity	8	6	1.42	0.00063
GO:0016597	amino acid binding	111	34	19.73	0.00066
GO:0015405	P-P-bond-hydrolysis-driven transmembrane transporter activity	353	87	62.74	0.00069
GO:0000166	nucleotide binding	6412	1228	1139.65	0.00086
GO:1901265	nucleoside phosphate binding	6412	1228	1139.65	0.00086
GO:0015103	inorganic anion transmembrane transporter activity	215	57	38.21	0.0009
GO:0016842	amidine-lyase activity	6	5	1.07	0.00091
GO:0016407	acetyltransferase activity	161	45	28.62	0.00093
GO:0008080	N-acetyltransferase activity	96	30	17.06	0.00093
GO:0004656	procollagen-proline 4-dioxygenase activity	11	7	1.96	0.00094
GO:0016174	NAD(P)H oxidase activity	11	7	1.96	0.00094
GO:0016813	hydrolase activity, acting on carbon-nitrogen (but not peptide) bonds, in linear amidines	11	7	1.96	0.00094
GO:0019798	procollagen-proline dioxygenase activity	11	7	1.96	0.00094
GO:0031543	peptidyl-proline dioxygenase activity	11	7	1.96	0.00094
GO:0031545	peptidyl-proline 4-dioxygenase activity	11	7	1.96	0.00094
GO:0015198	oligopeptide transporter activity	122	36	21.68	0.00101
GO:0045309	protein phosphorylated amino acid binding	20	10	3.55	0.00101
GO:0051219	phosphoprotein binding	20	10	3.55	0.00101
GO:0004161	dimethylallyltranstransferase activity	14	8	2.49	0.00107
GO:0019904	protein domain specific binding	14	8	2.49	0.00107
GO:0080133	midchain alkane hydroxylase activity	14	8	2.49	0.00107
GO:0016829	lyase activity	763	169	135.61	0.00108
GO:0015197	peptide transporter activity	140	40	24.88	0.0011
GO:0008289	lipid binding	363	88	64.52	0.00111
GO:0017111	nucleoside-triphosphatase activity	1334	280	237.1	0.0012
GO:0016405	CoA-ligase activity	27	12	4.8	0.0012
GO:0051536	iron-sulfur cluster binding	195	52	34.66	0.00128
GO:0051540	metal cluster binding	195	52	34.66	0.00128
GO:0016684	oxidoreductase activity, acting on peroxide as acceptor	312	77	55.45	0.00129
GO:0004806	triglyceride lipase activity	73	24	12.97	0.00134
GO:0016160	amylase activity	73	24	12.97	0.00134
GO:0043621	protein self-association	124	36	22.04	0.00139
GO:0015299	solute:proton antiporter activity	94	29	16.71	0.00141
GO:0035250	UDP-galactosyltransferase activity	24	11	4.27	0.00141
GO:1901677	phosphate transmembrane transporter activity	192	51	34.13	0.00155
GO:0019203	carbohydrate phosphatase activity	46	17	8.18	0.00158
GO:0004016	adenylate cyclase activity	9	6	1.6	0.00161
GO:0015077	monovalent inorganic cation transmembrane transporter activity	387	92	68.78	0.00166
GO:0045330	aspartyl esterase activity	54	19	9.6	0.00169
GO:0031418	L-ascorbic acid binding	28	12	4.98	0.00177
GO:0072533	tri-(coumaroyl or caffeoyl) spermidine meta-hydroxylase activity	18	9	3.2	0.00181
GO:0080079	cellobiose glucosidase activity	18	9	3.2	0.00181
GO:0010328	auxin influx transmembrane transporter activity	39	15	6.93	0.00185
GO:0050664	oxidoreductase activity, acting on NAD(P)H, oxygen as acceptor	12	7	2.13	0.00191
GO:0005525	GTP binding	307	75	54.57	0.00198
GO:0019001	guanyl nucleotide binding	307	75	54.57	0.00198
GO:0032561	guanyl ribonucleotide binding	307	75	54.57	0.00198
GO:0015562	efflux transmembrane transporter activity	92	28	16.35	0.00211
GO:0080161	auxin transmembrane transporter activity	67	22	11.91	0.00212
GO:0051537	2 iron, 2 sulfur cluster binding	59	20	10.49	0.00216
GO:0042803	protein homodimerization activity	420	98	74.65	0.00223
GO:0016830	carbon-carbon lyase activity	219	56	38.92	0.00241
GO:0042626	ATPase activity, coupled to transmembrane movement of substances	295	72	52.43	0.00246
GO:0015078	hydrogen ion transmembrane transporter activity	238	60	42.3	0.00247
GO:0004402	histone acetyltransferase activity	48	17	8.53	0.00268
GO:0090595	acetyl-CoA:L-lysine N6-acetyltransferase	48	17	8.53	0.00268
GO:0001053	plastid sigma factor activity	7	5	1.24	0.0027
GO:0033843	xyloglucan 6-xylosyltransferase activity	7	5	1.24	0.0027
GO:0003993	acid phosphatase activity	98	29	17.42	0.00282
GO:0005375	copper ion transmembrane transporter activity	33	13	5.87	0.00286
GO:0016820	hydrolase activity, acting on acid anhydrides, catalyzing transmembrane movement of substances	302	73	53.68	0.003
GO:0035174	histone serine kinase activity	26	11	4.62	0.00308
GO:0019205	nucleobase-containing compound kinase activity	37	14	6.58	0.0031
GO:0043492	ATPase activity, coupled to movement of substances	298	72	52.97	0.00322
GO:0004860	protein kinase inhibitor activity	16	8	2.84	0.00327
GO:0030291	protein serine/threonine kinase inhibitor activity	16	8	2.84	0.00327
GO:0004565	beta-galactosidase activity	45	16	8	0.00338
GO:0046524	sucrose-phosphate synthase activity	10	6	1.78	0.00343
GO:0015923	mannosidase activity	34	13	6.04	0.00388
GO:0005516	calmodulin binding	413	95	73.41	0.00398
GO:0008026	ATP-dependent helicase activity	154	41	27.37	0.00401
GO:0070035	purine NTP-dependent helicase activity	154	41	27.37	0.00401
GO:0016832	aldehyde-lyase activity	42	15	7.46	0.00427
GO:0005346	purine ribonucleotide transmembrane transporter activity	54	18	9.6	0.00432
GO:0015216	purine nucleotide transmembrane transporter activity	54	18	9.6	0.00432
GO:0002020	protease binding	27	11	4.8	0.00438
GO:0004567	beta-mannosidase activity	27	11	4.8	0.00438
GO:0035173	histone kinase activity	27	11	4.8	0.00438
GO:0005381	iron ion transmembrane transporter activity	31	12	5.51	0.00485
GO:0004601	peroxidase activity	303	72	53.85	0.00496
GO:0016711	flavonoid 3'-monooxygenase activity	35	13	6.22	0.00518
GO:0015556	C4-dicarboxylate transmembrane transporter activity	17	8	3.02	0.00523
GO:0019210	kinase inhibitor activity	17	8	3.02	0.00523
GO:0047714	galactolipase activity	17	8	3.02	0.00523
GO:0030170	pyridoxal phosphate binding	147	39	26.13	0.00524
GO:0016161	beta-amylase activity	59	19	10.49	0.00525
GO:0046556	alpha-L-arabinofuranosidase activity	24	10	4.27	0.00538
GO:0052736	beta-glucanase activity	24	10	4.27	0.00538
GO:0015175	neutral amino acid transmembrane transporter activity	39	14	6.93	0.00539
GO:0000295	adenine nucleotide transmembrane transporter activity	47	16	8.35	0.00551
GO:0016709	oxidoreductase activity, acting on paired donors, with incorporation or reduction of molecular oxygen, NAD(P)H as one donor, and incorporation of one atom of oxygen	344	80	61.14	0.00576
GO:0004672	protein kinase activity	3152	613	560.23	0.00582
GO:0004045	aminoacyl-tRNA hydrolase activity	8	5	1.42	0.00615
GO:0009041	uridylate kinase activity	8	5	1.42	0.00615
GO:0071614	linoleic acid epoxygenase activity	8	5	1.42	0.00615
GO:1990137	plant seed peroxidase activity	8	5	1.42	0.00615
GO:0044212	transcription regulatory region DNA binding	167	43	29.68	0.00625
GO:0046983	protein dimerization activity	1538	311	273.36	0.00628
GO:0004366	glycerol-3-phosphate O-acyltransferase activity	11	6	1.96	0.00641
GO:0016207	4-coumarate-CoA ligase activity	11	6	1.96	0.00641
GO:0016725	oxidoreductase activity, acting on CH or CH2 groups	11	6	1.96	0.00641
GO:0080081	4-methylumbelliferyl-beta-D-glucopyranoside beta-glucosidase activity	11	6	1.96	0.00641
GO:0080082	esculin beta-glucosidase activity	11	6	1.96	0.00641
GO:0019899	enzyme binding	627	136	111.44	0.00655
GO:0009044	xylan 1,4-beta-xylosidase activity	21	9	3.73	0.00658
GO:0010279	indole-3-acetic acid amido synthetase activity	21	9	3.73	0.00658
GO:0047274	galactinol-sucrose galactosyltransferase activity	21	9	3.73	0.00658
GO:0097599	xylanase activity	21	9	3.73	0.00658
GO:0016877	ligase activity, forming carbon-sulfur bonds	48	16	8.53	0.00693
GO:0000975	regulatory region DNA binding	168	43	29.86	0.00698
GO:0001067	regulatory region nucleic acid binding	168	43	29.86	0.00698
GO:0008422	beta-glucosidase activity	82	24	14.57	0.00721
GO:0016701	oxidoreductase activity, acting on single donors with incorporation of molecular oxygen	136	36	24.17	0.00737
GO:0042937	tripeptide transporter activity	74	22	13.15	0.00808
GO:0042277	peptide binding	105	29	18.66	0.00821
GO:0015491	cation:cation antiporter activity	49	16	8.71	0.00862
GO:0033946	xyloglucan-specific endo-beta-1,4-glucanase activity	22	9	3.91	0.00941
GO:0080039	xyloglucan endotransglucosylase activity	22	9	3.91	0.00941
GO:0004737	pyruvate decarboxylase activity	15	7	2.67	0.00946
GO:0010313	phytochrome binding	15	7	2.67	0.00946
GO:0047668	amygdalin beta-glucosidase activity	15	7	2.67	0.00946
GO:0050224	prunasin beta-glucosidase activity	15	7	2.67	0.00946
GO:0072532	tri-(feruloyl or hydroxyferuloyl) spermidine meta-hydroxylase activity	15	7	2.67	0.00946
GO:0042936	dipeptide transporter activity	75	22	13.33	0.00955
GO:0072341	modified amino acid binding	58	18	10.31	0.00985
GO:0008094	DNA-dependent ATPase activity	80	23	14.22	0.01056
GO:0008408	3'-5' exonuclease activity	50	16	8.89	0.01063
GO:0043295	glutathione binding	50	16	8.89	0.01063
GO:1900750	oligopeptide binding	50	16	8.89	0.01063
GO:0015085	calcium ion transmembrane transporter activity	67	20	11.91	0.0107
GO:0048027	mRNA 5'-UTR binding	12	6	2.13	0.01091
GO:0052625	4-aminobenzoate amino acid synthetase activity	12	6	2.13	0.01091
GO:0052626	benzoate amino acid synthetase activity	12	6	2.13	0.01091
GO:0052627	vanillate amino acid synthetase activity	12	6	2.13	0.01091
GO:0052628	4-hydroxybenzoate amino acid synthetase activity	12	6	2.13	0.01091
GO:0070566	adenylyltransferase activity	46	15	8.18	0.01094
GO:0004857	enzyme inhibitor activity	433	96	76.96	0.01098
GO:0004127	cytidylate kinase activity	6	4	1.07	0.01102
GO:0004607	phosphatidylcholine-sterol O-acyltransferase activity	6	4	1.07	0.01102
GO:0008198	ferrous iron binding	6	4	1.07	0.01102
GO:0008426	protein kinase C inhibitor activity	6	4	1.07	0.01102
GO:0009001	serine O-acetyltransferase activity	6	4	1.07	0.01102
GO:0009702	L-arabinokinase activity	6	4	1.07	0.01102
GO:0016412	serine O-acyltransferase activity	6	4	1.07	0.01102
GO:0010294	abscisic acid glucosyltransferase activity	34	12	6.04	0.01122
GO:0010181	FMN binding	76	22	13.51	0.01124
GO:0033293	monocarboxylic acid binding	38	13	6.75	0.01128
GO:0003924	GTPase activity	211	51	37.5	0.01149
GO:0015116	sulfate transmembrane transporter activity	19	8	3.38	0.01164
GO:0030976	thiamine pyrophosphate binding	19	8	3.38	0.01164
GO:0004351	glutamate decarboxylase activity	9	5	1.6	0.01182
GO:0004365	glyceraldehyde-3-phosphate dehydrogenase (NAD+) (phosphorylating) activity	9	5	1.6	0.01182
GO:0047372	acylglycerol lipase activity	9	5	1.6	0.01182
GO:0051019	mitogen-activated protein kinase binding	9	5	1.6	0.01182
GO:0015334	high-affinity oligopeptide transporter activity	72	21	12.8	0.01195
GO:0019900	kinase binding	256	60	45.5	0.0128
GO:0008097	5S rRNA binding	23	9	4.09	0.01306
GO:0018458	isopiperitenol dehydrogenase activity	23	9	4.09	0.01306
GO:0018459	carveol dehydrogenase activity	23	9	4.09	0.01306
GO:0016209	antioxidant activity	346	78	61.5	0.01366
GO:0004869	cysteine-type endopeptidase inhibitor activity	27	10	4.8	0.01389
GO:0015926	glucosidase activity	109	29	19.37	0.01397
GO:0050403	trans-zeatin O-beta-D-glucosyltransferase activity	60	18	10.66	0.0142
GO:0008195	phosphatidate phosphatase activity	16	7	2.84	0.01428
GO:0015140	malate transmembrane transporter activity	16	7	2.84	0.01428
GO:0016647	oxidoreductase activity, acting on the CH-NH group of donors, oxygen as acceptor	16	7	2.84	0.01428
GO:0016762	xyloglucan:xyloglucosyl transferase activity	31	11	5.51	0.01429
GO:0043178	alcohol binding	31	11	5.51	0.01429
GO:0046982	protein heterodimerization activity	258	60	45.86	0.015
GO:0004364	glutathione transferase activity	78	22	13.86	0.01532
GO:0016866	intramolecular transferase activity	87	24	15.46	0.01541
GO:0004674	protein serine/threonine kinase activity	2183	426	388	0.01598
GO:0010301	xanthoxin dehydrogenase activity	20	8	3.55	0.01642
GO:0047203	13-hydroxylupinine O-tigloyltransferase activity	20	8	3.55	0.01642
GO:0016840	carbon-nitrogen lyase activity	83	23	14.75	0.01654
GO:0022838	substrate-specific channel activity	191	46	33.95	0.01672
GO:0008168	methyltransferase activity	568	121	100.95	0.01686
GO:0016741	transferase activity, transferring one-carbon groups	574	122	102.02	0.01761
GO:0003684	damaged DNA binding	40	13	7.11	0.01772
GO:0016614	oxidoreductase activity, acting on CH-OH group of donors	436	95	77.49	0.01784
GO:0033218	amide binding	111	29	19.73	0.01788
GO:0048029	monosaccharide binding	57	17	10.13	0.01789
GO:0004022	alcohol dehydrogenase (NAD) activity	36	12	6.4	0.01814
GO:0004709	MAP kinase kinase kinase activity	28	10	4.98	0.01824
GO:0016843	amine-lyase activity	32	11	5.69	0.01835
GO:0016844	strictosidine synthase activity	32	11	5.69	0.01835
GO:0004650	polygalacturonase activity	53	16	9.42	0.01891
GO:0005216	ion channel activity	154	38	27.37	0.01914
GO:0015267	channel activity	193	46	34.3	0.01998
GO:0022803	passive transmembrane transporter activity	193	46	34.3	0.01998
GO:0004392	heme oxygenase (decyclizing) activity	10	5	1.78	0.02022
GO:0016632	oxidoreductase activity, acting on the CH-CH group of donors, cytochrome as acceptor	10	5	1.78	0.02022
GO:0047209	coniferyl-alcohol glucosyltransferase activity	17	7	3.02	0.02061
GO:0080002	UDP-glucose:4-aminobenzoate acylglucosyltransferase activity	17	7	3.02	0.02061
GO:0008762	UDP-N-acetylmuramate dehydrogenase activity	41	13	7.29	0.02182
GO:0016857	racemase and epimerase activity, acting on carbohydrates and derivatives	41	13	7.29	0.02182
GO:0004034	aldose 1-epimerase activity	7	4	1.24	0.02211
GO:0004619	phosphoglycerate mutase activity	7	4	1.24	0.02211
GO:0004834	tryptophan synthase activity	7	4	1.24	0.02211
GO:0030504	inorganic diphosphate transmembrane transporter activity	7	4	1.24	0.02211
GO:0047634	agmatine N4-coumaroyltransferase activity	7	4	1.24	0.02211
GO:0052622	ATP dimethylallyltransferase activity	7	4	1.24	0.02211
GO:0052623	ADP dimethylallyltransferase activity	7	4	1.24	0.02211
GO:0015018	galactosylgalactosylxylosylprotein 3-beta-glucuronosyltransferase activity	21	8	3.73	0.02248
GO:0015020	glucuronosyltransferase activity	54	16	9.6	0.02256
GO:0004003	ATP-dependent DNA helicase activity	37	12	6.58	0.02262
GO:0005199	structural constituent of cell wall	63	18	11.2	0.0234
GO:0050502	cis-zeatin O-beta-D-glucosyltransferase activity	63	18	11.2	0.0234
GO:0005275	amine transmembrane transporter activity	29	10	5.15	0.0235
GO:0047262	polygalacturonate 4-alpha-galacturonosyltransferase activity	29	10	5.15	0.0235
GO:0016616	oxidoreductase activity, acting on the CH-OH group of donors, NAD or NADP as acceptor	390	85	69.32	0.02369
GO:0005338	nucleotide-sugar transmembrane transporter activity	46	14	8.18	0.02527
GO:0016308	1-phosphatidylinositol-4-phosphate 5-kinase activity	14	6	2.49	0.02572
GO:0047782	coniferin beta-glucosidase activity	14	6	2.49	0.02572
GO:0008276	protein methyltransferase activity	211	49	37.5	0.02636
GO:0005543	phospholipid binding	221	51	39.28	0.02664
GO:0008170	N-methyltransferase activity	221	51	39.28	0.02664
GO:0000030	mannosyltransferase activity	38	12	6.75	0.02785
GO:0005085	guanyl-nucleotide exchange factor activity	38	12	6.75	0.02785
GO:0004652	polynucleotide adenylyltransferase activity	18	7	3.2	0.02866
GO:0015603	iron chelate transmembrane transporter activity	18	7	3.2	0.02866
GO:0051980	iron-nicotianamine transmembrane transporter activity	18	7	3.2	0.02866
GO:0070717	poly-purine tract binding	30	10	5.33	0.02978
GO:0008553	hydrogen-exporting ATPase activity, phosphorylative mechanism	22	8	3.91	0.02995
GO:0030234	enzyme regulator activity	632	131	112.33	0.03002
GO:0005484	SNAP receptor activity	26	9	4.62	0.0302
GO:0005102	receptor binding	130	32	23.11	0.03051
GO:0003885	D-arabinono-1,4-lactone oxidase activity	11	5	1.96	0.03172
GO:0004337	geranyltranstransferase activity	11	5	1.96	0.03172
GO:0046424	ferulate 5-hydroxylase activity	11	5	1.96	0.03172
GO:0070546	L-phenylalanine aminotransferase activity	11	5	1.96	0.03172
GO:0080130	L-phenylalanine:2-oxoglutarate aminotransferase activity	11	5	1.96	0.03172
GO:0080132	fatty acid alpha-hydroxylase activity	11	5	1.96	0.03172
GO:0004176	ATP-dependent peptidase activity	35	11	6.22	0.03563
GO:0004693	cyclin-dependent protein serine/threonine kinase activity	35	11	6.22	0.03563
GO:0097472	cyclin-dependent protein kinase activity	35	11	6.22	0.03563
GO:0004743	pyruvate kinase activity	15	6	2.67	0.03656
GO:0008271	secondary active sulfate transmembrane transporter activity	15	6	2.67	0.03656
GO:0016208	AMP binding	15	6	2.67	0.03656
GO:0030955	potassium ion binding	15	6	2.67	0.03656
GO:0031420	alkali metal ion binding	15	6	2.67	0.03656
GO:0052640	salicylic acid glucosyltransferase (glucoside-forming) activity	15	6	2.67	0.03656
GO:0052641	benzoic acid glucosyltransferase activity	15	6	2.67	0.03656
GO:0052742	phosphatidylinositol kinase activity	15	6	2.67	0.03656
GO:0002094	polyprenyltransferase activity	8	4	1.42	0.03807
GO:0004557	alpha-galactosidase activity	8	4	1.42	0.03807
GO:0008649	rRNA methyltransferase activity	8	4	1.42	0.03807
GO:0045431	flavonol synthase activity	8	4	1.42	0.03807
GO:0050291	sphingosine N-acyltransferase activity	8	4	1.42	0.03807
GO:0008810	cellulase activity	27	9	4.8	0.03836
GO:0003950	NAD+ ADP-ribosyltransferase activity	19	7	3.38	0.03859
GO:0008574	plus-end-directed microtubule motor activity	19	7	3.38	0.03859
GO:0019901	protein kinase binding	236	53	41.95	0.03861
GO:0004536	deoxyribonuclease activity	23	8	4.09	0.03897
GO:0005384	manganese ion transmembrane transporter activity	23	8	4.09	0.03897
GO:0015081	sodium ion transmembrane transporter activity	53	15	9.42	0.03943
GO:0008757	S-adenosylmethionine-dependent methyltransferase activity	385	82	68.43	0.04223
GO:0016799	hydrolase activity, hydrolyzing N-glycosyl compounds	119	29	21.15	0.04274
GO:0035091	phosphatidylinositol binding	100	25	17.77	0.04333
GO:0008565	protein transporter activity	124	30	22.04	0.04348
GO:0004702	receptor signaling protein serine/threonine kinase activity	86	22	15.29	0.0442
GO:0015172	acidic amino acid transmembrane transporter activity	45	13	8	0.04547
GO:0032553	ribonucleotide binding	5156	960	916.41	0.04591
GO:0097367	carbohydrate derivative binding	5223	972	928.32	0.04643
GO:0003987	acetate-CoA ligase activity	12	5	2.13	0.04659
GO:0010484	H3 histone acetyltransferase activity	12	5	2.13	0.04659
GO:0016624	oxidoreductase activity, acting on the aldehyde or oxo group of donors, disulfide as acceptor	12	5	2.13	0.04659
GO:0016629	12-oxophytodienoate reductase activity	12	5	2.13	0.04659
GO:0019202	amino acid kinase activity	12	5	2.13	0.04659
GO:0047617	acyl-CoA hydrolase activity	12	5	2.13	0.04659
GO:0005057	receptor signaling protein activity	169	39	30.04	0.04733
GO:0042054	histone methyltransferase activity	199	45	35.37	0.04793
GO:0016831	carboxy-lyase activity	135	32	23.99	0.04898
GO:0015174	basic amino acid transmembrane transporter activity	59	16	10.49	0.04908
GO:0016846	carbon-sulfur lyase activity	59	16	10.49	0.04908
GO:0015204	urea transmembrane transporter activity	24	8	4.27	0.04962
GO:0080045	quercetin 3'-O-glucosyltransferase activity	24	8	4.27	0.04962
GO:0004616	phosphogluconate dehydrogenase (decarboxylating) activity	16	6	2.84	0.04993
GO:0010427	abscisic acid binding	16	6	2.84	0.04993
GO:0015645	fatty acid ligase activity	16	6	2.84	0.04993
GO:0004520	endodeoxyribonuclease activity	20	7	3.55	0.05052
GO:0005046	KDEL sequence binding	20	7	3.55	0.05052
GO:0005088	Ras guanyl-nucleotide exchange factor activity	20	7	3.55	0.05052
GO:0005089	Rho guanyl-nucleotide exchange factor activity	20	7	3.55	0.05052
GO:0015217	ADP transmembrane transporter activity	20	7	3.55	0.05052
GO:0019840	isoprenoid binding	20	7	3.55	0.05052
GO:0017076	purine nucleotide binding	5152	958	915.7	0.05088
GO:0016667	oxidoreductase activity, acting on a sulfur group of donors	170	39	30.22	0.05122
GO:0004722	protein serine/threonine phosphatase activity	180	41	31.99	0.05145
GO:0015662	ATPase activity, coupled to transmembrane movement of ions, phosphorylative mechanism	78	20	13.86	0.05205
GO:0009882	blue light photoreceptor activity	37	11	6.58	0.05208
GO:0070402	NADPH binding	37	11	6.58	0.05208
GO:0015112	nitrate transmembrane transporter activity	97	24	17.24	0.05228
GO:0036202	ent-cassa-12,15-diene 11-hydroxylase activity	33	10	5.87	0.0555
GO:0005507	copper ion binding	653	132	116.06	0.05716
GO:0005310	dicarboxylic acid transmembrane transporter activity	42	12	7.46	0.05757
GO:0016671	oxidoreductase activity, acting on a sulfur group of donors, disulfide as acceptor	42	12	7.46	0.05757
GO:0008812	choline dehydrogenase activity	9	4	1.6	0.05907
GO:0032934	sterol binding	9	4	1.6	0.05907
GO:0051765	inositol tetrakisphosphate kinase activity	9	4	1.6	0.05907
GO:0052635	C-20 gibberellin 2-beta-dioxygenase activity	9	4	1.6	0.05907
GO:0008320	protein transmembrane transporter activity	56	15	9.95	0.06108
GO:0022884	macromolecule transmembrane transporter activity	56	15	9.95	0.06108
GO:0009881	photoreceptor activity	47	13	8.35	0.06228
GO:0042887	amide transmembrane transporter activity	47	13	8.35	0.06228
GO:0016811	hydrolase activity, acting on carbon-nitrogen (but not peptide) bonds, in linear amides	75	19	13.33	0.06357
GO:0003785	actin monomer binding	13	5	2.31	0.06493
GO:0004430	1-phosphatidylinositol 4-kinase activity	13	5	2.31	0.06493
GO:0004849	uridine kinase activity	13	5	2.31	0.06493
GO:0010291	carotene beta-ring hydroxylase activity	13	5	2.31	0.06493
GO:0052639	salicylic acid glucosyltransferase (ester-forming) activity	13	5	2.31	0.06493
GO:0008134	transcription factor binding	80	20	14.22	0.06542
GO:0008143	poly(A) binding	17	6	3.02	0.06592
GO:0010327	acetyl CoA:(Z)-3-hexen-1-ol acetyltransferase activity	17	6	3.02	0.06592
GO:0016744	transferase activity, transferring aldehyde or ketonic groups	17	6	3.02	0.06592
GO:0018024	histone-lysine N-methyltransferase activity	189	42	33.59	0.06864
GO:0004089	carbonate dehydratase activity	30	9	5.33	0.07133
GO:0005253	anion channel activity	39	11	6.93	0.07297
GO:0000179	rRNA (adenine-N6,N6-)-dimethyltransferase activity	6	3	1.07	0.07344
GO:0003984	acetolactate synthase activity	6	3	1.07	0.07344
GO:0016433	rRNA (adenine) methyltransferase activity	6	3	1.07	0.07344
GO:0016722	oxidoreductase activity, oxidizing metal ions	6	3	1.07	0.07344
GO:0030332	cyclin binding	6	3	1.07	0.07344
GO:0030544	Hsp70 protein binding	6	3	1.07	0.07344
GO:0030775	glucuronoxylan 4-O-methyltransferase activity	6	3	1.07	0.07344
GO:0046790	virion binding	6	3	1.07	0.07344
GO:0047251	thiohydroximate beta-D-glucosyltransferase activity	6	3	1.07	0.07344
GO:0047325	inositol tetrakisphosphate 1-kinase activity	6	3	1.07	0.07344
GO:0047334	diphosphate-fructose-6-phosphate 1-phosphotransferase activity	6	3	1.07	0.07344
GO:0052726	inositol-1,3,4-trisphosphate 5-kinase activity	6	3	1.07	0.07344
GO:0016278	lysine N-methyltransferase activity	190	42	33.77	0.0735
GO:0016279	protein-lysine N-methyltransferase activity	190	42	33.77	0.0735
GO:0001883	purine nucleoside binding	5103	944	906.99	0.07548
GO:0032550	purine ribonucleoside binding	5103	944	906.99	0.07548
GO:0003725	double-stranded RNA binding	26	8	4.62	0.07612
GO:0005262	calcium channel activity	26	8	4.62	0.07612
GO:0009982	pseudouridine synthase activity	26	8	4.62	0.07612
GO:0032555	purine ribonucleotide binding	5104	944	907.17	0.07649
GO:1901682	sulfur compound transmembrane transporter activity	35	10	6.22	0.07894
GO:0016628	oxidoreductase activity, acting on the CH-CH group of donors, NAD or NADP as acceptor	116	27	20.62	0.07954
GO:0004713	protein tyrosine kinase activity	299	63	53.14	0.07978
GO:0016879	ligase activity, forming carbon-nitrogen bonds	171	38	30.39	0.07987
GO:0032549	ribonucleoside binding	5113	945	908.77	0.08006
GO:0022836	gated channel activity	131	30	23.28	0.08044
GO:0005347	ATP transmembrane transporter activity	22	7	3.91	0.08068
GO:0046923	ER retention sequence binding	22	7	3.91	0.08068
GO:0001882	nucleoside binding	5114	945	908.94	0.08112
GO:0015450	P-P-bond-hydrolysis-driven protein transmembrane transporter activity	49	13	8.71	0.08277
GO:0016854	racemase and epimerase activity	49	13	8.71	0.08277
GO:0005345	purine nucleobase transmembrane transporter activity	18	6	3.2	0.08455
GO:0019206	nucleoside kinase activity	18	6	3.2	0.08455
GO:0004311	farnesyltranstransferase activity	10	4	1.78	0.08498
GO:0004335	galactokinase activity	10	4	1.78	0.08498
GO:0004861	cyclin-dependent protein serine/threonine kinase inhibitor activity	10	4	1.78	0.08498
GO:0008728	GTP diphosphokinase activity	10	4	1.78	0.08498
GO:0008967	phosphoglycolate phosphatase activity	10	4	1.78	0.08498
GO:0009824	AMP dimethylallyltransferase activity	10	4	1.78	0.08498
GO:0018858	benzoate-CoA ligase activity	10	4	1.78	0.08498
GO:0030267	glyoxylate reductase (NADP) activity	10	4	1.78	0.08498
GO:0047760	butyrate-CoA ligase activity	10	4	1.78	0.08498
GO:0052634	C-19 gibberellin 2-beta-dioxygenase activity	10	4	1.78	0.08498
GO:0005200	structural constituent of cytoskeleton	31	9	5.51	0.0853
GO:0016899	oxidoreductase activity, acting on the CH-OH group of donors, oxygen as acceptor	31	9	5.51	0.0853
GO:0019863	IgE binding	31	9	5.51	0.0853
GO:0003825	alpha,alpha-trehalose-phosphate synthase (UDP-forming) activity	14	5	2.49	0.08672
GO:0004069	L-aspartate:2-oxoglutarate aminotransferase activity	14	5	2.49	0.08672
GO:0004467	long-chain fatty acid-CoA ligase activity	14	5	2.49	0.08672
GO:0004864	protein phosphatase inhibitor activity	14	5	2.49	0.08672
GO:0017110	nucleoside-diphosphatase activity	14	5	2.49	0.08672
GO:0019212	phosphatase inhibitor activity	14	5	2.49	0.08672
GO:0031624	ubiquitin conjugating enzyme binding	14	5	2.49	0.08672
GO:0034768	(E)-beta-ocimene synthase activity	14	5	2.49	0.08672
GO:0044390	small protein conjugating enzyme binding	14	5	2.49	0.08672
GO:0008146	sulfotransferase activity	45	12	8	0.09026
GO:0008515	sucrose transmembrane transporter activity	45	12	8	0.09026
GO:0008081	phosphoric diester hydrolase activity	88	21	15.64	0.09074
GO:0047701	beta-L-arabinosidase activity	27	8	4.8	0.09202
GO:1990135	flavonoid sulfotransferase activity	27	8	4.8	0.09202
GO:0051082	unfolded protein binding	133	30	23.64	0.09408
GO:0016627	oxidoreductase activity, acting on the CH-CH group of donors	220	47	39.1	0.09733
GO:0004712	protein serine/threonine/tyrosine kinase activity	41	11	7.29	0.09852
GO:0015086	cadmium ion transmembrane transporter activity	41	11	7.29	0.09852
GO:0005217	intracellular ligand-gated ion channel activity	23	7	4.09	0.09894
GO:0047911	galacturan 1,4-alpha-galacturonidase activity	23	7	4.09	0.09894
GO:0050275	scopoletin glucosyltransferase activity	23	7	4.09	0.09894
GO:0050661	NADP binding	149	33	26.48	0.10042
GO:0019187	beta-1,4-mannosyltransferase activity	32	9	5.69	0.1008
GO:0051753	mannan synthase activity	32	9	5.69	0.1008
GO:0004721	phosphoprotein phosphatase activity	309	64	54.92	0.10151
GO:0008237	metallopeptidase activity	109	25	19.37	0.10169
GO:0016702	oxidoreductase activity, acting on single donors with incorporation of molecular oxygen, incorporation of two atoms of oxygen	124	28	22.04	0.1018
GO:0000988	protein binding transcription factor activity	114	26	20.26	0.10183
GO:0015154	disaccharide transmembrane transporter activity	46	12	8.18	0.10326
GO:0004021	L-alanine:2-oxoglutarate aminotransferase activity	19	6	3.38	0.10576
GO:0008353	RNA polymerase II carboxy-terminal domain kinase activity	19	6	3.38	0.10576
GO:0047635	alanine-oxo-acid transaminase activity	19	6	3.38	0.10576
GO:0005261	cation channel activity	80	19	14.22	0.10761
GO:0005451	monovalent cation:proton antiporter activity	28	8	4.98	0.10966
GO:0033907	beta-D-fucosidase activity	28	8	4.98	0.10966
GO:0080083	beta-gentiobiose beta-glucosidase activity	28	8	4.98	0.10966
GO:0015079	potassium ion transmembrane transporter activity	125	28	22.22	0.10988
GO:0015036	disulfide oxidoreductase activity	120	27	21.33	0.11012
GO:0005546	phosphatidylinositol-4,5-bisphosphate binding	15	5	2.67	0.1118
GO:0016868	intramolecular transferase activity, phosphotransferases	15	5	2.67	0.1118
GO:0019104	DNA N-glycosylase activity	15	5	2.67	0.1118
GO:0050551	myrcene synthase activity	15	5	2.67	0.1118
GO:0070567	cytidylyltransferase activity	15	5	2.67	0.1118
GO:0004306	ethanolamine-phosphate cytidylyltransferase activity	7	3	1.24	0.11194
GO:0004738	pyruvate dehydrogenase activity	7	3	1.24	0.11194
GO:0004739	pyruvate dehydrogenase (acetyl-transferring) activity	7	3	1.24	0.11194
GO:0008113	peptide-methionine (S)-S-oxide reductase activity	7	3	1.24	0.11194
GO:0016851	magnesium chelatase activity	7	3	1.24	0.11194
GO:0050373	UDP-arabinose 4-epimerase activity	7	3	1.24	0.11194
GO:0051002	ligase activity, forming nitrogen-metal bonds	7	3	1.24	0.11194
GO:0051003	ligase activity, forming nitrogen-metal bonds, forming coordination complexes	7	3	1.24	0.11194
GO:0051748	UTP-monosaccharide-1-phosphate uridylyltransferase activity	7	3	1.24	0.11194
GO:0004340	glucokinase activity	11	4	1.96	0.11541
GO:0010436	carotenoid dioxygenase activity	11	4	1.96	0.11541
GO:0016211	ammonia ligase activity	11	4	1.96	0.11541
GO:0016880	acid-ammonia (or amide) ligase activity	11	4	1.96	0.11541
GO:0045549	9-cis-epoxycarotenoid dioxygenase activity	11	4	1.96	0.11541
GO:0048032	galacturonate binding	11	4	1.96	0.11541
GO:0015157	oligosaccharide transmembrane transporter activity	47	12	8.35	0.11731
GO:0015301	anion:anion antiporter activity	33	9	5.87	0.11778
GO:0060589	nucleoside-triphosphatase regulator activity	86	20	15.29	0.11889
GO:0030761	8-hydroxyquercitin 8-O-methyltransferase activity	24	7	4.27	0.11924
GO:0033612	receptor serine/threonine kinase binding	101	23	17.95	0.11965
GO:0016836	hydro-lyase activity	147	32	26.13	0.12405
GO:0016645	oxidoreductase activity, acting on the CH-NH group of donors	43	11	7.64	0.12874
GO:0015179	L-amino acid transmembrane transporter activity	77	18	13.69	0.12892
GO:0004338	glucan exo-1,3-beta-glucosidase activity	29	8	5.15	0.12902
GO:0016307	phosphatidylinositol phosphate kinase activity	29	8	5.15	0.12902
GO:0090447	glycerol-3-phosphate 2-O-acyltransferase activity	20	6	3.55	0.12943
GO:0016679	oxidoreductase activity, acting on diphenols and related substances as donors	82	19	14.57	0.12949
GO:0004871	signal transducer activity	688	134	122.28	0.12996
GO:0060089	molecular transducer activity	688	134	122.28	0.12996
GO:0000976	transcription regulatory region sequence-specific DNA binding	48	12	8.53	0.1324
GO:0047364	desulfoglucosinolate sulfotransferase activity	34	9	6.04	0.13622
GO:0003730	mRNA 3'-UTR binding	16	5	2.84	0.13993
GO:0004143	diacylglycerol kinase activity	16	5	2.84	0.13993
GO:0004556	alpha-amylase activity	16	5	2.84	0.13993
GO:0010290	chlorophyll catabolite transmembrane transporter activity	16	5	2.84	0.13993
GO:0015431	glutathione S-conjugate-exporting ATPase activity	16	5	2.84	0.13993
GO:0019239	deaminase activity	16	5	2.84	0.13993
GO:0052638	indole-3-butyrate beta-glucosyltransferase activity	16	5	2.84	0.13993
GO:0071997	glutathione S-conjugate-transporting ATPase activity	16	5	2.84	0.13993
GO:0043424	protein histidine kinase binding	88	20	15.64	0.1413
GO:0051087	chaperone binding	25	7	4.44	0.14151
GO:0005179	hormone activity	12	4	2.13	0.14982
GO:0009916	alternative oxidase activity	12	4	2.13	0.14982
GO:0051139	metal ion:proton antiporter activity	12	4	2.13	0.14982
GO:0070569	uridylyltransferase activity	12	4	2.13	0.14982
GO:0005388	calcium-transporting ATPase activity	30	8	5.33	0.14999
GO:0005527	macrolide binding	30	8	5.33	0.14999
GO:0005528	FK506 binding	30	8	5.33	0.14999
GO:0051287	NAD binding	109	24	19.37	0.15038
GO:0004683	calmodulin-dependent protein kinase activity	54	13	9.6	0.15063
GO:0015035	protein disulfide oxidoreductase activity	99	22	17.6	0.15209
GO:0016881	acid-amino acid ligase activity	84	19	14.93	0.15377
GO:0030695	GTPase regulator activity	79	18	14.04	0.154
GO:0042625	ATPase activity, coupled to transmembrane movement of ions	166	35	29.5	0.15468
GO:0003724	RNA helicase activity	21	6	3.73	0.15539
GO:0005097	Rab GTPase activator activity	21	6	3.73	0.15539
GO:0016778	diphosphotransferase activity	21	6	3.73	0.15539
GO:0005048	signal sequence binding	35	9	6.22	0.15605
GO:0003905	alkylbase DNA N-glycosylase activity	8	3	1.42	0.15626
GO:0004768	stearoyl-CoA 9-desaturase activity	8	3	1.42	0.15626
GO:0005092	GDP-dissociation inhibitor activity	8	3	1.42	0.15626
GO:0005471	ATP:ADP antiporter activity	8	3	1.42	0.15626
GO:0008327	methyl-CpG binding	8	3	1.42	0.15626
GO:0016215	acyl-CoA desaturase activity	8	3	1.42	0.15626
GO:0016730	oxidoreductase activity, acting on iron-sulfur proteins as donors	8	3	1.42	0.15626
GO:0016812	hydrolase activity, acting on carbon-nitrogen (but not peptide) bonds, in cyclic amides	8	3	1.42	0.15626
GO:0016888	endodeoxyribonuclease activity, producing 5'-phosphomonoesters	8	3	1.42	0.15626
GO:0034432	bis(5'-adenosyl)-pentaphosphatase activity	8	3	1.42	0.15626
GO:0035175	histone kinase activity (H3-S10 specific)	8	3	1.42	0.15626
GO:0043138	3'-5' DNA helicase activity	8	3	1.42	0.15626
GO:0043682	copper-transporting ATPase activity	8	3	1.42	0.15626
GO:0044022	histone kinase activity (H3-S28 specific)	8	3	1.42	0.15626
GO:0047807	cytokinin 7-beta-glucosyltransferase activity	8	3	1.42	0.15626
GO:0051766	inositol trisphosphate kinase activity	8	3	1.42	0.15626
GO:0052725	inositol-1,3,4-trisphosphate 6-kinase activity	8	3	1.42	0.15626
GO:0080062	cytokinin 9-beta-glucosyltransferase activity	8	3	1.42	0.15626
GO:0008536	Ran GTPase binding	40	10	7.11	0.16037
GO:0003743	translation initiation factor activity	141	30	25.06	0.16318
GO:1901981	phosphatidylinositol phosphate binding	45	11	8	0.16344
GO:0003729	mRNA binding	167	35	29.68	0.16378
GO:0044822	poly(A) RNA binding	167	35	29.68	0.16378
GO:0000981	sequence-specific DNA binding RNA polymerase II transcription factor activity	26	7	4.62	0.1656
GO:0004623	phospholipase A2 activity	26	7	4.62	0.1656
GO:0004675	transmembrane receptor protein serine/threonine kinase activity	55	13	9.78	0.16696
GO:0016229	steroid dehydrogenase activity	60	14	10.66	0.16779
GO:0016860	intramolecular oxidoreductase activity	65	15	11.55	0.16818
GO:0004630	phospholipase D activity	17	5	3.02	0.17077
GO:0005221	intracellular cyclic nucleotide activated cation channel activity	17	5	3.02	0.17077
GO:0005459	UDP-galactose transmembrane transporter activity	17	5	3.02	0.17077
GO:0043855	cyclic nucleotide-gated ion channel activity	17	5	3.02	0.17077
GO:0047893	flavonol 3-O-glucosyltransferase activity	17	5	3.02	0.17077
GO:0080031	methyl salicylate esterase activity	17	5	3.02	0.17077
GO:0033799	myricetin 3'-O-methyltransferase activity	31	8	5.51	0.1725
GO:0050660	flavin adenine dinucleotide binding	247	50	43.9	0.17423
GO:0008173	RNA methyltransferase activity	46	11	8.18	0.18235
GO:0008121	ubiquinol-cytochrome-c reductase activity	22	6	3.91	0.1834
GO:0015205	nucleobase transmembrane transporter activity	22	6	3.91	0.1834
GO:0015385	sodium:proton antiporter activity	22	6	3.91	0.1834
GO:0016681	oxidoreductase activity, acting on diphenols and related substances as donors, cytochrome as acceptor	22	6	3.91	0.1834
GO:0030746	isoflavone 4'-O-methyltransferase activity	22	6	3.91	0.1834
GO:0043425	bHLH transcription factor binding	22	6	3.91	0.1834
GO:0016413	O-acetyltransferase activity	51	12	9.06	0.18355
GO:0005096	GTPase activator activity	66	15	11.73	0.18394
GO:0042393	histone binding	66	15	11.73	0.18394
GO:0004129	cytochrome-c oxidase activity	13	4	2.31	0.18754
GO:0005086	ARF guanyl-nucleotide exchange factor activity	13	4	2.31	0.18754
GO:0005222	intracellular cAMP activated cation channel activity	13	4	2.31	0.18754
GO:0005366	myo-inositol:proton symporter activity	13	4	2.31	0.18754
GO:0005544	calcium-dependent phospholipid binding	13	4	2.31	0.18754
GO:0008453	alanine-glyoxylate transaminase activity	13	4	2.31	0.18754
GO:0008865	fructokinase activity	13	4	2.31	0.18754
GO:0015002	heme-copper terminal oxidase activity	13	4	2.31	0.18754
GO:0016675	oxidoreductase activity, acting on a heme group of donors	13	4	2.31	0.18754
GO:0016676	oxidoreductase activity, acting on a heme group of donors, oxygen as acceptor	13	4	2.31	0.18754
GO:0016871	cycloartenol synthase activity	13	4	2.31	0.18754
GO:0016892	endoribonuclease activity, producing 3'-phosphomonoesters	13	4	2.31	0.18754
GO:0016894	endonuclease activity, active with either ribo- or deoxyribonucleic acids and producing 3'-phosphomonoesters	13	4	2.31	0.18754
GO:0032182	small conjugating protein binding	13	4	2.31	0.18754
GO:0034046	poly(G) binding	13	4	2.31	0.18754
GO:0043130	ubiquitin binding	13	4	2.31	0.18754
GO:2001070	starch binding	13	4	2.31	0.18754
GO:0019829	cation-transporting ATPase activity	159	33	28.26	0.18761
GO:0008417	fucosyltransferase activity	27	7	4.8	0.19135
GO:0015165	pyrimidine nucleotide-sugar transmembrane transporter activity	27	7	4.8	0.19135
GO:0030554	adenyl nucleotide binding	4855	885	862.91	0.19214
GO:0016859	cis-trans isomerase activity	170	35	30.22	0.19286
GO:0016651	oxidoreductase activity, acting on NAD(P)H	186	38	33.06	0.19498
GO:0008131	primary amine oxidase activity	32	8	5.69	0.1964
GO:0019902	phosphatase binding	37	9	6.58	0.19953
GO:0019903	protein phosphatase binding	37	9	6.58	0.19953
GO:0016782	transferase activity, transferring sulfur-containing groups	67	15	11.91	0.20039
GO:0036442	hydrogen-exporting ATPase activity	57	13	10.13	0.2021
GO:0004033	aldo-keto reductase (NADP) activity	47	11	8.35	0.20223
GO:0015145	monosaccharide transmembrane transporter activity	52	12	9.24	0.20242
GO:0051015	actin filament binding	52	12	9.24	0.20242
GO:0003978	UDP-glucose 4-epimerase activity	9	3	1.6	0.20485
GO:0004435	phosphatidylinositol phospholipase C activity	9	3	1.6	0.20485
GO:0008083	growth factor activity	9	3	1.6	0.20485
GO:0008398	sterol 14-demethylase activity	9	3	1.6	0.20485
GO:0008878	glucose-1-phosphate adenylyltransferase activity	9	3	1.6	0.20485
GO:0010326	methionine-oxo-acid transaminase activity	9	3	1.6	0.20485
GO:0015083	aluminum ion transmembrane transporter activity	9	3	1.6	0.20485
GO:0016273	arginine N-methyltransferase activity	9	3	1.6	0.20485
GO:0016274	protein-arginine N-methyltransferase activity	9	3	1.6	0.20485
GO:0016618	hydroxypyruvate reductase activity	9	3	1.6	0.20485
GO:0016847	1-aminocyclopropane-1-carboxylate synthase activity	9	3	1.6	0.20485
GO:0019238	cyclohydrolase activity	9	3	1.6	0.20485
GO:0033613	activating transcription factor binding	9	3	1.6	0.20485
GO:0033897	ribonuclease T2 activity	9	3	1.6	0.20485
GO:0042300	beta-amyrin synthase activity	9	3	1.6	0.20485
GO:0045300	acyl-[acyl-carrier-protein] desaturase activity	9	3	1.6	0.20485
GO:0047958	glycine:2-oxoglutarate aminotransferase activity	9	3	1.6	0.20485
GO:0072510	trivalent inorganic cation transmembrane transporter activity	9	3	1.6	0.20485
GO:0072547	tricoumaroylspermidine meta-hydroxylase activity	9	3	1.6	0.20485
GO:0072548	dicoumaroyl monocaffeoyl spermidine meta-hydroxylase activity	9	3	1.6	0.20485
GO:0072549	monocoumaroyl dicaffeoyl spermidine meta-hydroxylase activity	9	3	1.6	0.20485
GO:0072550	triferuloylspermidine meta-hydroxylase activity	9	3	1.6	0.20485
GO:0030597	RNA glycosylase activity	88	19	15.64	0.20916
GO:0030598	rRNA N-glycosylase activity	88	19	15.64	0.20916
GO:0001076	RNA polymerase II transcription factor binding transcription factor activity	23	6	4.09	0.21322
GO:0008107	galactoside 2-alpha-L-fucosyltransferase activity	23	6	4.09	0.21322
GO:0016717	oxidoreductase activity, acting on paired donors, with oxidation of a pair of donors resulting in the reduction of molecular oxygen to two molecules of water	23	6	4.09	0.21322
GO:0031127	alpha-(1,2)-fucosyltransferase activity	23	6	4.09	0.21322
GO:0070300	phosphatidic acid binding	23	6	4.09	0.21322
GO:0080066	3-methylthiopropyl-desulfoglucosinolate sulfotransferase activity	23	6	4.09	0.21322
GO:0080067	4-methylthiobutyl-desulfoglucosinolate sulfotransferase activity	23	6	4.09	0.21322
GO:0080068	5-methylthiopentyl-desulfoglucosinolate sulfotransferase activity	23	6	4.09	0.21322
GO:0080069	7-methylthioheptyl-desulfoglucosinolate sulfotransferase activity	23	6	4.09	0.21322
GO:0080070	8-methylthiooctyl-desulfoglucosinolate sulfotransferase activity	23	6	4.09	0.21322
GO:0080071	indol-3-yl-methyl-desulfoglucosinolate sulfotransferase activity	23	6	4.09	0.21322
GO:0008324	cation transmembrane transporter activity	1238	231	220.04	0.21362
GO:0016903	oxidoreductase activity, acting on the aldehyde or oxo group of donors	252	50	44.79	0.216
GO:0030766	11-O-demethyl-17-O-deacetylvindoline O-methyltransferase activity	28	7	4.98	0.21858
GO:0016759	cellulose synthase activity	58	13	10.31	0.22082
GO:0004707	MAP kinase activity	33	8	5.87	0.22155
GO:0008144	drug binding	33	8	5.87	0.22155
GO:0032440	2-alkenal reductase [NAD(P)] activity	33	8	5.87	0.22155
GO:0008375	acetylglucosaminyltransferase activity	53	12	9.42	0.2221
GO:0032403	protein complex binding	242	48	43.01	0.22221
GO:0008506	sucrose:proton symporter activity	38	9	6.75	0.22298
GO:0000062	fatty-acyl-CoA binding	14	4	2.49	0.22787
GO:0004396	hexokinase activity	14	4	2.49	0.22787
GO:0015108	chloride transmembrane transporter activity	14	4	2.49	0.22787
GO:0045543	gibberellin 2-beta-dioxygenase activity	14	4	2.49	0.22787
GO:0046593	mandelonitrile lyase activity	14	4	2.49	0.22787
GO:0070290	N-acylphosphatidylethanolamine-specific phospholipase D activity	14	4	2.49	0.22787
GO:0005083	small GTPase regulator activity	74	16	13.15	0.23253
GO:0022804	active transmembrane transporter activity	1271	236	225.9	0.23572
GO:0005267	potassium channel activity	64	14	11.38	0.23777
GO:0003756	protein disulfide isomerase activity	19	5	3.38	0.23899
GO:0015137	citrate transmembrane transporter activity	19	5	3.38	0.23899
GO:0016615	malate dehydrogenase activity	19	5	3.38	0.23899
GO:0016864	intramolecular oxidoreductase activity, transposing S-S bonds	19	5	3.38	0.23899
GO:0016872	intramolecular lyase activity	19	5	3.38	0.23899
GO:0032451	demethylase activity	19	5	3.38	0.23899
GO:0050004	isoflavone 7-O-glucosyltransferase activity	19	5	3.38	0.23899
GO:0080030	methyl indole-3-acetate esterase activity	19	5	3.38	0.23899
GO:0080032	methyl jasmonate esterase activity	19	5	3.38	0.23899
GO:1902936	phosphatidylinositol bisphosphate binding	19	5	3.38	0.23899
GO:0003755	peptidyl-prolyl cis-trans isomerase activity	85	18	15.11	0.24326
GO:0016819	hydrolase activity, acting on acid anhydrides, in sulfonyl-containing anhydrides	24	6	4.27	0.24454
GO:0034593	phosphatidylinositol bisphosphate phosphatase activity	24	6	4.27	0.24454
GO:0047627	adenylylsulfatase activity	24	6	4.27	0.24454
GO:0015101	organic cation transmembrane transporter activity	29	7	5.15	0.24708
GO:0015166	polyol transmembrane transporter activity	29	7	5.15	0.24708
GO:0004527	exonuclease activity	138	28	24.53	0.24941
GO:0032559	adenyl ribonucleotide binding	4805	871	854.02	0.25204
GO:0005244	voltage-gated ion channel activity	96	20	17.06	0.25211
GO:0022832	voltage-gated channel activity	96	20	17.06	0.25211
GO:0004838	L-tyrosine:2-oxoglutarate aminotransferase activity	10	3	1.78	0.25622
GO:0016530	metallochaperone activity	10	3	1.78	0.25622
GO:0018454	acetoacetyl-CoA reductase activity	10	3	1.78	0.25622
GO:0030060	L-malate dehydrogenase activity	10	3	1.78	0.25622
GO:0032041	NAD-dependent histone deacetylase activity (H3-K14 specific)	10	3	1.78	0.25622
GO:0045703	ketoreductase activity	10	3	1.78	0.25622
GO:0046969	NAD-dependent histone deacetylase activity (H3-K9 specific)	10	3	1.78	0.25622
GO:0046970	NAD-dependent histone deacetylase activity (H4-K16 specific)	10	3	1.78	0.25622
GO:0050362	L-tryptophan:2-oxoglutarate aminotransferase activity	10	3	1.78	0.25622
GO:0051920	peroxiredoxin activity	10	3	1.78	0.25622
GO:0070529	L-tryptophan aminotransferase activity	10	3	1.78	0.25622
GO:0070547	L-tyrosine aminotransferase activity	10	3	1.78	0.25622
GO:0071617	lysophospholipid acyltransferase activity	10	3	1.78	0.25622
GO:0097372	NAD-dependent histone deacetylase activity (H3-K18 specific)	10	3	1.78	0.25622
GO:0051020	GTPase binding	76	16	13.51	0.26804
GO:0019865	immunoglobulin binding	45	10	8	0.26988
GO:0004551	nucleotide diphosphatase activity	15	4	2.67	0.27008
GO:0005365	myo-inositol transmembrane transporter activity	15	4	2.67	0.27008
GO:0036080	purine nucleotide-sugar transmembrane transporter activity	15	4	2.67	0.27008
GO:0070401	NADP+ binding	15	4	2.67	0.27008
GO:0015665	alcohol transmembrane transporter activity	35	8	6.22	0.275
GO:1901618	organic hydroxy compound transmembrane transporter activity	35	8	6.22	0.275
GO:0004427	inorganic diphosphatase activity	20	5	3.55	0.2755
GO:0005460	UDP-glucose transmembrane transporter activity	20	5	3.55	0.2755
GO:0016289	CoA hydrolase activity	20	5	3.55	0.2755
GO:0042562	hormone binding	30	7	5.33	0.27662
GO:0004602	glutathione peroxidase activity	25	6	4.44	0.27708
GO:0009931	calcium-dependent protein serine/threonine kinase activity	25	6	4.44	0.27708
GO:0010314	phosphatidylinositol-5-phosphate binding	25	6	4.44	0.27708
GO:0010857	calcium-dependent protein kinase activity	25	6	4.44	0.27708
GO:0080131	hydroxyjasmonate sulfotransferase activity	25	6	4.44	0.27708
GO:0016638	oxidoreductase activity, acting on the CH-NH2 group of donors	61	13	10.84	0.28086
GO:0003682	chromatin binding	741	138	131.7	0.2845
GO:0008047	enzyme activator activity	130	26	23.11	0.2853
GO:0003919	FMN adenylyltransferase activity	6	2	1.07	0.29007
GO:0004315	3-oxoacyl-[acyl-carrier-protein] synthase activity	6	2	1.07	0.29007
GO:0004749	ribose phosphate diphosphokinase activity	6	2	1.07	0.29007
GO:0004831	tyrosine-tRNA ligase activity	6	2	1.07	0.29007
GO:0005504	fatty acid binding	6	2	1.07	0.29007
GO:0008199	ferric iron binding	6	2	1.07	0.29007
GO:0008725	DNA-3-methyladenine glycosylase activity	6	2	1.07	0.29007
GO:0008805	carbon-monoxide oxygenase activity	6	2	1.07	0.29007
GO:0015200	methylammonium transmembrane transporter activity	6	2	1.07	0.29007
GO:0016421	CoA carboxylase activity	6	2	1.07	0.29007
GO:0016622	oxidoreductase activity, acting on the aldehyde or oxo group of donors, cytochrome as acceptor	6	2	1.07	0.29007
GO:0016885	ligase activity, forming carbon-carbon bonds	6	2	1.07	0.29007
GO:0016886	ligase activity, forming phosphoric ester bonds	6	2	1.07	0.29007
GO:0019172	glyoxalase III activity	6	2	1.07	0.29007
GO:0019789	SUMO ligase activity	6	2	1.07	0.29007
GO:0033855	nicotianamine aminotransferase activity	6	2	1.07	0.29007
GO:0042132	fructose 1,6-bisphosphate 1-phosphatase activity	6	2	1.07	0.29007
GO:0043733	DNA-3-methylbase glycosylase activity	6	2	1.07	0.29007
GO:0047938	glucose-6-phosphate 1-epimerase activity	6	2	1.07	0.29007
GO:0047995	hydroxyphenylpyruvate reductase activity	6	2	1.07	0.29007
GO:0048256	flap endonuclease activity	6	2	1.07	0.29007
GO:0052744	phosphatidylinositol monophosphate phosphatase activity	6	2	1.07	0.29007
GO:0071771	aldehyde decarbonylase activity	6	2	1.07	0.29007
GO:0080108	S-alkylthiohydroximate lyase activity	6	2	1.07	0.29007
GO:2001080	chitosan binding	6	2	1.07	0.29007
GO:0031072	heat shock protein binding	88	18	15.64	0.2944
GO:0000156	phosphorelay response regulator activity	83	17	14.75	0.29976
GO:0015276	ligand-gated ion channel activity	62	13	11.02	0.30195
GO:0022834	ligand-gated channel activity	62	13	11.02	0.30195
GO:0005099	Ras GTPase activator activity	36	8	6.4	0.30294
GO:0019208	phosphatase regulator activity	36	8	6.4	0.30294
GO:0030246	carbohydrate binding	590	110	104.86	0.30447
GO:0019207	kinase regulator activity	57	12	10.13	0.30745
GO:0001872	(1->3)-beta-D-glucan binding	11	3	1.96	0.30903
GO:0003951	NAD+ kinase activity	11	3	1.96	0.30903
GO:0005254	chloride channel activity	11	3	1.96	0.30903
GO:0031078	histone deacetylase activity (H3-K14 specific)	11	3	1.96	0.30903
GO:0032129	histone deacetylase activity (H3-K9 specific)	11	3	1.96	0.30903
GO:0034076	cucurbitadienol synthase activity	11	3	1.96	0.30903
GO:0046577	long-chain-alcohol oxidase activity	11	3	1.96	0.30903
GO:0016165	linoleate 13S-lipoxygenase activity	21	5	3.73	0.31304
GO:0016814	hydrolase activity, acting on carbon-nitrogen (but not peptide) bonds, in cyclic amidines	21	5	3.73	0.31304
GO:0004629	phospholipase C activity	16	4	2.84	0.31346
GO:0016833	oxo-acid-lyase activity	16	4	2.84	0.31346
GO:0047036	codeinone reductase (NADPH) activity	16	4	2.84	0.31346
GO:0016641	oxidoreductase activity, acting on the CH-NH2 group of donors, oxygen as acceptor	47	10	8.35	0.31906
GO:0022843	voltage-gated cation channel activity	63	13	11.2	0.32345
GO:0016620	oxidoreductase activity, acting on the aldehyde or oxo group of donors, NAD or NADP as acceptor	220	42	39.1	0.33018
GO:0005372	water transmembrane transporter activity	37	8	6.58	0.33147
GO:0015250	water channel activity	37	8	6.58	0.33147
GO:0008092	cytoskeletal protein binding	319	60	56.7	0.33544
GO:0005242	inward rectifier potassium channel activity	32	7	5.69	0.33796
GO:0008106	alcohol dehydrogenase (NADP+) activity	32	7	5.69	0.33796
GO:0031559	oxidosqualene cyclase activity	32	7	5.69	0.33796
GO:0004970	ionotropic glutamate receptor activity	27	6	4.8	0.34458
GO:0005231	excitatory extracellular ligand-gated ion channel activity	27	6	4.8	0.34458
GO:0005234	extracellular-glutamate-gated ion channel activity	27	6	4.8	0.34458
GO:0008066	glutamate receptor activity	27	6	4.8	0.34458
GO:0004386	helicase activity	353	66	62.74	0.34516
GO:0005496	steroid binding	22	5	3.91	0.35117
GO:0008028	monocarboxylic acid transmembrane transporter activity	22	5	3.91	0.35117
GO:0015142	tricarboxylic acid transmembrane transporter activity	22	5	3.91	0.35117
GO:0016682	oxidoreductase activity, acting on diphenols and related substances as donors, oxygen as acceptor	59	12	10.49	0.35299
GO:0008940	nitrate reductase activity	17	4	3.02	0.35737
GO:0009674	potassium:sodium symporter activity	17	4	3.02	0.35737
GO:0022820	potassium ion symporter activity	17	4	3.02	0.35737
GO:0050308	sugar-phosphatase activity	17	4	3.02	0.35737
GO:0071991	phytochelatin transporter activity	17	4	3.02	0.35737
GO:0071992	phytochelatin transmembrane transporter activity	17	4	3.02	0.35737
GO:0000155	phosphorelay sensor kinase activity	38	8	6.75	0.3604
GO:0036201	ent-isokaurene C2-hydroxylase activity	54	11	9.6	0.36117
GO:0001409	guanine nucleotide transmembrane transporter activity	7	2	1.24	0.36132
GO:0001727	lipid kinase activity	7	2	1.24	0.36132
GO:0003841	1-acylglycerol-3-phosphate O-acyltransferase activity	7	2	1.24	0.36132
GO:0003933	GTP cyclohydrolase activity	7	2	1.24	0.36132
GO:0004048	anthranilate phosphoribosyltransferase activity	7	2	1.24	0.36132
GO:0004067	asparaginase activity	7	2	1.24	0.36132
GO:0004356	glutamate-ammonia ligase activity	7	2	1.24	0.36132
GO:0004473	malate dehydrogenase (decarboxylating) (NADP+) activity	7	2	1.24	0.36132
GO:0004559	alpha-mannosidase activity	7	2	1.24	0.36132
GO:0004742	dihydrolipoyllysine-residue acetyltransferase activity	7	2	1.24	0.36132
GO:0004845	uracil phosphoribosyltransferase activity	7	2	1.24	0.36132
GO:0004965	G-protein coupled GABA receptor activity	7	2	1.24	0.36132
GO:0009378	four-way junction helicase activity	7	2	1.24	0.36132
GO:0010292	GTP:GDP antiporter activity	7	2	1.24	0.36132
GO:0010295	(+)-abscisic acid 8'-hydroxylase activity	7	2	1.24	0.36132
GO:0015369	calcium:proton antiporter activity	7	2	1.24	0.36132
GO:0016418	S-acetyltransferase activity	7	2	1.24	0.36132
GO:0016531	copper chaperone activity	7	2	1.24	0.36132
GO:0016652	oxidoreductase activity, acting on NAD(P)H, NAD(P) as acceptor	7	2	1.24	0.36132
GO:0016917	GABA receptor activity	7	2	1.24	0.36132
GO:0032791	lead ion binding	7	2	1.24	0.36132
GO:0033770	2-hydroxyisoflavanone synthase activity	7	2	1.24	0.36132
GO:0036310	annealing helicase activity	7	2	1.24	0.36132
GO:0060590	ATPase regulator activity	7	2	1.24	0.36132
GO:0070524	11-beta-hydroxysteroid dehydrogenase (NADP+) activity	7	2	1.24	0.36132
GO:0072551	diferuloyl mono-(hydroxyferuloyl) spermidine meta-hydroxylase activity	7	2	1.24	0.36132
GO:0072552	monoferuloyl di-(hydroxyferuloyl) spermidine meta-hydroxylase activity	7	2	1.24	0.36132
GO:0072555	17-beta-ketosteroid reductase activity	7	2	1.24	0.36132
GO:0072582	17-beta-hydroxysteroid dehydrogenase (NADP+) activity	7	2	1.24	0.36132
GO:0080122	AMP transmembrane transporter activity	7	2	1.24	0.36132
GO:0090353	polygalacturonase inhibitor activity	7	2	1.24	0.36132
GO:0097617	annealing activity	7	2	1.24	0.36132
GO:0003959	NADPH dehydrogenase activity	12	3	2.13	0.3621
GO:0008526	phosphatidylinositol transporter activity	12	3	2.13	0.3621
GO:0008843	endochitinase activity	12	3	2.13	0.3621
GO:0015368	calcium:cation antiporter activity	12	3	2.13	0.3621
GO:0015370	solute:sodium symporter activity	12	3	2.13	0.3621
GO:0016231	beta-N-acetylglucosaminidase activity	12	3	2.13	0.3621
GO:0016863	intramolecular oxidoreductase activity, transposing C=C bonds	12	3	2.13	0.3621
GO:0017022	myosin binding	12	3	2.13	0.3621
GO:0017136	NAD-dependent histone deacetylase activity	12	3	2.13	0.3621
GO:0032029	myosin tail binding	12	3	2.13	0.3621
GO:0032036	myosin heavy chain binding	12	3	2.13	0.3621
GO:0034739	histone deacetylase activity (H4-K16 specific)	12	3	2.13	0.3621
GO:0046409	p-coumarate 3-hydroxylase activity	12	3	2.13	0.3621
GO:0047769	arogenate dehydratase activity	12	3	2.13	0.3621
GO:0080115	myosin XI tail binding	12	3	2.13	0.3621
GO:0004222	metalloendopeptidase activity	65	13	11.55	0.36739
GO:0000287	magnesium ion binding	207	39	36.79	0.37113
GO:0003727	single-stranded RNA binding	114	22	20.26	0.3717
GO:0003779	actin binding	136	26	24.17	0.37447
GO:0004872	receptor activity	467	86	83	0.37612
GO:0042800	histone methyltransferase activity (H3-K4 specific)	98	19	17.42	0.37752
GO:0043225	anion transmembrane-transporting ATPase activity	23	5	4.09	0.38949
GO:0051184	cofactor transporter activity	39	8	6.93	0.38957
GO:0016790	thiolester hydrolase activity	88	17	15.64	0.39441
GO:0005249	voltage-gated potassium channel activity	61	12	10.84	0.39951
GO:0000987	core promoter proximal region sequence-specific DNA binding	18	4	3.2	0.40121
GO:0001104	RNA polymerase II transcription cofactor activity	18	4	3.2	0.40121
GO:0001159	core promoter proximal region DNA binding	18	4	3.2	0.40121
GO:0008490	arsenite secondary active transmembrane transporter activity	18	4	3.2	0.40121
GO:0015446	arsenite-transmembrane transporting ATPase activity	18	4	3.2	0.40121
GO:0016210	naringenin-chalcone synthase activity	18	4	3.2	0.40121
GO:0046857	oxidoreductase activity, acting on other nitrogenous compounds as donors, with NAD or NADP as acceptor	18	4	3.2	0.40121
GO:0016760	cellulose synthase (UDP-forming) activity	45	9	8	0.4067
GO:0042299	lupeol synthase activity	29	6	5.15	0.41334
GO:0080118	brassinosteroid sulfotransferase activity	29	6	5.15	0.41334
GO:0009975	cyclase activity	89	17	15.82	0.41382
GO:0046975	histone methyltransferase activity (H3-K36 specific)	89	17	15.82	0.41382
GO:0000175	3'-5'-exoribonuclease activity	13	3	2.31	0.41447
GO:0004697	protein kinase C activity	13	3	2.31	0.41447
GO:0004698	calcium-dependent protein kinase C activity	13	3	2.31	0.41447
GO:0008252	nucleotidase activity	13	3	2.31	0.41447
GO:0016004	phospholipase activator activity	13	3	2.31	0.41447
GO:0034979	NAD-dependent protein deacetylase activity	13	3	2.31	0.41447
GO:0060229	lipase activator activity	13	3	2.31	0.41447
GO:0000989	transcription factor binding transcription factor activity	106	20	18.84	0.42298
GO:0030551	cyclic nucleotide binding	24	5	4.27	0.42763
GO:0004004	ATP-dependent RNA helicase activity	8	2	1.42	0.42968
GO:0004382	guanosine-diphosphatase activity	8	2	1.42	0.42968
GO:0004470	malic enzyme activity	8	2	1.42	0.42968
GO:0004471	malate dehydrogenase (decarboxylating) (NAD+) activity	8	2	1.42	0.42968
GO:0004476	mannose-6-phosphate isomerase activity	8	2	1.42	0.42968
GO:0004645	phosphorylase activity	8	2	1.42	0.42968
GO:0005034	osmosensor activity	8	2	1.42	0.42968
GO:0008948	oxaloacetate decarboxylase activity	8	2	1.42	0.42968
GO:0008964	phosphoenolpyruvate carboxylase activity	8	2	1.42	0.42968
GO:0009784	transmembrane receptor histidine kinase activity	8	2	1.42	0.42968
GO:0009885	transmembrane histidine kinase cytokinin receptor activity	8	2	1.42	0.42968
GO:0010178	IAA-amino acid conjugate hydrolase activity	8	2	1.42	0.42968
GO:0017091	AU-rich element binding	8	2	1.42	0.42968
GO:0019955	cytokine binding	8	2	1.42	0.42968
GO:0030523	dihydrolipoamide S-acyltransferase activity	8	2	1.42	0.42968
GO:0045134	uridine-diphosphatase activity	8	2	1.42	0.42968
GO:0070063	RNA polymerase binding	8	2	1.42	0.42968
GO:0080023	3R-hydroxyacyl-CoA dehydratase activity	8	2	1.42	0.42968
GO:0090450	inosine-diphosphatase activity	8	2	1.42	0.42968
GO:0003887	DNA-directed DNA polymerase activity	35	7	6.22	0.43225
GO:0019888	protein phosphatase regulator activity	35	7	6.22	0.43225
GO:0034639	L-amino acid efflux transmembrane transporter activity	35	7	6.22	0.43225
GO:0052866	phosphatidylinositol phosphate phosphatase activity	35	7	6.22	0.43225
GO:0016621	cinnamoyl-CoA reductase activity	101	19	17.95	0.43241
GO:0016417	S-acyltransferase activity	19	4	3.38	0.44447
GO:0005230	extracellular ligand-gated ion channel activity	30	6	5.33	0.44751
GO:0015105	arsenite transmembrane transporter activity	30	6	5.33	0.44751
GO:0033764	steroid dehydrogenase activity, acting on the CH-OH group of donors, NAD or NADP as acceptor	41	8	7.29	0.44792
GO:0001047	core promoter binding	14	3	2.49	0.46536
GO:0003747	translation release factor activity	14	3	2.49	0.46536
GO:0004439	phosphatidylinositol-4,5-bisphosphate 5-phosphatase activity	14	3	2.49	0.46536
GO:0005457	GDP-fucose transmembrane transporter activity	14	3	2.49	0.46536
GO:0008079	translation termination factor activity	14	3	2.49	0.46536
GO:0009703	nitrate reductase (NADH) activity	14	3	2.49	0.46536
GO:0015149	hexose transmembrane transporter activity	14	3	2.49	0.46536
GO:0035064	methylated histone binding	14	3	2.49	0.46536
GO:0016849	phosphorus-oxygen lyase activity	81	15	14.4	0.47552
GO:0004673	protein histidine kinase activity	42	8	7.46	0.47681
GO:0016775	phosphotransferase activity, nitrogenous group as acceptor	42	8	7.46	0.47681
GO:0008308	voltage-gated anion channel activity	31	6	5.51	0.48124
GO:0016796	exonuclease activity, active with either ribo- or deoxyribonucleic acids and producing 5'-phosphomonoesters	20	4	3.55	0.48671
GO:0046608	carotenoid isomerase activity	76	14	13.51	0.48801
GO:0000217	DNA secondary structure binding	9	2	1.6	0.49391
GO:0000250	lanosterol synthase activity	9	2	1.6	0.49391
GO:0003997	acyl-CoA oxidase activity	9	2	1.6	0.49391
GO:0004014	adenosylmethionine decarboxylase activity	9	2	1.6	0.49391
GO:0008186	RNA-dependent ATPase activity	9	2	1.6	0.49391
GO:0008460	dTDP-glucose 4,6-dehydratase activity	9	2	1.6	0.49391
GO:0009884	cytokinin receptor activity	9	2	1.6	0.49391
GO:0015115	silicate transmembrane transporter activity	9	2	1.6	0.49391
GO:0016149	translation release factor activity, codon specific	9	2	1.6	0.49391
GO:0016423	tRNA (guanine) methyltransferase activity	9	2	1.6	0.49391
GO:0016639	oxidoreductase activity, acting on the CH-NH2 group of donors, NAD or NADP as acceptor	9	2	1.6	0.49391
GO:0018479	benzaldehyde dehydrogenase (NAD+) activity	9	2	1.6	0.49391
GO:0033926	glycopeptide alpha-N-acetylgalactosaminidase activity	9	2	1.6	0.49391
GO:0042171	lysophosphatidic acid acyltransferase activity	9	2	1.6	0.49391
GO:0043495	protein anchor	9	2	1.6	0.49391
GO:0046030	inositol trisphosphate phosphatase activity	9	2	1.6	0.49391
GO:0048040	UDP-glucuronate decarboxylase activity	9	2	1.6	0.49391
GO:0019887	protein kinase regulator activity	54	10	9.6	0.49843
GO:0003712	transcription cofactor activity	99	18	17.6	0.49875
GO:0008171	O-methyltransferase activity	99	18	17.6	0.49875
GO:0017016	Ras GTPase binding	60	11	10.66	0.5075
GO:0031267	small GTPase binding	60	11	10.66	0.5075
GO:0000036	ACP phosphopantetheine attachment site binding involved in fatty acid biosynthetic process	15	3	2.67	0.51418
GO:0003680	AT DNA binding	15	3	2.67	0.51418
GO:0004664	prephenate dehydratase activity	15	3	2.67	0.51418
GO:0005313	L-glutamate transmembrane transporter activity	15	3	2.67	0.51418
GO:0008235	metalloexopeptidase activity	15	3	2.67	0.51418
GO:0008519	ammonium transmembrane transporter activity	15	3	2.67	0.51418
GO:0015181	arginine transmembrane transporter activity	15	3	2.67	0.51418
GO:0015189	L-lysine transmembrane transporter activity	15	3	2.67	0.51418
GO:0016656	monodehydroascorbate reductase (NADH) activity	15	3	2.67	0.51418
GO:0033800	isoflavone 7-O-methyltransferase activity	15	3	2.67	0.51418
GO:0044620	ACP phosphopantetheine attachment site binding	15	3	2.67	0.51418
GO:0047434	indolepyruvate decarboxylase activity	15	3	2.67	0.51418
GO:0051192	prosthetic group binding	15	3	2.67	0.51418
GO:0080116	glucuronoxylan glucuronosyltransferase activity	15	3	2.67	0.51418
GO:0034595	phosphatidylinositol phosphate 5-phosphatase activity	32	6	5.69	0.5143
GO:0016835	carbon-oxygen lyase activity	258	46	45.86	0.51629
GO:0003777	microtubule motor activity	72	13	12.8	0.52326
GO:0004725	protein tyrosine phosphatase activity	38	7	6.75	0.52449
GO:0008395	steroid hydroxylase activity	38	7	6.75	0.52449
GO:0035197	siRNA binding	21	4	3.73	0.52757
GO:0030414	peptidase inhibitor activity	271	48	48.17	0.53566
GO:0061134	peptidase regulator activity	271	48	48.17	0.53566
GO:0003899	DNA-directed RNA polymerase activity	101	18	17.95	0.53577
GO:0008060	ARF GTPase activator activity	27	5	4.8	0.53792
GO:0050734	hydroxycinnamoyltransferase activity	67	12	11.91	0.53833
GO:0038023	signaling receptor activity	425	75	75.54	0.54746
GO:0004104	cholinesterase activity	10	2	1.78	0.55333
GO:0004121	cystathionine beta-lyase activity	10	2	1.78	0.55333
GO:0005247	voltage-gated chloride channel activity	10	2	1.78	0.55333
GO:0005343	organic acid:sodium symporter activity	10	2	1.78	0.55333
GO:0008172	S-methyltransferase activity	10	2	1.78	0.55333
GO:0008318	protein prenyltransferase activity	10	2	1.78	0.55333
GO:0009670	triose-phosphate:phosphate antiporter activity	10	2	1.78	0.55333
GO:0009678	hydrogen-translocating pyrophosphatase activity	10	2	1.78	0.55333
GO:0010293	abscisic aldehyde oxidase activity	10	2	1.78	0.55333
GO:0010354	homogentisate prenyltransferase activity	10	2	1.78	0.55333
GO:0015271	outward rectifier potassium channel activity	10	2	1.78	0.55333
GO:0016979	lipoate-protein ligase activity	10	2	1.78	0.55333
GO:0016985	mannan endo-1,4-beta-mannosidase activity	10	2	1.78	0.55333
GO:0016992	lipoate synthase activity	10	2	1.78	0.55333
GO:0019139	cytokinin dehydrogenase activity	10	2	1.78	0.55333
GO:0019787	small conjugating protein ligase activity	10	2	1.78	0.55333
GO:0031219	levanase activity	10	2	1.78	0.55333
GO:0050302	indole-3-acetaldehyde oxidase activity	10	2	1.78	0.55333
GO:0051670	inulinase activity	10	2	1.78	0.55333
GO:0051740	ethylene binding	10	2	1.78	0.55333
GO:0052579	(+)-pulegone reductase, (+)-isomenthone as substrate, activity	10	2	1.78	0.55333
GO:0052580	(+)-pulegone reductase, (-)-menthone as substrate, activity	10	2	1.78	0.55333
GO:0071949	FAD binding	10	2	1.78	0.55333
GO:0072328	alkene binding	10	2	1.78	0.55333
GO:0002161	aminoacyl-tRNA editing activity	16	3	2.84	0.5605
GO:0008175	tRNA methyltransferase activity	16	3	2.84	0.5605
GO:0046715	borate transmembrane transporter activity	16	3	2.84	0.5605
GO:0046912	transferase activity, transferring acyl groups, acyl groups converted into alkyl on transfer	16	3	2.84	0.5605
GO:0008061	chitin binding	68	12	12.09	0.56058
GO:0050897	cobalt ion binding	114	20	20.26	0.56405
GO:0004197	cysteine-type endopeptidase activity	51	9	9.06	0.56674
GO:0018674	(S)-limonene 3-monooxygenase activity	22	4	3.91	0.56677
GO:0047134	protein-disulfide reductase activity	22	4	3.91	0.56677
GO:0003697	single-stranded DNA binding	177	31	31.46	0.56694
GO:0015296	anion:cation symporter activity	34	6	6.04	0.57775
GO:0004180	carboxypeptidase activity	115	20	20.44	0.58097
GO:0043566	structure-specific DNA binding	310	54	55.1	0.5884
GO:0036459	ubiquitinyl hydrolase activity	58	10	10.31	0.59591
GO:0030145	manganese ion binding	70	12	12.44	0.60375
GO:0000049	tRNA binding	17	3	3.02	0.60402
GO:0004525	ribonuclease III activity	17	3	3.02	0.60402
GO:0005545	1-phosphatidylinositol binding	17	3	3.02	0.60402
GO:0032296	double-stranded RNA-specific ribonuclease activity	17	3	3.02	0.60402
GO:0043546	molybdopterin cofactor binding	17	3	3.02	0.60402
GO:0090599	alpha-glucosidase activity	23	4	4.09	0.60409
GO:0008017	microtubule binding	128	22	22.75	0.60505
GO:0030276	clathrin binding	29	5	5.15	0.60563
GO:0052716	hydroquinone:oxygen oxidoreductase activity	29	5	5.15	0.60563
GO:0003913	DNA photolyase activity	11	2	1.96	0.60762
GO:0003995	acyl-CoA dehydrogenase activity	11	2	1.96	0.60762
GO:0004611	phosphoenolpyruvate carboxykinase activity	11	2	1.96	0.60762
GO:0015121	phosphoenolpyruvate:phosphate antiporter activity	11	2	1.96	0.60762
GO:0016984	ribulose-bisphosphate carboxylase activity	11	2	1.96	0.60762
GO:0017069	snRNA binding	11	2	1.96	0.60762
GO:0048531	beta-1,3-galactosyltransferase activity	11	2	1.96	0.60762
GO:0051183	vitamin transporter activity	11	2	1.96	0.60762
GO:0051749	indole acetic acid carboxyl methyltransferase activity	11	2	1.96	0.60762
GO:0060090	binding, bridging	11	2	1.96	0.60762
GO:0070283	radical SAM enzyme activity	11	2	1.96	0.60762
GO:0071917	triose-phosphate transmembrane transporter activity	11	2	1.96	0.60762
GO:0080138	borate uptake transmembrane transporter activity	11	2	1.96	0.60762
GO:0015631	tubulin binding	140	24	24.88	0.61199
GO:0004499	N,N-dimethylaniline monooxygenase activity	59	10	10.49	0.61887
GO:0004568	chitinase activity	542	94	96.33	0.62172
GO:0016538	cyclin-dependent protein serine/threonine kinase regulator activity	36	6	6.4	0.63674
GO:0016884	carbon-nitrogen ligase activity, with glutamine as amido-N-donor	36	6	6.4	0.63674
GO:0016861	intramolecular oxidoreductase activity, interconverting aldoses and ketoses	30	5	5.33	0.63725
GO:0015114	phosphate ion transmembrane transporter activity	24	4	4.27	0.63938
GO:0016661	oxidoreductase activity, acting on other nitrogenous compounds as donors	24	4	4.27	0.63938
GO:0004221	ubiquitin thiolesterase activity	54	9	9.6	0.63953
GO:0001653	peptide receptor activity	60	10	10.66	0.64115
GO:0004532	exoribonuclease activity	18	3	3.2	0.64459
GO:0004708	MAP kinase kinase activity	18	3	3.2	0.64459
GO:0004930	G-protein coupled receptor activity	18	3	3.2	0.64459
GO:0008889	glycerophosphodiester phosphodiesterase activity	18	3	3.2	0.64459
GO:0016634	oxidoreductase activity, acting on the CH-CH group of donors, oxygen as acceptor	18	3	3.2	0.64459
GO:0016896	exoribonuclease activity, producing 5'-phosphomonoesters	18	3	3.2	0.64459
GO:0052745	inositol phosphate phosphatase activity	18	3	3.2	0.64459
GO:0080054	low-affinity nitrate transmembrane transporter activity	18	3	3.2	0.64459
GO:0090440	abscisic acid transporter activity	18	3	3.2	0.64459
GO:0004812	aminoacyl-tRNA ligase activity	96	16	17.06	0.65298
GO:0016875	ligase activity, forming carbon-oxygen bonds	96	16	17.06	0.65298
GO:0016876	ligase activity, forming aminoacyl-tRNA and related compounds	96	16	17.06	0.65298
GO:0003918	DNA topoisomerase type II (ATP-hydrolyzing) activity	12	2	2.13	0.65673
GO:0004031	aldehyde oxidase activity	12	2	2.13	0.65673
GO:0004332	fructose-bisphosphate aldolase activity	12	2	2.13	0.65673
GO:0004549	tRNA-specific ribonuclease activity	12	2	2.13	0.65673
GO:0016688	L-ascorbate peroxidase activity	12	2	2.13	0.65673
GO:0017025	TBP-class protein binding	12	2	2.13	0.65673
GO:0018488	aryl-aldehyde oxidase activity	12	2	2.13	0.65673
GO:0047501	(+)-neomenthol dehydrogenase activity	12	2	2.13	0.65673
GO:0047504	(-)-menthol dehydrogenase activity	12	2	2.13	0.65673
GO:0061505	DNA topoisomerase II activity	12	2	2.13	0.65673
GO:0080102	3-methylthiopropyl glucosinolate S-oxygenase activity	12	2	2.13	0.65673
GO:0080103	4-methylthiopropyl glucosinolate S-oxygenase activity	12	2	2.13	0.65673
GO:0080104	5-methylthiopropyl glucosinolate S-oxygenase activity	12	2	2.13	0.65673
GO:0080105	6-methylthiopropyl glucosinolate S-oxygenase activity	12	2	2.13	0.65673
GO:0080106	7-methylthiopropyl glucosinolate S-oxygenase activity	12	2	2.13	0.65673
GO:0080107	8-methylthiopropyl glucosinolate S-oxygenase activity	12	2	2.13	0.65673
GO:0044769	ATPase activity, coupled to transmembrane movement of ions, rotational mechanism	61	10	10.84	0.66269
GO:0051539	4 iron, 4 sulfur cluster binding	67	11	11.91	0.66348
GO:0004866	endopeptidase inhibitor activity	266	45	47.28	0.66759
GO:0061135	endopeptidase regulator activity	266	45	47.28	0.66759
GO:0004563	beta-N-acetylhexosaminidase activity	19	3	3.38	0.68211
GO:0004564	beta-fructofuranosidase activity	19	3	3.38	0.68211
GO:0004575	sucrose alpha-glucosidase activity	19	3	3.38	0.68211
GO:0015929	hexosaminidase activity	19	3	3.38	0.68211
GO:0016151	nickel cation binding	19	3	3.38	0.68211
GO:0016752	sinapoyltransferase activity	19	3	3.38	0.68211
GO:0016756	glutathione gamma-glutamylcysteinyltransferase activity	19	3	3.38	0.68211
GO:0052624	2-phytyl-1,4-naphthoquinone methyltransferase activity	19	3	3.38	0.68211
GO:0046933	proton-transporting ATP synthase activity, rotational mechanism	50	8	8.89	0.68526
GO:0000285	1-phosphatidylinositol-3-phosphate 5-kinase activity	6	1	1.07	0.69095
GO:0001664	G-protein coupled receptor binding	6	1	1.07	0.69095
GO:0003849	3-deoxy-7-phosphoheptulonate synthase activity	6	1	1.07	0.69095
GO:0003857	3-hydroxyacyl-CoA dehydrogenase activity	6	1	1.07	0.69095
GO:0003935	GTP cyclohydrolase II activity	6	1	1.07	0.69095
GO:0003999	adenine phosphoribosyltransferase activity	6	1	1.07	0.69095
GO:0004072	aspartate kinase activity	6	1	1.07	0.69095
GO:0004605	phosphatidate cytidylyltransferase activity	6	1	1.07	0.69095
GO:0004832	valine-tRNA ligase activity	6	1	1.07	0.69095
GO:0005364	maltose:proton symporter activity	6	1	1.07	0.69095
GO:0008508	bile acid:sodium symporter activity	6	1	1.07	0.69095
GO:0008517	folic acid transporter activity	6	1	1.07	0.69095
GO:0008934	inositol monophosphate 1-phosphatase activity	6	1	1.07	0.69095
GO:0010280	UDP-L-rhamnose synthase activity	6	1	1.07	0.69095
GO:0010489	UDP-4-keto-6-deoxy-glucose-3,5-epimerase activity	6	1	1.07	0.69095
GO:0010490	UDP-4-keto-rhamnose-4-keto-reductase activity	6	1	1.07	0.69095
GO:0015125	bile acid transmembrane transporter activity	6	1	1.07	0.69095
GO:0015573	beta-glucoside transmembrane transporter activity	6	1	1.07	0.69095
GO:0016297	acyl-[acyl-carrier-protein] hydrolase activity	6	1	1.07	0.69095
GO:0016635	oxidoreductase activity, acting on the CH-CH group of donors, quinone or related compound as acceptor	6	1	1.07	0.69095
GO:0016720	delta12-fatty acid dehydrogenase activity	6	1	1.07	0.69095
GO:0016929	SUMO-specific protease activity	6	1	1.07	0.69095
GO:0017050	D-erythro-sphingosine kinase activity	6	1	1.07	0.69095
GO:0017089	glycolipid transporter activity	6	1	1.07	0.69095
GO:0019779	Atg8 activating enzyme	6	1	1.07	0.69095
GO:0030515	snoRNA binding	6	1	1.07	0.69095
GO:0031683	G-protein beta/gamma-subunit complex binding	6	1	1.07	0.69095
GO:0042409	caffeoyl-CoA O-methyltransferase activity	6	1	1.07	0.69095
GO:0042947	glucoside transmembrane transporter activity	6	1	1.07	0.69095
GO:0042950	salicin transmembrane transporter activity	6	1	1.07	0.69095
GO:0042951	arbutin transmembrane transporter activity	6	1	1.07	0.69095
GO:0043874	acireductone synthase activity	6	1	1.07	0.69095
GO:0045153	electron transporter, transferring electrons within CoQH2-cytochrome c reductase complex activity	6	1	1.07	0.69095
GO:0045430	chalcone isomerase activity	6	1	1.07	0.69095
GO:0045485	omega-6 fatty acid desaturase activity	6	1	1.07	0.69095
GO:0047172	shikimate O-hydroxycinnamoyltransferase activity	6	1	1.07	0.69095
GO:0047205	quinate O-hydroxycinnamoyltransferase activity	6	1	1.07	0.69095
GO:0050377	UDP-glucose 4,6-dehydratase activity	6	1	1.07	0.69095
GO:0050577	GDP-L-fucose synthase activity	6	1	1.07	0.69095
GO:0051861	glycolipid binding	6	1	1.07	0.69095
GO:0052834	inositol monophosphate phosphatase activity	6	1	1.07	0.69095
GO:0070548	L-glutamine aminotransferase activity	6	1	1.07	0.69095
GO:0080025	phosphatidylinositol-3,5-bisphosphate binding	6	1	1.07	0.69095
GO:0004357	glutamate-cysteine ligase activity	13	2	2.31	0.70077
GO:0010285	L,L-diaminopimelate aminotransferase activity	13	2	2.31	0.70077
GO:0005509	calcium ion binding	652	111	115.88	0.7085
GO:0004177	aminopeptidase activity	33	5	5.87	0.7222
GO:0005548	phospholipid transporter activity	27	4	4.8	0.73234
GO:0008169	C-methyltransferase activity	27	4	4.8	0.73234
GO:0017150	tRNA dihydrouridine synthase activity	46	7	8.18	0.73274
GO:0003774	motor activity	95	15	16.88	0.73348
GO:0003678	DNA helicase activity	173	28	30.75	0.73727
GO:0016168	chlorophyll binding	40	6	7.11	0.73876
GO:0004028	3-chloroallyl aldehyde dehydrogenase activity	14	2	2.49	0.74001
GO:0004096	catalase activity	14	2	2.49	0.74001
GO:0005100	Rho GTPase activator activity	14	2	2.49	0.74001
GO:0009672	auxin:proton symporter activity	14	2	2.49	0.74001
GO:0010283	pinoresinol reductase activity	14	2	2.49	0.74001
GO:0010284	lariciresinol reductase activity	14	2	2.49	0.74001
GO:0015168	glycerol transmembrane transporter activity	14	2	2.49	0.74001
GO:0015563	uptake transmembrane transporter activity	14	2	2.49	0.74001
GO:0016742	hydroxymethyl-, formyl- and related transferase activity	14	2	2.49	0.74001
GO:0030151	molybdenum ion binding	14	2	2.49	0.74001
GO:0042162	telomeric DNA binding	14	2	2.49	0.74001
GO:0050737	O-hydroxycinnamoyltransferase activity	14	2	2.49	0.74001
GO:0090448	glucosinolate:proton symporter activity	14	2	2.49	0.74001
GO:1990136	linoleate 9S-lipoxygenase activity	14	2	2.49	0.74001
GO:0000900	translation repressor activity, nucleic acid binding	7	1	1.24	0.74589
GO:0003691	double-stranded telomeric DNA binding	7	1	1.24	0.74589
GO:0003840	gamma-glutamyltransferase activity	7	1	1.24	0.74589
GO:0003883	CTP synthase activity	7	1	1.24	0.74589
GO:0004030	aldehyde dehydrogenase [NAD(P)+] activity	7	1	1.24	0.74589
GO:0004058	aromatic-L-amino-acid decarboxylase activity	7	1	1.24	0.74589
GO:0004097	catechol oxidase activity	7	1	1.24	0.74589
GO:0004325	ferrochelatase activity	7	1	1.24	0.74589
GO:0004462	lactoylglutathione lyase activity	7	1	1.24	0.74589
GO:0004478	methionine adenosyltransferase activity	7	1	1.24	0.74589
GO:0004758	serine C-palmitoyltransferase activity	7	1	1.24	0.74589
GO:0004837	tyrosine decarboxylase activity	7	1	1.24	0.74589
GO:0005344	oxygen transporter activity	7	1	1.24	0.74589
GO:0005355	glucose transmembrane transporter activity	7	1	1.24	0.74589
GO:0005363	maltose transmembrane transporter activity	7	1	1.24	0.74589
GO:0008022	protein C-terminus binding	7	1	1.24	0.74589
GO:0008802	betaine-aldehyde dehydrogenase activity	7	1	1.24	0.74589
GO:0009671	nitrate:proton symporter activity	7	1	1.24	0.74589
GO:0010385	double-stranded methylated DNA binding	7	1	1.24	0.74589
GO:0016409	palmitoyltransferase activity	7	1	1.24	0.74589
GO:0016454	C-palmitoyltransferase activity	7	1	1.24	0.74589
GO:0017077	oxidative phosphorylation uncoupler activity	7	1	1.24	0.74589
GO:0017169	CDP-alcohol phosphatidyltransferase activity	7	1	1.24	0.74589
GO:0019786	Atg8-specific protease activity	7	1	1.24	0.74589
GO:0031957	very long-chain fatty acid-CoA ligase activity	7	1	1.24	0.74589
GO:0042349	guiding stereospecific synthesis activity	7	1	1.24	0.74589
GO:0043813	phosphatidylinositol-3,5-bisphosphate 5-phosphatase activity	7	1	1.24	0.74589
GO:0043864	indoleacetamide hydrolase activity	7	1	1.24	0.74589
GO:0090079	translation regulator activity, nucleic acid binding	7	1	1.24	0.74589
GO:1990055	phenylacetaldehyde synthase activity	7	1	1.24	0.74589
GO:0008238	exopeptidase activity	162	26	28.79	0.74736
GO:0004029	aldehyde dehydrogenase (NAD) activity	21	3	3.73	0.7481
GO:0004407	histone deacetylase activity	21	3	3.73	0.7481
GO:0030742	GTP-dependent protein binding	28	4	4.98	0.75898
GO:0008135	translation factor activity, nucleic acid binding	247	40	43.9	0.7663
GO:0045548	phenylalanine ammonia-lyase activity	35	5	6.22	0.77031
GO:0008569	minus-end-directed microtubule motor activity	15	2	2.67	0.77475
GO:0016646	oxidoreductase activity, acting on the CH-NH group of donors, NAD or NADP as acceptor	15	2	2.67	0.77475
GO:0050247	raucaffricine beta-glucosidase activity	15	2	2.67	0.77475
GO:0050506	vomilenine glucosyltransferase activity	15	2	2.67	0.77475
GO:0003854	3-beta-hydroxy-delta5-steroid dehydrogenase activity	22	3	3.91	0.77673
GO:0016783	sulfurtransferase activity	22	3	3.91	0.77673
GO:0033558	protein deacetylase activity	22	3	3.91	0.77673
GO:0045551	cinnamyl-alcohol dehydrogenase activity	22	3	3.91	0.77673
GO:0016668	oxidoreductase activity, acting on a sulfur group of donors, NAD(P) as acceptor	42	6	7.46	0.78136
GO:0008187	poly-pyrimidine tract binding	55	8	9.78	0.78507
GO:0008266	poly(U) RNA binding	55	8	9.78	0.78507
GO:0003973	(S)-2-hydroxy-acid oxidase activity	8	1	1.42	0.79106
GO:0004321	fatty-acyl-CoA synthase activity	8	1	1.42	0.79106
GO:0004362	glutathione-disulfide reductase activity	8	1	1.42	0.79106
GO:0004448	isocitrate dehydrogenase activity	8	1	1.42	0.79106
GO:0004526	ribonuclease P activity	8	1	1.42	0.79106
GO:0004747	ribokinase activity	8	1	1.42	0.79106
GO:0008891	glycolate oxidase activity	8	1	1.42	0.79106
GO:0016157	sucrose synthase activity	8	1	1.42	0.79106
GO:0018456	aryl-alcohol dehydrogenase (NAD+) activity	8	1	1.42	0.79106
GO:0030371	translation repressor activity	8	1	1.42	0.79106
GO:0042389	omega-3 fatty acid desaturase activity	8	1	1.42	0.79106
GO:0045182	translation regulator activity	8	1	1.42	0.79106
GO:0046592	polyamine oxidase activity	8	1	1.42	0.79106
GO:0003713	transcription coactivator activity	36	5	6.4	0.79185
GO:0031625	ubiquitin protein ligase binding	203	32	36.08	0.7989
GO:0044389	small conjugating protein ligase binding	203	32	36.08	0.7989
GO:0004843	ubiquitin-specific protease activity	23	3	4.09	0.80262
GO:0008429	phosphatidylethanolamine binding	23	3	4.09	0.80262
GO:0016623	oxidoreductase activity, acting on the aldehyde or oxo group of donors, oxygen as acceptor	23	3	4.09	0.80262
GO:0016755	transferase activity, transferring amino-acyl groups	23	3	4.09	0.80262
GO:0019213	deacetylase activity	23	3	4.09	0.80262
GO:0035198	miRNA binding	23	3	4.09	0.80262
GO:0003916	DNA topoisomerase activity	16	2	2.84	0.80536
GO:0004560	alpha-L-fucosidase activity	16	2	2.84	0.80536
GO:0015928	fucosidase activity	16	2	2.84	0.80536
GO:0022821	potassium ion antiporter activity	16	2	2.84	0.80536
GO:0043021	ribonucleoprotein complex binding	30	4	5.33	0.80602
GO:0070696	transmembrane receptor protein serine/threonine kinase binding	30	4	5.33	0.80602
GO:0003690	double-stranded DNA binding	198	31	35.19	0.80786
GO:0047800	cysteamine dioxygenase activity	37	5	6.58	0.81178
GO:0004867	serine-type endopeptidase inhibitor activity	253	40	44.97	0.81571
GO:0016841	ammonia-lyase activity	44	6	7.82	0.81848
GO:0004298	threonine-type endopeptidase activity	24	3	4.27	0.82594
GO:0070003	threonine-type peptidase activity	24	3	4.27	0.82594
GO:0008907	integrase activity	31	4	5.51	0.82658
GO:0004040	amidase activity	9	1	1.6	0.82821
GO:0005536	glucose binding	9	1	1.6	0.82821
GO:0005537	mannose binding	9	1	1.6	0.82821
GO:0008312	7S RNA binding	9	1	1.6	0.82821
GO:0008441	3'(2'),5'-bisphosphate nucleotidase activity	9	1	1.6	0.82821
GO:0009815	1-aminocyclopropane-1-carboxylate oxidase activity	9	1	1.6	0.82821
GO:0015203	polyamine transmembrane transporter activity	9	1	1.6	0.82821
GO:0015398	high-affinity secondary active ammonium transmembrane transporter activity	9	1	1.6	0.82821
GO:0016166	phytoene dehydrogenase activity	9	1	1.6	0.82821
GO:0030674	protein binding, bridging	9	1	1.6	0.82821
GO:0031320	hexitol dehydrogenase activity	9	1	1.6	0.82821
GO:0046029	mannitol dehydrogenase activity	9	1	1.6	0.82821
GO:0047681	aryl-alcohol dehydrogenase (NADP+) activity	9	1	1.6	0.82821
GO:0019783	small conjugating protein-specific protease activity	38	5	6.75	0.83015
GO:0070008	serine-type exopeptidase activity	103	15	18.31	0.83708
GO:0019113	limonene monooxygenase activity	32	4	5.69	0.84529
GO:0005315	inorganic phosphate transmembrane transporter activity	72	10	12.8	0.84619
GO:0046961	proton-transporting ATPase activity, rotational mechanism	39	5	6.93	0.84703
GO:0005319	lipid transporter activity	79	11	14.04	0.85266
GO:0016408	C-acyltransferase activity	18	2	3.2	0.85566
GO:0080150	S-adenosyl-L-methionine:benzoic acid carboxyl methyl transferase activity	18	2	3.2	0.85566
GO:0015119	hexose phosphate transmembrane transporter activity	10	1	1.78	0.85875
GO:0015120	phosphoglycerate transmembrane transporter activity	10	1	1.78	0.85875
GO:0015152	glucose-6-phosphate transmembrane transporter activity	10	1	1.78	0.85875
GO:0015288	porin activity	10	1	1.78	0.85875
GO:0016837	carbon-oxygen lyase activity, acting on polysaccharides	10	1	1.78	0.85875
GO:0019209	kinase activator activity	10	1	1.78	0.85875
GO:0022829	wide pore channel activity	10	1	1.78	0.85875
GO:0030570	pectate lyase activity	10	1	1.78	0.85875
GO:0042879	aldonate transmembrane transporter activity	10	1	1.78	0.85875
GO:0045158	electron transporter, transferring electrons within cytochrome b6/f complex of photosystem II activity	10	1	1.78	0.85875
GO:0070568	guanylyltransferase activity	10	1	1.78	0.85875
GO:0004185	serine-type carboxypeptidase activity	99	14	17.6	0.86096
GO:0008138	protein tyrosine/serine/threonine phosphatase activity	26	3	4.62	0.86555
GO:0043022	ribosome binding	26	3	4.62	0.86555
GO:0016655	oxidoreductase activity, acting on NAD(P)H, quinone or similar compound as acceptor	87	12	15.46	0.86914
GO:0001070	RNA binding transcription factor activity	74	10	13.15	0.86914
GO:0001072	RNA binding transcription antitermination factor activity	74	10	13.15	0.86914
GO:0004888	transmembrane signaling receptor activity	262	40	46.57	0.87542
GO:0004784	superoxide dismutase activity	19	2	3.38	0.87608
GO:0016721	oxidoreductase activity, acting on superoxide radicals as acceptor	19	2	3.38	0.87608
GO:0035671	enone reductase activity	19	2	3.38	0.87608
GO:0015037	peptide disulfide oxidoreductase activity	11	1	1.96	0.88386
GO:0015038	glutathione disulfide oxidoreductase activity	11	1	1.96	0.88386
GO:0030744	luteolin O-methyltransferase activity	11	1	1.96	0.88386
GO:0050162	oxalate oxidase activity	11	1	1.96	0.88386
GO:0052582	(+)-menthofuran synthase activity	11	1	1.96	0.88386
GO:0008601	protein phosphatase type 2A regulator activity	20	2	3.55	0.8938
GO:0019199	transmembrane receptor protein kinase activity	167	24	29.68	0.89774
GO:0003954	NADH dehydrogenase activity	64	8	11.38	0.90252
GO:0004383	guanylate cyclase activity	71	9	12.62	0.90446
GO:0010011	auxin binding	12	1	2.13	0.90451
GO:0030983	mismatched DNA binding	21	2	3.73	0.90914
GO:0052747	sinapyl alcohol dehydrogenase activity	21	2	3.73	0.90914
GO:0005198	structural molecule activity	794	127	141.12	0.91641
GO:0016838	carbon-oxygen lyase activity, acting on phosphates	86	11	15.29	0.91662
GO:0010333	terpene synthase activity	80	10	14.22	0.92185
GO:0045735	nutrient reservoir activity	114	15	20.26	0.92586
GO:0019843	rRNA binding	154	21	27.37	0.93068
GO:0016780	phosphotransferase activity, for other substituted phosphate groups	14	1	2.49	0.93545
GO:0019862	IgA binding	14	1	2.49	0.93545
GO:0004803	transposase activity	62	7	11.02	0.94084
GO:0045156	electron transporter, transferring electrons within the cyclic electron transport pathway of photosynthesis activity	24	2	4.27	0.94359
GO:0052581	(-)-isopiperitenone reductase activity	15	1	2.67	0.94692
GO:0010334	sesquiterpene synthase activity	34	3	6.04	0.95551
GO:0080019	fatty-acyl-CoA reductase (alcohol-forming) activity	34	3	6.04	0.95551
GO:0015245	fatty acid transporter activity	16	1	2.84	0.95636
GO:0047461	(+)-delta-cadinene synthase activity	17	1	3.02	0.96412
GO:0034062	RNA polymerase activity	144	18	25.59	0.96621
GO:0008794	arsenate reductase (glutaredoxin) activity	18	1	3.2	0.9705
GO:0030611	arsenate reductase activity	18	1	3.2	0.9705
GO:0030613	oxidoreductase activity, acting on phosphorus or arsenic in donors	18	1	3.2	0.9705
GO:0030614	oxidoreductase activity, acting on phosphorus or arsenic in donors, disulfide as acceptor	18	1	3.2	0.9705
GO:0050062	long-chain-fatty-acyl-CoA reductase activity	29	2	5.15	0.97511
GO:0017137	Rab GTPase binding	19	1	3.38	0.97575
GO:0015291	secondary active transmembrane transporter activity	892	137	158.54	0.97624
GO:0048038	quinone binding	56	5	9.95	0.97976
GO:0008641	small protein activating enzyme activity	20	1	3.55	0.98006
GO:0050136	NADH dehydrogenase (quinone) activity	58	5	10.31	0.98443
GO:0003746	translation elongation factor activity	97	9	17.24	0.99371
GO:0001871	pattern binding	238	28	42.3	0.9958
GO:0030247	polysaccharide binding	238	28	42.3	0.9958
GO:0015066	alpha-amylase inhibitor activity	146	14	25.95	0.9981
GO:0008137	NADH dehydrogenase (ubiquinone) activity	47	2	8.35	0.99888
GO:0003735	structural constituent of ribosome	614	81	109.13	0.99919
GO:0008236	serine-type peptidase activity	585	72	103.98	0.99989
GO:0017171	serine hydrolase activity	585	72	103.98	0.99989
GO:0004252	serine-type endopeptidase activity	481	54	85.49	0.99997
GO:0015144	carbohydrate transmembrane transporter activity	593	64	105.4	1
GO:1901476	carbohydrate transporter activity	593	64	105.4	1
GO:0051119	sugar transmembrane transporter activity	564	59	100.24	1
GO:0015294	solute:cation symporter activity	585	58	103.98	1
GO:0003824	catalytic activity	26488	4520	4707.89	1
GO:0015295	solute:proton symporter activity	544	51	96.69	1
GO:0015293	symporter activity	649	65	115.35	1
GO:0005351	sugar:proton symporter activity	522	48	92.78	1
GO:0005402	cation:sugar symporter activity	522	48	92.78	1
GO:0008483	transaminase activity	397	31	70.56	1
GO:0016769	transferase activity, transferring nitrogenous groups	397	31	70.56	1
GO:0043167	ion binding	15588	2509	2770.56	1
GO:0003674	molecular_function	37173	6607	6607	1
GO:0003676	nucleic acid binding	15333	1786	2725.23	1
GO:0003677	DNA binding	7914	1075	1406.61	1
GO:0003723	RNA binding	7255	545	1289.48	1
GO:0003964	RNA-directed DNA polymerase activity	5973	302	1061.62	1
GO:0004175	endopeptidase activity	2754	187	489.49	1
GO:0004190	aspartic-type endopeptidase activity	2128	108	378.22	1
GO:0004518	nuclease activity	3097	226	550.45	1
GO:0004519	endonuclease activity	2909	187	517.04	1
GO:0004521	endoribonuclease activity	2783	148	494.64	1
GO:0004523	RNA-DNA hybrid ribonuclease activity	2715	134	482.55	1
GO:0004540	ribonuclease activity	2834	158	503.71	1
GO:0005488	binding	29099	4873	5171.96	1
GO:0008233	peptidase activity	4837	367	859.71	1
GO:0008234	cysteine-type peptidase activity	1635	89	290.6	1
GO:0008270	zinc ion binding	7378	802	1311.34	1
GO:0016740	transferase activity	14064	2071	2499.69	1
GO:0016772	transferase activity, transferring phosphorus-containing groups	10511	1244	1868.19	1
GO:0016779	nucleotidyltransferase activity	6253	357	1111.39	1
GO:0016787	hydrolase activity	13272	1790	2358.92	1
GO:0016788	hydrolase activity, acting on ester bonds	4392	546	780.62	1
GO:0016891	endoribonuclease activity, producing 5'-phosphomonoesters	2749	140	488.6	1
GO:0016893	endonuclease activity, active with either ribo- or deoxyribonucleic acids and producing 5'-phosphomonoesters	2757	143	490.02	1
GO:0034061	DNA polymerase activity	6008	309	1067.84	1
GO:0043169	cation binding	10949	1581	1946.04	1
GO:0043531	ADP binding	861	63	153.03	1
GO:0046872	metal ion binding	10883	1552	1934.31	1
GO:0046914	transition metal ion binding	8829	1121	1569.24	1
GO:0070001	aspartic-type peptidase activity	2128	108	378.22	1
GO:0070011	peptidase activity, acting on L-amino acid peptides	4506	309	800.88	1
GO:0097159	organic cyclic compound binding	21161	3021	3761.08	1
GO:1901363	heterocyclic compound binding	21123	3010	3754.33	1
