# Supplementary material for: OsbHLH064, an IVb bHLH Transcription Factor, Regulates Iron Homeostasis and Enhances Grain Fe Accumulation in Rice
Source: Plant Biotechnol J. 2026 Feb 23;24(6):3754–76. doi: 10.1111/pbi.70593 (PMC13205751; doi:10.1111/pbi.70593)
Supplement: Supplementary file 6 — Table S5: Overlap between DAP‐seq targets and genes differentially expressed in the mutant under normal or Fe‐deficient conditions [file PBI-24-3754-s005.xlsx]

## Sheet: Table S5
Table S5. Overlap between DAP-seq targets and genes differentially expressed in the mutant under normal or Fe-deficient conditions

## Sheet: +Fe Up
#ID	FDR	log2FC	regulated	NR_annotation
LOC_Os03g02470	2.20612e-05	7.71092	up	expressed protein [Oryza sativa Japonica Group]
LOC_Os03g19610	2.23939e-08	7.07815	up	probable pectinesterase 67 [Oryza sativa Japonica Group]
LOC_Os03g18779	1.43844e-19	6.91552	up	hypothetical protein OsJ_10514 [Oryza sativa Japonica Group]
LOC_Os01g36064	2.30292e-15	5.89649	up	zinc finger MYM-type protein 1-like [Oryza sativa Japonica Group]
LOC_Os12g35470	0.00474403	5.85142	up	uncharacterized protein LOC4352430 [Oryza sativa Japonica Group]
LOC_Os01g08530	3.49385e-19	5.14889	up	glycine-rich cell wall structural protein [Oryza sativa Japonica Group]
LOC_Os04g32080	3.43527e-15	5.14384	up	hypothetical protein OsJ_14590 [Oryza sativa Japonica Group]
LOC_Os07g25800	1.82238e-23	4.60388	up	hypothetical protein [Oryza sativa Japonica Group]
LOC_Os12g18410	1.08296e-07	4.09451	up	unnamed protein product, partial [Oryza sativa Japonica Group]
LOC_Os12g02210	3.16911e-21	3.67869	up	Zinc finger, C3HC4 type family protein, expressed [Oryza sativa Japonica Group]
LOC_Os03g19427	0.000337348	3.55944	up	Nicotianamine synthase 1, putative, expressed [Oryza sativa Japonica Group]
LOC_Os03g32490	9.14611e-24	3.53954	up	protein CONSERVED IN THE GREEN LINEAGE AND DIATOMS 27, chloroplastic [Oryza sativa Japonica Group]
LOC_Os04g48150	1.57673e-06	3.43253	up	OSJNBa0088I22.18 [Oryza sativa Japonica Group]
LOC_Os11g15624	7.96814e-10	3.15686	up	hypothetical protein DAI22_11g096600 [Oryza sativa Japonica Group]
LOC_Os07g15460	4.60161e-13	3.01581	up	metal transporter Nramp1 isoform X4 [Oryza sativa Japonica Group]
LOC_Os09g04360	3.34995e-09	2.95746	up	hypothetical protein [Oryza sativa Japonica Group]
LOC_Os07g39240	1.0418e-13	2.93824	up	uncharacterized protein LOC4343720 [Oryza sativa Japonica Group]
LOC_Os11g04020	2.71042e-06	2.80272	up	protein ZINC INDUCED FACILITATOR-LIKE 1 [Oryza sativa Japonica Group]
LOC_Os01g65110	0.00166418	2.77832	up	protein NRT1/ PTR FAMILY 5.10-like [Oryza sativa Japonica Group]
LOC_Os02g20360	1.08357e-05	2.67078	up	nicotianamine aminotransferase [Oryza sativa Japonica Group]
LOC_Os02g43370	3.36804e-12	2.63284	up	metal-nicotianamine transporter YSL2 isoform X2 [Oryza sativa Japonica Group]
LOC_Os01g72370	2.52626e-07	2.59893	up	protein IRON-RELATED TRANSCRIPTION FACTOR 2 isoform X1 [Oryza sativa Japonica Group]
LOC_Os04g21130	2.62944e-06	2.5931	up	Os04g0280500 [Oryza sativa Japonica Group]
LOC_Os11g29370	7.2271e-10	2.54911	up	probable bifunctional methylthioribulose-1-phosphate dehydratase/enolase-phosphatase E1 [Oryza sativa Japonica Group]
LOC_Os02g54870	4.24759e-07	2.49706	up	transcription factor IBH1-like 1 [Oryza sativa Japonica Group]
LOC_Os02g49920	6.86966e-05	2.4681	up	hypothetical protein EE612_013480, partial [Oryza sativa]
LOC_Os07g01214	0.000357009	2.43387	up	hypothetical protein DAI22_07g001500 [Oryza sativa Japonica Group]
LOC_Os03g13390	1.21565e-06	2.34838	up	deoxymugineic acid synthase 1-like [Oryza sativa Japonica Group]
LOC_Os12g37690	3.10488e-05	2.30021	up	transcription factor JAMYB-like [Oryza sativa Japonica Group]
LOC_Os02g48390	8.8999e-19	1.99124	up	ribose-phosphate pyrophosphokinase 4 [Oryza sativa Japonica Group]
LOC_Os09g28050	6.06897e-20	1.91171	up	uncharacterized protein LOC4347242 [Oryza sativa Japonica Group]
LOC_Os03g54000	0.0048059	1.84936	up	oligopeptide transporter 3 [Oryza sativa Japonica Group]
LOC_Os01g48010	3.66435e-05	1.80444	up	hypothetical protein OsI_03210 [Oryza sativa Indica Group]
LOC_Os04g57400	0.000179968	1.74351	up	hypothetical protein OG_BBa0063K01.20 [Oryza glaberrima]
LOC_Os10g18150	1.29398e-06	1.68543	up	crooked neck-like protein 1 [Oryza sativa Japonica Group]
LOC_Os02g51070	1.14416e-08	1.66898	up	soluble starch synthase 2-2, chloroplastic/amyloplastic [Oryza sativa Japonica Group]
LOC_Os06g09980	1.59288e-26	1.58877	up	hypothetical protein EE612_032508, partial [Oryza sativa]
LOC_Os04g47360	0.0119064	1.55408	up	prolyl endopeptidase [Oryza sativa Japonica Group]
LOC_Os12g39860	3.69986e-14	1.55063	up	adenine phosphoribosyltransferase 1 [Oryza sativa Japonica Group]
LOC_Os12g16010	0.0207662	1.52761	up	oxidoreductase, short chain dehydrogenase/reductase family protein, expressed [Oryza sativa Japonica Group]
LOC_Os07g29570	0.0251015	1.52471	up	hypothetical protein OsI_25984 [Oryza sativa Indica Group]
LOC_Os01g15990	0.00854764	1.52291	up	protein PHYTOCHROME KINASE SUBSTRATE 4 [Oryza sativa Japonica Group]
LOC_Os06g02220	1.19411e-15	1.50514	up	5'-methylthioadenosine/S-adenosylhomocysteine nucleosidase 2 [Oryza sativa Japonica Group]
LOC_Os07g32620	0.000320629	1.46657	up	predicted protein, partial [Hordeum vulgare subsp. vulgare]
LOC_Os02g10350	0.00706696	1.46606	up	MLO-like protein 13 [Oryza sativa Japonica Group]
LOC_Os09g31031	0.000807039	1.44256	up	uncharacterized protein LOC4347411 [Oryza sativa Japonica Group]
LOC_Os03g19370	0.000979959	1.41579	up	ocs element-binding factor 1 [Oryza sativa Japonica Group]
LOC_Os01g64960	0.0137524	1.37313	up	photosystem II 22 kDa protein, chloroplastic [Oryza sativa Japonica Group]
LOC_Os08g28710	9.76237e-06	1.36483	up	putative serine/threonine-protein kinase-like protein CCR3 [Oryza sativa Japonica Group]
LOC_Os01g09220	7.27044e-08	1.34502	up	protein ANTAGONIST OF LIKE HETEROCHROMATIN PROTEIN 1 [Oryza sativa Japonica Group]
LOC_Os03g26210	9.35092e-12	1.34318	up	hypothetical protein DAI22_03g197400 [Oryza sativa Japonica Group]
LOC_Os03g11950	5.68366e-07	1.34282	up	uncharacterized protein LOC4332081 [Oryza sativa Japonica Group]
LOC_Os01g41420	0.0355085	1.33566	up	amino acid transporter-like [Oryza sativa Japonica Group]
LOC_Os02g29960	0.00879939	1.32876	up	cytochrome P450 71A1 [Oryza sativa Japonica Group]
LOC_Os01g65100	4.5596e-09	1.32123	up	OSJNBb0008G24.11 [Oryza sativa Japonica Group]
LOC_Os09g37060	0.00344529	1.31655	up	serine/threonine protein phosphatase 2A 57 kDa regulatory subunit B' alpha isoform [Oryza sativa Japonica Group]
LOC_Os02g54730	3.78497e-12	1.30638	up	amino acid transporter AVT1A [Oryza sativa Japonica Group]
LOC_Os02g12730	0.000233723	1.24373	up	beta-galactosidase 4 [Oryza sativa Japonica Group]
LOC_Os01g45914	0.00862272	1.23059	up	unknown [Oryza sativa Indica Group]
LOC_Os03g49050	0.015613	1.22686	up	Lysine Decarboxylase, putative [Oryza sativa Japonica Group]
LOC_Os01g46720	2.76517e-15	1.21967	up	probable plastid-lipid-associated protein 14, chloroplastic [Oryza sativa Japonica Group]
LOC_Os03g15320	0.000718003	1.19974	up	aldehyde oxidase GLOX [Oryza sativa Japonica Group]
LOC_Os03g52680	2.84432e-07	1.19658	up	uncharacterized protein LOC4334034 [Oryza sativa Japonica Group]
LOC_Os02g58360	6.12573e-06	1.19009	up	hypothetical protein [Oryza sativa Japonica Group]
LOC_Os06g11660	1.69845e-05	1.17739	up	protein EXORDIUM [Oryza sativa Japonica Group]
LOC_Os03g58540	0.0164863	1.16843	up	probable GTP-binding protein OBGC2 isoform X2 [Oryza sativa Japonica Group]
LOC_Os01g22010	3.24193e-07	1.16791	up	S-adenosylmethionine synthase 2 [Oryza sativa Japonica Group]
LOC_Os03g19670	0.00345466	1.16514	up	GDSL esterase/lipase At4g16230 isoform X1 [Oryza sativa Japonica Group]
LOC_Os07g37730	0.00156004	1.16186	up	internal alternative NAD(P)H-ubiquinone oxidoreductase A1, mitochondrial [Oryza sativa Japonica Group]
LOC_Os06g37010	0.00158847	1.09746	up	zinc transporter 10 isoform X2 [Oryza sativa Japonica Group]
LOC_Os09g38834	0.00205236	1.08569	up	wall-associated receptor kinase 2 [Oryza sativa Japonica Group]
LOC_Os05g04500	4.66672e-05	1.07987	up	peroxidase 5 [Oryza sativa Japonica Group]
LOC_Os04g02920	0.000180288	1.0772	up	Os04g0119800, partial [Oryza sativa Japonica Group]
LOC_Os08g10630	9.56464e-06	1.07415	up	hypothetical protein DAI22_08g068200 [Oryza sativa Japonica Group]
LOC_Os08g04300	0.00555136	1.07342	up	uncharacterized protein LOC4344622 [Oryza sativa Japonica Group]
LOC_Os03g17800	0.000589535	1.06273	up	Os03g0287100 [Oryza sativa Japonica Group]
LOC_Os07g40240	0.00964902	1.03609	up	snakin-1 [Oryza sativa Japonica Group]
LOC_Os07g34570	0.000140954	1.03398	up	unknown [Zea mays]
LOC_Os04g45860	8.26788e-09	1.00766	up	Os04g0542200, partial [Oryza sativa Japonica Group]

## Sheet: +Fe Down
#ID	FDR	log2FC	regulated	NR_annotation
LOC_Os02g51930	0.00434414	-1.01926	down	hypothetical protein EE612_013772, partial [Oryza sativa]
LOC_Os01g15270	0.0411004	-1.02669	down	protein SENESCENCE-ASSOCIATED GENE 21, mitochondrial [Oryza sativa Japonica Group]
LOC_Os11g01530	0.000700706	-1.03353	down	ferritin-1, chloroplastic [Oryza sativa Japonica Group]
LOC_Os09g29960	0.045974	-1.03407	down	dof zinc finger protein MNB1A [Oryza sativa Japonica Group]
LOC_Os03g55660	0.0481921	-1.03491	down	nucleoporin, putative, expressed [Oryza sativa Japonica Group]
LOC_Os03g14334	0.0271908	-1.04377	down	hypothetical protein DAI22_03g110500 [Oryza sativa Japonica Group]
LOC_Os10g34500	0.00544515	-1.0469	down	expressed protein [Oryza sativa Japonica Group]
LOC_Os07g46470	0.0245818	-1.04887	down	hypothetical protein EE612_041142, partial [Oryza sativa]
LOC_Os02g44990	1.61554e-06	-1.05538	down	uncharacterized protein LOC4330275 [Oryza sativa Japonica Group]
LOC_Os04g33240	0.000154199	-1.05699	down	momilactone A synthase-like [Oryza sativa Japonica Group]
LOC_Os06g49340	0.000678322	-1.08023	down	uncharacterized protein LOC4342013 [Oryza sativa Japonica Group]
LOC_Os12g22489	0.0037479	-1.08027	down	expressed protein [Oryza sativa Japonica Group]
LOC_Os08g35860	3.43366e-08	-1.08681	down	cytokinin dehydrogenase 11 [Oryza sativa Japonica Group]
LOC_Os09g29480	0.0058646	-1.09152	down	plant cysteine oxidase 1 [Oryza sativa Japonica Group]
LOC_Os07g47550	0.0108692	-1.09197	down	Os07g0672700 [Oryza sativa Japonica Group]
LOC_Os01g43550	0.000498744	-1.09602	down	WRKY transcription factor 22 [Oryza sativa Japonica Group]
LOC_Os10g31780	5.16405e-05	-1.10154	down	NADPH-dependent aldehyde reductase-like protein, chloroplastic [Oryza sativa Japonica Group]
LOC_Os03g45779	0.00215616	-1.10707	down	expressed protein [Oryza sativa Japonica Group]
LOC_Os06g45090	1.00841e-06	-1.10786	down	uncharacterized protein LOC9271699 [Oryza sativa Japonica Group]
LOC_Os12g01880	0.000618006	-1.12029	down	uncharacterized protein LOC4351285 [Oryza sativa Japonica Group]
LOC_Os05g50640	0.0228063	-1.12073	down	hypothetical protein OsJ_19694 [Oryza sativa Japonica Group]
LOC_Os05g45030	1.16342e-05	-1.12341	down	photosystem I assembly factor PSA3, chloroplastic [Oryza sativa Japonica Group]
LOC_Os12g28015	1.14416e-08	-1.12564	down	--
LOC_Os03g64260	6.00355e-06	-1.12877	down	ethylene-responsive transcription factor 15 [Oryza sativa Japonica Group]
LOC_Os09g31130	1.42297e-08	-1.13248	down	tonoplast dicarboxylate transporter [Oryza sativa Japonica Group]
LOC_Os06g07600	1.42297e-08	-1.14651	down	probable galactinol--sucrose galactosyltransferase 6 [Oryza sativa Japonica Group]
LOC_Os03g59090	5.77669e-05	-1.14849	down	protochlorophyllide-dependent translocon component 52, chloroplastic [Oryza sativa Japonica Group]
LOC_Os07g29170	0.0484127	-1.14857	down	OSJNBa0019D11.1 [Oryza sativa Japonica Group]
LOC_Os04g58280	3.93484e-07	-1.16099	down	stem-specific protein TSJT1 [Oryza sativa Japonica Group]
LOC_Os02g25780	3.22554e-08	-1.16144	down	unknown protein [Oryza sativa Japonica Group]
LOC_Os02g12510	0.0236296	-1.17522	down	hypothetical protein EE612_016324, partial [Oryza sativa]
LOC_Os04g51920	9.15457e-05	-1.17759	down	RecName: Full=Probable nucleoredoxin 3; Short=OsNrx3 [Oryza sativa Japonica Group]
LOC_Os09g29490	1.87574e-06	-1.18025	down	hypothetical protein DAI22_09g133700 [Oryza sativa Japonica Group]
LOC_Os08g17000	0.0175396	-1.19064	down	unknown protein [Oryza sativa Japonica Group]
LOC_Os09g32730	4.19226e-05	-1.19875	down	uncharacterized protein LOC9267854 [Oryza sativa Japonica Group]
LOC_Os01g59840	5.73634e-05	-1.22064	down	RecName: Full=Beta-glucosidase 3; Short=Os1bglu3; Flags: Precursor [Oryza sativa Japonica Group]
LOC_Os04g49210	3.64377e-06	-1.23349	down	protein DMR6-LIKE OXYGENASE 1 [Oryza sativa Japonica Group]
LOC_Os02g45930	3.39232e-10	-1.26083	down	uncharacterized protein LOC4330344 [Oryza sativa Japonica Group]
LOC_Os01g04620	0.00650215	-1.27487	down	putative glutamine amidotransferase GAT1_2.1 isoform X2 [Oryza sativa Japonica Group]
LOC_Os07g06840	0.0202656	-1.32556	down	probable carboxylesterase 15 [Oryza sativa Japonica Group]
LOC_Os07g48320	0.0135024	-1.33057	down	acid phosphatase 1 [Oryza sativa Japonica Group]
LOC_Os04g38540	0.0213214	-1.33513	down	aldose 1-epimerase [Oryza sativa Japonica Group]
LOC_Os01g71350	2.30292e-15	-1.35667	down	glucan endo-1,3-beta-glucosidase GII [Oryza sativa Japonica Group]
LOC_Os02g35970	0.0385101	-1.37108	down	coleoptile phototropism protein 1 [Oryza sativa Japonica Group]
LOC_Os01g34060	1.27433e-08	-1.39332	down	hypothetical protein EE612_003122 [Oryza sativa]
LOC_Os04g49160	2.99445e-14	-1.42496	down	putative RING-H2 finger protein ATL50 [Oryza sativa Japonica Group]
LOC_Os09g06770	0.0231176	-1.45054	down	E3 ubiquitin-protein ligase RDUF2 [Oryza sativa Japonica Group]
LOC_Os02g46473	4.73274e-07	-1.47134	down	Os02g0690000, partial [Oryza sativa Japonica Group]
LOC_Os11g25780	9.31237e-12	-1.49048	down	hypothetical protein OsI_14765 [Oryza sativa Indica Group]
LOC_Os01g55510	0.00791973	-1.50518	down	dynein light chain LC6, flagellar outer arm [Oryza sativa Japonica Group]
LOC_Os06g36380	0.00753069	-1.52774	down	hypothetical protein EE612_034806 [Oryza sativa]
LOC_Os03g47749	0.0373691	-1.52991	down	hypothetical protein LOC_Os03g47749 [Oryza sativa Japonica Group]
LOC_Os07g11790	2.23939e-08	-1.54595	down	farnesol synthase [Oryza sativa Japonica Group]
LOC_Os04g43650	8.91916e-11	-1.59826	down	probable low-specificity L-threonine aldolase 1 [Oryza sativa Japonica Group]
LOC_Os03g30470	0.0285486	-1.5995	down	unknown [Zea mays]
LOC_Os10g34910	2.49491e-16	-1.64497	down	hypothetical protein EE612_052027, partial [Oryza sativa]
LOC_Os07g06850	0.0161406	-1.68818	down	probable carboxylesterase 15 [Oryza sativa Japonica Group]
LOC_Os07g46950	9.85665e-14	-1.70916	down	hypothetical protein OsJ_25483 [Oryza sativa Japonica Group]
LOC_Os06g39370	4.40265e-07	-1.74005	down	F-box/kelch-repeat protein At1g80440 [Oryza sativa Japonica Group]
LOC_Os12g40180	0.000112608	-1.78437	down	hypothetical protein DAI22_12g196900 [Oryza sativa Japonica Group]
LOC_Os06g41340	6.18237e-05	-1.78919	down	retrotransposon protein, putative, unclassified [Oryza sativa Japonica Group]
LOC_Os09g35940	3.49591e-06	-1.85779	down	cytochrome P450 78A9 [Oryza sativa Japonica Group]
LOC_Os11g17380	8.55299e-05	-1.87866	down	Similar to stem rust resistance protein [Oryza sativa Japonica Group]
LOC_Os04g58980	0.00218776	-1.93328	down	putative pentatricopeptide repeat-containing protein At3g15130 [Oryza sativa Japonica Group]
LOC_Os01g03630	1.48421e-16	-1.97625	down	RecName: Full=Multicopper oxidase LPR1 homolog 3; Flags: Precursor [Oryza sativa Japonica Group]
LOC_Os04g45520	1.02838e-08	-1.99908	down	vacuolar iron transporter homolog 2 [Oryza sativa Japonica Group]
LOC_Os02g37380	0.00699753	-2.15065	down	hypothetical protein OsJ_07300 [Oryza sativa Japonica Group]
LOC_Os02g42370	0.000282884	-2.15594	down	receptor kinase-like protein Xa21 isoform X2 [Oryza sativa Japonica Group]
LOC_Os02g36020	7.39275e-31	-2.21991	down	OSJNBa0069D17.12 [Oryza sativa Japonica Group]
LOC_Os10g25400	0.000288284	-2.23312	down	GDSL esterase/lipase At5g45910 isoform X1 [Oryza sativa Japonica Group]
LOC_Os03g61160	6.39048e-07	-2.34295	down	uncharacterized protein LOC4334644 isoform X1 [Oryza sativa Japonica Group]
LOC_Os10g38110	3.89958e-15	-2.85375	down	cytochrome P450 704C1 isoform X1 [Oryza sativa Japonica Group]
LOC_Os05g30760	6.63332e-07	-2.85673	down	probable esterase PIR7A isoform X1 [Oryza sativa Japonica Group]
LOC_Os10g30150	6.41693e-06	-3.15422	down	uncharacterized protein LOC4348710 [Oryza sativa Japonica Group]

## Sheet: -Fe Up
#ID	FDR	log2FC	regulated	NR_annotation
LOC_Os03g02470	1.32e-163	10.3426	up	expressed protein [Oryza sativa Japonica Group]
LOC_Os03g19610	2.6e-11	9.20349	up	probable pectinesterase 67 [Oryza sativa Japonica Group]
LOC_Os03g18779	3.25e-194	8.94859	up	hypothetical protein OsJ_10514 [Oryza sativa Japonica Group]
LOC_Os01g36064	2.26e-10	8.71411	up	zinc finger MYM-type protein 1-like [Oryza sativa Japonica Group]
LOC_Os12g35470	1.16e-08	8.37513	up	uncharacterized protein LOC4352430 [Oryza sativa Japonica Group]
LOC_Os04g32080	5.55e-22	6.41725	up	hypothetical protein OsJ_14590 [Oryza sativa Japonica Group]
LOC_Os12g05220	7.88e-07	5.71464	up	hypothetical protein LOC_Os12g05220 [Oryza sativa Japonica Group]
LOC_Os01g08530	1.53e-28	5.67964	up	glycine-rich cell wall structural protein [Oryza sativa Japonica Group]
LOC_Os12g02210	8.38e-70	5.28071	up	Zinc finger, C3HC4 type family protein, expressed [Oryza sativa Japonica Group]
LOC_Os07g39240	1.09e-15	4.23862	up	uncharacterized protein LOC4343720 [Oryza sativa Japonica Group]
LOC_Os02g58370	3.02e-06	4.13558	up	hypothetical protein [Oryza sativa Japonica Group]
LOC_Os05g01330	1.61e-09	3.56978	up	Os05g0103800 [Oryza sativa Japonica Group]
LOC_Os07g25800	3.86e-15	3.3621	up	hypothetical protein [Oryza sativa Japonica Group]
LOC_Os02g26480	1.14e-06	3.22861	up	serine carboxypeptidase 1 isoform X1 [Oryza sativa Japonica Group]
LOC_Os10g14180	1.22e-71	2.10425	up	uncharacterized protein LOC9268790 [Oryza sativa Japonica Group]
LOC_Os02g06630	0.0174846	1.98443	up	peroxidase 3 isoform X2 [Oryza sativa Japonica Group]
LOC_Os10g14170	0.00171003	1.67902	up	Unknown protein [Oryza sativa Japonica Group]
LOC_Os06g09980	1.17e-13	1.46938	up	hypothetical protein EE612_032508, partial [Oryza sativa]
LOC_Os03g05640	1.74e-25	1.43533	up	inorganic phosphate transporter 1-2 [Oryza sativa Japonica Group]
LOC_Os09g23300	0.000519907	1.23404	up	vacuolar iron transporter 1.2 [Oryza sativa Japonica Group]
LOC_Os04g02920	0.0447921	1.16758	up	Os04g0119800, partial [Oryza sativa Japonica Group]
LOC_Os03g53900	0.000119422	1.14088	up	universal stress protein A-like protein isoform X1 [Oryza sativa Japonica Group]
LOC_Os02g36070	0.0215819	1.10921	up	oryzalexin D synthase [Oryza sativa Japonica Group]
LOC_Os10g20450	0.016723	1.10463	up	protein DETOXIFICATION 16 isoform X2 [Oryza sativa Japonica Group]
LOC_Os02g03570	0.0351864	1.05903	up	18.9 kDa heat shock protein [Oryza sativa Japonica Group]
LOC_Os09g31031	0.0106329	1.02718	up	uncharacterized protein LOC4347411 [Oryza sativa Japonica Group]

## Sheet: -Fe Down
#ID	FDR	log2FC	regulated	NR_annotation
LOC_Os01g37040	0.00323308	-1.00288	down	uncharacterized protein LOC4325843 [Oryza sativa Japonica Group]
LOC_Os05g38350	0.00637713	-1.01036	down	glycerol-3-phosphate acyltransferase 5 [Oryza sativa Japonica Group]
LOC_Os06g04240	0.00989694	-1.0108	down	unknown [Oryza sativa Japonica Group]
LOC_Os07g11440	0.0128768	-1.01293	down	chalcone synthase 2 [Oryza sativa Japonica Group]
LOC_Os11g37900	5.17e-05	-1.01479	down	hypothetical protein DAI22_11g181600 [Oryza sativa Japonica Group]
LOC_Os03g46060	2.55e-06	-1.01856	down	protein P21 [Oryza sativa Japonica Group]
LOC_Os02g35940	0.00583612	-1.02095	down	tuliposide A-converting enzyme 2, chloroplastic [Oryza sativa Japonica Group]
LOC_Os06g20900	2.23e-06	-1.02915	down	hypothetical protein DAI22_06g132000 [Oryza sativa Japonica Group]
LOC_Os01g51570	0.00172661	-1.02933	down	glucan endo-1,3-beta-glucosidase GII [Oryza sativa Japonica Group]
LOC_Os07g18120	2.35e-06	-1.03565	down	putative aldehyde oxidase-like protein isoform X1 [Oryza sativa Japonica Group]
LOC_Os04g43800	0.00495126	-1.03628	down	phenylalanine ammonia-lyase [Oryza sativa Japonica Group]
LOC_Os09g37080	0.0373043	-1.04281	down	uncharacterized protein At1g76070 [Oryza sativa Japonica Group]
LOC_Os03g15340	7.08e-07	-1.04609	down	chemocyanin [Oryza sativa Japonica Group]
LOC_Os12g24320	0.00290433	-1.05644	down	AAA-ATPase ASD, mitochondrial [Oryza sativa Japonica Group]
LOC_Os08g13270	2.46e-06	-1.06377	down	uncharacterized protein LOC107278602 [Oryza sativa Japonica Group]
LOC_Os01g11620	2.03e-09	-1.07186	down	GDSL esterase/lipase At5g45910 isoform X1 [Oryza sativa Japonica Group]
LOC_Os09g21120	0.00247028	-1.07309	down	U-box domain-containing protein 19 [Oryza sativa Japonica Group]
LOC_Os03g08310	0.000249425	-1.07329	down	protein TIFY 11a [Oryza sativa Japonica Group]
LOC_Os01g58270	0.0106719	-1.07715	down	putative subtilisin-like serine protease [Oryza sativa Japonica Group]
LOC_Os01g53420	0.0187522	-1.08512	down	UDP-glycosyltransferase 13 [Oryza sativa Japonica Group]
LOC_Os03g17350	0.00579779	-1.08554	down	ABC transporter G family member 5 [Oryza sativa Japonica Group]
LOC_Os03g52040	0.029109	-1.09721	down	serine carboxypeptidase-like 13 isoform X1 [Oryza sativa Japonica Group]
LOC_Os12g28590	9.17e-14	-1.0995	down	AAA-ATPase At3g28580 [Oryza sativa Japonica Group]
LOC_Os03g13180	0.00635123	-1.10268	down	peroxidase A2 [Oryza sativa Japonica Group]
LOC_Os08g44950	0.0177902	-1.11645	down	RING-H2 finger protein ATL16 [Oryza sativa Japonica Group]
LOC_Os04g30420	0.0351103	-1.13082	down	chloroplast envelope quinone oxidoreductase homolog [Oryza sativa Japonica Group]
LOC_Os12g05440	0.000442485	-1.13516	down	Os12g0150200, partial [Oryza sativa Japonica Group]
LOC_Os04g37430	9.42e-11	-1.15002	down	hypothetical protein OsI_16069 [Oryza sativa Indica Group]
LOC_Os03g12030	0.0259239	-1.15569	down	3-ketoacyl-CoA synthase 6 [Oryza sativa Japonica Group]
LOC_Os05g20100	0.0153874	-1.17041	down	probable glycerol-3-phosphate acyltransferase 3 [Oryza sativa Japonica Group]
LOC_Os04g51160	7.04e-12	-1.19647	down	ubiquinol oxidase 1b, mitochondrial-like [Oryza sativa Japonica Group]
LOC_Os10g38670	0.0123871	-1.19673	down	probable glutathione S-transferase GSTU6 [Oryza sativa Japonica Group]
LOC_Os02g46100	0.00208247	-1.2017	down	RING-H2 finger protein ATL80 [Oryza sativa Japonica Group]
LOC_Os03g16610	8.31e-06	-1.2149	down	laccase-10 [Oryza sativa Japonica Group]
LOC_Os04g23550	0.000275731	-1.21593	down	hypothetical protein EE612_022967 [Oryza sativa]
LOC_Os09g28210	3.2e-07	-1.21731	down	transcription factor HEC2 [Oryza sativa Japonica Group]
LOC_Os11g05380	0.00478005	-1.23604	down	fatty acid omega-hydroxylase [Spatholobus suberectus]
LOC_Os04g39010	0.0193257	-1.23671	down	heavy metal-associated isoprenylated plant protein 16 isoform X1 [Oryza sativa Japonica Group]
LOC_Os03g50210	4.49e-06	-1.25033	down	uncharacterized protein LOC4333874 [Oryza sativa Japonica Group]
LOC_Os01g56690	0.00144234	-1.2535	down	hypothetical protein [Oryza sativa Japonica Group]
LOC_Os07g05940	0.000272392	-1.26556	down	LOW QUALITY PROTEIN: 9-cis-epoxycarotenoid dioxygenase NCED4, chloroplastic-like [Oryza sativa Japonica Group]
LOC_Os03g24100	0.0171044	-1.26884	down	expressed protein [Oryza sativa Japonica Group]
LOC_Os08g38910	0.00144234	-1.29381	down	tricin synthase 2 isoform X2 [Oryza sativa Japonica Group]
LOC_Os05g12630	0.00155802	-1.29476	down	RecName: Full=BURP domain-containing protein 7; Short=OsBURP07; Flags: Precursor [Oryza sativa Japonica Group]
LOC_Os01g61940	0.0159251	-1.30399	down	ABC transporter G family member 6 [Oryza sativa Japonica Group]
LOC_Os04g49690	5.43e-06	-1.30658	down	receptor-like protein kinase FERONIA [Oryza sativa Japonica Group]
LOC_Os01g41420	5.77e-05	-1.30813	down	amino acid transporter-like [Oryza sativa Japonica Group]
LOC_Os02g45780	9.57e-11	-1.31264	down	E3 ubiquitin-protein ligase RHA1B [Oryza sativa Japonica Group]
LOC_Os06g41600	0.00288133	-1.31658	down	hypothetical protein OsJ_21999 [Oryza sativa Japonica Group]
LOC_Os06g03670	9.61e-09	-1.33672	down	dehydration-responsive element-binding protein 1C [Oryza sativa Japonica Group]
LOC_Os02g45450	0.000925744	-1.34465	down	dehydration-responsive element-binding protein 1G [Oryza sativa Japonica Group]
LOC_Os01g19330	0.038289	-1.37256	down	transcription factor MYB2-like [Oryza sativa Japonica Group]
LOC_Os07g02330	0.0265314	-1.39103	down	probable protein phosphatase 2C 61 isoform X1 [Oryza sativa Japonica Group]
LOC_Os06g11840	0.0230032	-1.40545	down	Os06g0222100 [Oryza sativa Japonica Group]
LOC_Os10g03440	0.0329882	-1.43839	down	U-box domain-containing protein 21-like [Oryza sativa Japonica Group]
LOC_Os06g03810	3.69e-08	-1.44834	down	Os06g0128800, partial [Oryza sativa Japonica Group]
LOC_Os10g34500	0.000320365	-1.51167	down	expressed protein [Oryza sativa Japonica Group]
LOC_Os10g38110	0.0206552	-1.54372	down	cytochrome P450 704C1 isoform X1 [Oryza sativa Japonica Group]
LOC_Os02g50374	1.3e-08	-1.55558	down	hypothetical protein OsI_08855 [Oryza sativa Indica Group]
LOC_Os01g71340	0.0414082	-1.5932	down	glucan endo-1,3-beta-glucosidase, acidic isoform [Oryza sativa Japonica Group]
LOC_Os10g25230	0.0056884	-1.63888	down	protein TIFY 11e [Oryza sativa Japonica Group]
LOC_Os01g09220	4.47e-10	-1.6531	down	protein ANTAGONIST OF LIKE HETEROCHROMATIN PROTEIN 1 [Oryza sativa Japonica Group]
LOC_Os09g28630	0.0183477	-1.68062	down	hypothetical protein D1007_58660 [Hordeum vulgare]
LOC_Os11g45990	5.92e-07	-1.74754	down	uncharacterized protein LOC4351146 [Oryza sativa Japonica Group]
LOC_Os08g20130	5.85e-05	-1.83168	down	cytosolic sulfotransferase 5 [Oryza sativa Japonica Group]
LOC_Os04g10530	0.00673883	-1.88115	down	probable amidase At4g34880 [Oryza sativa Japonica Group]
LOC_Os02g26430	0.00592094	-1.88332	down	WRKY transcription factor WRKY51-like [Oryza sativa Japonica Group]
LOC_Os05g39320	0.0181118	-1.91996	down	pyruvate decarboxylase 1 isoform X2 [Oryza sativa Japonica Group]
LOC_Os10g34910	6.13e-11	-1.97388	down	hypothetical protein EE612_052027, partial [Oryza sativa]
LOC_Os01g48640	0.00629802	-2.0212	down	uncharacterized protein LOC4325270 [Oryza sativa Japonica Group]
LOC_Os12g33300	4.27e-09	-2.09669	down	WAT1-related protein At5g64700 [Oryza sativa Japonica Group]
LOC_Os07g06840	0.000165847	-2.25213	down	probable carboxylesterase 15 [Oryza sativa Japonica Group]
LOC_Os05g12640	1.44e-06	-2.42805	down	BURP domain-containing protein 2 [Oryza sativa Japonica Group]
LOC_Os02g42370	2.24e-18	-3.14602	down	receptor kinase-like protein Xa21 isoform X2 [Oryza sativa Japonica Group]
