# Supplementary material for: OsbHLH064, an IVb bHLH Transcription Factor, Regulates Iron Homeostasis and Enhances Grain Fe Accumulation in Rice
Source: Plant Biotechnol J. 2026 Feb 23;24(6):3754–76. doi: 10.1111/pbi.70593 (PMC13205751; doi:10.1111/pbi.70593)
Supplement: Supplementary file 7 — Table S6: List of primers used in this study. [file PBI-24-3754-s006.xlsx]

## Sheet: Table S6
Table S6. List of primers used in this study.
Primer name	Sequence (5'->3')	Purpose
OsbHLH064-UBI-F	CAGGTCGACTCTAGAGGATCCATGGATCCGCGCAGCAGC	Transgene construction
OsbHLH064-UBI-R	GAATTGGGTACCCGGGGATCCTGTCTGTACTGTCGATCGTTGATC	Transgene construction
pbHLH064-GUS-F	CAGGTCGACTCTAGAGGATCCCTTTGTGATTAGCGCGGCG	Transgene construction
pbHLH064-GUS-R	GGACTGACCACCCGGGGATCCGGTGACGCGGAGGGCGCGTG	Transgene construction
OsbHLH064-gRT1	GGTTCAATTGCCACGCCagttttagagctagaaat	Crispr
OsbHLH064-OsU6aT1	TGCGCGTGGCAATTGAACCCggcagccaagccagca	Crispr
OsbHLH064-F	caaaggtcgaaggagaaacc	Mutant sequence
OsbHLH064-R	cggacggctaattgttggagata	Mutant sequence
OsbHLH064-AD-F	GCCATGGAGGCCAGTGAATTCATGGATCCGCGCAGCAGC	Y2H
OsbHLH064-AD-F	ATGCCCACCCGGGTGGAATTCTGTCTGTACTGTCGATCGTTGATC	Y2H
OsbHLH064-BK-F	ATGGCCATGGAGGCCGAATTCATGGATCCGCGCAGCAGC	Y2H
OsbHLH064-BK-R	TCGACGGATCCCCGGGAATTCTGTCTGTACTGTCGATCGTTGATC	Y2H
OsPRI1-AD-F	GCCATGGAGGCCAGTGAATTCATGTCCGGTACCCCGGCGG	Y2H
OsPRI1-AD-R	ATGCCCACCCGGGTGGAATTCCGCGACAGGCGGGCACGC	Y2H
OsPRI2-AD-F	GCCATGGAGGCCAGTGAATTCATGAGCTGCGGGGGCGCC	Y2H
OsPRI2-AD-R	ATGCCCACCCGGGTGGAATTCTGCAACCGGCGGCCACATC	Y2H
OsPRI3-AD-F	GCCATGGAGGCCAGTGAATTCATGGACGGAGGCGGAGACC	Y2H
OsPRI3-AD-R	ATGCCCACCCGGGTGGAATTCAGCATTTGGTGGCCAAAGCT	Y2H
OsPRI4-AD-F	GCCATGGAGGCCAGTGAATTCATGGCCTCCCCGGAGGGC	Y2H
OsPRI4-AD-R	ATGCCCACCCGGGTGGAATTCTGCAACAGGAGGGCATGACTTG	Y2H
OsIRO3-AD-F	GCCATGGAGGCCAGTGAATTCATGGGTTCTTTCTTGGTCGATTG	Y2H
OsIRO3-AD-R	ATGCCCACCCGGGTGGAATTCCATTTGCTCATCTTCCATTCTTG	Y2H
OsbHLH061-AD-F	GCCATGGAGGCCAGTGAATTCATGCCCCAAGTGAGGAACCAG	Y2H
OsbHLH061-AD-R	ATGCCCACCCGGGTGGAATTCGCCCTTTTTTCGACCTTTCTTG	Y2H
OsbHLH061-BD-F	ATGGCCATGGAGGCCGAATTCATGCCCCAAGTGAGGAACCAG	Y2H
OsbHLH061-BD-R	TCGACGGATCCCCGGGAATTCGCCCTTTTTTCGACCTTTCTTG	Y2H
OsbHLH062-AD-F	GCCATGGAGGCCAGTGAATTCATGGTGCCCAGGGACAGG	Y2H
OsbHLH062-AD-R	ATGCCCACCCGGGTGGAATTCAGATCTACCTATACGGTCTTCCTC	Y2H
nOsTPR2-BD-F	ATGGCCATGGAGGCCGAATTCATGTCGTCGCTTAGCAGGGAG	Y2H
nOsTPR2-BD-R	TCGACGGATCCCCGGGAATTCCGCATTTGTCATCCAACCCGC	Y2H
nOsTPR1-BD-F	ATGGCCATGGAGGCCGAATTCATGTCGTCGCTCAGCCGGGAG	Y2H
nOsTPR1-BD-R	TCGACGGATCCCCGGGAATTCAGCAGCATTTGCCATCCAACC	Y2H
nOsTPL-BD-F	ATGGCCATGGAGGCCGAATTCATGTCGTCGCTGAGCCGG	Y2H
nOsTPL-BD-R	TCGACGGATCCCCGGGAATTCCATCCAGCCAGCCAGAGGTG	Y2H
OsbHLH064-BIFC-F	TGGCGCGCCACTAGTGGATCCATGGATCCGCGCAGCAGC	BiFC
OsbHLH064-BIFC-F	GACAGTACTATCGATGGATCCTGTCTGTACTGTCGATCGTTGATC	BiFC
OsPRI1-BIFC-F	TGGCGCGCCACTAGTGGATCCATGTCCGGTACCCCGGCGG	BiFC
OsPRI1-BIFC-R	GACAGTACTATCGATGGATCCCGCGACAGGCGGGCACGC	BiFC
OsPRI2-BIFC-F	TGGCGCGCCACTAGTGGATCCATGAGCTGCGGGGGCGCC	BiFC
OsPRI2-BIFC-R	GACAGTACTATCGATGGATCCTGCAACCGGCGGCCACATC	BiFC
OsPRI3-BIFC-F	TGGCGCGCCACTAGTGGATCCATGGACGGAGGCGGAGACC	BiFC
OsPRI3-BIFC-R	GACAGTACTATCGATGGATCCAGCATTTGGTGGCCAAAGCT	BiFC
OsPRI4-BIFC-F	TGGCGCGCCACTAGTGGATCCATGGCCTCCCCGGAGGGC	BiFC
OsPRI4-BIFC-R	GACAGTACTATCGATGGATCCTGCAACAGGAGGGCATGACTTG	BiFC
OsIRO3-BIFC-F	TGGCGCGCCACTAGTGGATCCATGGGTTCTTTCTTGGTCGATTG	BiFC
OsIRO3-BIFC-R	GACAGTACTATCGATGGATCCCATTTGCTCATCTTCCATTCTTG	BiFC
OsbHLH061-BIFC-F	TGGCGCGCCACTAGTGGATCCATGCCCCAAGTGAGGAACCAG	BiFC
OsbHLH061-BIFC-R	GACAGTACTATCGATGGATCCGCCCTTTTTTCGACCTTTCTTG	BiFC
OsbHLH062-BIFC-F	TGGCGCGCCACTAGTGGATCCATGGTGCCCAGGGACAGG	BiFC
OsbHLH062-BIFC-R	GACAGTACTATCGATGGATCCAGATCTACCTATACGGTCTTCCTC	BiFC
OsPRI1-GAL4-F	caggaattcgatatcaagcttATGTCCGGTACCCCGGCGG	Transactivation activity assay
OsPRI1-GAL4-R	gtcgacggtatcgataagcttCGCGACAGGCGGGCACGC	Transactivation activity assay
OsbHLH064-GAL4-F	caggaattcgatatcaagcttATGGATCCGCGCAGCAGC	Transactivation activity assay
OsbHLH064-GAL4-R	gtcgacggtatcgataagcttTGTCTGTACTGTCGATCGTTGATC	Transactivation activity assay
EGFP-GAL4-F	caggaattcgatatcaagcttATGGTGAGCAAGGGCGAGGAGC	Transactivation activity assay
EGFP-GAL4-R	gtcgacggtatcgataagcttCTTGTACAGCTCGTCCATGCC	Transactivation activity assay
OsPRI1-pCold-F	CTCGGTACCCTCGAGGGATCCATGTCCGGTACCCCGGCGG	Prokaryotic expression
OsPRI1-pCold-R	GACAAGCTTGAATTCGGATCCCGCGACAGGCGGGCACGC	Prokaryotic expression
OsbHLH064-pCold-F	CTCGGTACCCTCGAGGGATCCATGGATCCGCGCAGCAGC	Prokaryotic expression
OsbHLH064-pCold-R	GACAAGCTTGAATTCGGATCCTGTCTGTACTGTCGATCGTTGATC	Prokaryotic expression
OsbHLH064-Myc-F	cgctctagaactagtggatccATGGATCCGCGCAGCAGC	Co-IP
OsbHLH064-Myc-R	tagcttttgttccatggatccTGTCTGTACTGTCGATCGTTGATCA	Co-IP
OsbHLH064-flag-F	cgctctagaactagtggatccATGGATCCGCGCAGCAGC	Co-IP
OsbHLH064-flag-R	gtccttgtagtccatggatccTGTCTGTACTGTCGATCGTTGATCA	Co-IP
OsPRI1-flag-F	cgctctagaactagtggatccATGTCCGGTACCCCGGCG	Co-IP
OsPRI1-flag-R	gtccttgtagtccatggatccCGCGACAGGCGGGCACGC	Co-IP
OsbHLH064-GFP-F	CTATTTACAATTACAGTCGACATGGATCCGCGCAGCAGC	Subcellular localization analysis（tobacco)
OsbHLH064-GFP-R	CATGGATCCTCTAGAGTCGACTGTCTGTACTGTCGATCGTTGATC	Subcellular localization analysis（tobacco)
OsPRI1-RFP-F	CTATTTACAATTACAGTCGACATGTCCGGTACCCCGGCGG	Subcellular localization analysis（tobacco)
OsPRI1-RFP-R	ggaggccattgatatGTCGACCGCGACAGGCGGGCACGC	Subcellular localization analysis（tobacco)
OsbHLH064-GFP-F	AGCATCGATGAATTCGGTACCATGGATCCGCGCAGCAGC	Subcellular localization analysis（protoplast)
OsbHLH064-GFP-R	GACGAGCTCACGCGTGGTACCTGTCTGTACTGTCGATCGTTGATCA	Subcellular localization analysis（protoplast)
OsbHLH064-SK-F	TCCCCCGGGCTGCAGGAATTCATGGATCCGCGCAGCAGC	Firefly luciferase reporter assays
OsbHLH064-SK-R	GATAAGCTTGATATCGAATTCCTATGTCTGTACTGTCGATCGTTG	Firefly luciferase reporter assays
OsPRI-SK-F	TCCCCCGGGCTGCAGGAATTCATGTCCGGTACCCCGGCGG	Firefly luciferase reporter assays
OsPRI-SK-R	GATAAGCTTGATATCGAATTCTTACGCGACAGGCGGGCAC	Firefly luciferase reporter assays
EGFP-SK-F	CGCTCTAGAACTAGTGGATCCATGGTGAGCAAGGGCGAGGAGC	Firefly luciferase reporter assays
EGFP-SK-R	TCAGCGTACCGAATTGGTACCCTTGTACAGCTCGTCCATGCC	Firefly luciferase reporter assays
pOsIRO2-35Smini-F	CCCCATATGGCCCCATATGGCCCCATATGGCG	Firefly luciferase reporter assays
pOsIRO2-35S-mini-R	TCGACGCCATATGGGGCCATATGGGGCCATATGGGGGTAC	Firefly luciferase reporter assays
pOsIRO3-35S-mini-F	CCCCACGTGCCCCCACGTGCCCCCACGTGCCG	Firefly luciferase reporter assays
pOsIRO3-35S-mini-R	TCGACGGCACGTGGGGGCACGTGGGGGCACGTGGGGGTAC	Firefly luciferase reporter assays
OsIRO2-P6-F	AATTCCCCATATGGCGAGCT	Y1H
OsIRO2-P6-R	CGCCATATGGGG	Y1H
OsIRO3-P6-F	AATTCCCCACGTGCCGAGCT	Y1H
OsIRO3-P6-R	CGGCACGTGGGG	Y1H
OsbHLH064-P6-F	AATTCGGCATATGAAGAGCT	Y1H
OsbHLH064-P6-R	CTTCATATGCCG	Y1H
OsYSL2-P6-F	AATTCTTCACATGGAGAGCT	Y1H
OsYSL2-P6-R	CTCCATGTGAAG	Y1H
OsActin-QF	GACTCTGGTGATGGTGTCAGC	qRT-PCR
OsActin-QR	GGCTGGAAGAGGACCTCAGG	qRT-PCR
OsYSL15-QF	ATCTCACCTTGACATCGCCG	qRT-PCR
OsYSL15-QR	AAACGCCCTGTAGAACAGCA	qRT-PCR
OsNAS1-QF	GTGGTTCTGCCGGTGGTC	qRT-PCR
OsNAS1-QR	AGACGGACAGCTCCTTGTTG	qRT-PCR
OsNAS2-QF	CGTCTGAGTGCGTGCATAGTA	qRT-PCR
OsNAS2-QR	GAAGCACAAACACAAACCGATA	qRT-PCR
OsNAAT1-QF	ATCTTTTGGAGGGAATCCATGATG	qRT-PCR
OsNAAT1-QR	CAGGAGAGAAGATGAATCAATAGC	qRT-PCR
OsTOM1-QF	AGAGGTGCTGCAAATGGCATAT	qRT-PCR
OsTOM1-QR	ATCATTTGATCCCCTGGGAAGA	qRT-PCR
OsIRO2-QF	GAAGGTCTTCACTTCATCAGTTCA	qRT-PCR
OsIRO2-QR	TGATCGTTCCTTCACTTCTCTG	qRT-PCR
OsIRO3-QF	GCGAGCTGGGTAATATGCTAGA	qRT-PCR
OsIRO3-QR	ATCCGGGTGGTGTCAGTTAG	qRT-PCR
OsYSL2-QF	TGCTGAGTTCGACATGGTATG	qRT-PCR
OsYSL2-QR	GGCCGGTCTATCCATTACCT	qRT-PCR
OsVIT1-QF	TCCTCAAGCTTGGCTCGACTTCAT	qRT-PCR
OsVIT1-QR	ATGGCGTTCTGTGCTGTGGAGATA	qRT-PCR
OsVIT2-QF	GGCTGCAGGCATCCAAGTAAATGT	qRT-PCR
OsVIT2-QR	CACTACAAGCACGCAGCAAACGTA	qRT-PCR
OsbHLH64-QF	ATGGATCCGCGCAGCAGC	qRT-PCR
OsbHLH64-QR	ACCTTGCGCGTGGCAATTG	qRT-PCR
OsVIT1-QF	TCCTCAAGCTTGGCTCGACTTCAT	qRT-PCR
OsVIT1-QR	ATGGCGTTCTGTGCTGTGGAGATA	qRT-PCR
OsVIT2-QF	GGCTGCAGGCATCCAAGTAAATGT	qRT-PCR
OsVIT2-QR	CACTACAAGCACGCAGCAAACGTA	qRT-PCR
OsFER1/2-QF	AAGTACCAGAACATGCGTGGAGGCA	qRT-PCR
OsFER1/2-QR	ATACAAGGCATCCCCTTTCTCAGG	qRT-PCR
OsFIT-Q2-F	CTGTCGTGCTTCACCGTGGAGAG	qRT-PCR
OsFIT-Q2-R	CCCTCCTTGAGAAGAGCCGCCATC	qRT-PCR
OsIRT1-Q2-F	GGCATCATGCAATTCGCTGC	qRT-PCR
OsIRT1-Q2-R	AACCTGAACAACCACGCTAC	qRT-PCR
OsOPT7-QF	CGTCATCATCACCATCTTCG	qRT-PCR
OsOPT7-QR	GCCCTGAAGAGTGAGACCTG	qRT-PCR
OsMIR-QF	CGTCATGGTCTTCGGTCTCCTACGTGCTCG	qRT-PCR
OsMIR-QR	GCTAGTCGTTGTCAACAGTCAACACAAAGA	qRT-PCR
OsIMA1-QF	TATGAGGCAGTACAAAGTGTGT	qRT-PCR
OsIMA1-QR	TAGCGACTTGACTAACTGCTTC	qRT-PCR
